# Supplementary material for: Prediction of additive, epistatic, and dominance effects using models accounting for incomplete inbreeding in parental lines of hybrid rye and sugar beet
Source: Front Plant Sci. 2023 Nov 2;14:1193433. doi: 10.3389/fpls.2023.1193433 (PMC10756082; doi:10.3389/fpls.2023.1193433)
Supplement: Supplementary file 1 [file DataSheet_1.csv]

Supplementary Table 1. Phenotypic data for sugar beet hybrids.
Year-Location-Trial	MSNR-year-location	R-year-location	MS	NR	R	Two-way	Three-way	Root_yield
1	1	1	1003	1044	1175	10031044	1003044175	81.76
1	2	2	1003	1046	1164	10031046	1003046164	80.37
1	1	1	1003	1044	1175	10031044	1003044175	80.88
1	3	3	1002	1049	1201	10021049	1002049201	67.59
1	4	4	1001	1043	1196	10011043	1001043196	82.04
1	4	5	1001	1043	1181	10011043	1001043181	83.84
1	3	3	1002	1049	1201	10021049	1002049201	57.36
1	2	2	1003	1046	1164	10031046	1003046164	81.71
1	4	4	1001	1043	1196	10011043	1001043196	80.83
1	4	5	1001	1043	1181	10011043	1001043181	79.58
2	5	6	1001	1037	1175	10011037	1001037175	123.54
2	6	7	1002	1049	1201	10021049	1002049201	101.65
2	7	8	1003	1046	1171	10031046	1003046171	103.55
2	7	9	1003	1046	1172	10031046	1003046172	119.94
2	5	10	1001	1037	1184	10011037	1001037184	113.04
2	5	10	1001	1037	1184	10011037	1001037184	95.85
2	5	6	1001	1037	1175	10011037	1001037175	75.16
2	7	9	1003	1046	1172	10031046	1003046172	118.24
2	7	8	1003	1046	1171	10031046	1003046171	103.65
2	6	7	1002	1049	1201	10021049	1002049201	132.73
2	5	6	1001	1037	1175	10011037	1001037175	132.43
2	6	7	1002	1049	1201	10021049	1002049201	114.84
2	7	9	1003	1046	1172	10031046	1003046172	136.33
2	5	10	1001	1037	1184	10011037	1001037184	121.44
2	7	8	1003	1046	1171	10031046	1003046171	108.45
3	8	11	1001	1037	1184	10011037	1001037184	122.84
3	8	12	1001	1037	1175	10011037	1001037175	107.85
3	9	13	1003	1046	1172	10031046	1003046172	103.05
3	10	14	1002	1049	1201	10021049	1002049201	110.34
3	9	15	1003	1046	1171	10031046	1003046171	106.35
3	10	14	1002	1049	1201	10021049	1002049201	98.05
3	9	13	1003	1046	1172	10031046	1003046172	120.24
3	8	11	1001	1037	1184	10011037	1001037184	103.95
3	8	12	1001	1037	1175	10011037	1001037175	120.44
3	9	15	1003	1046	1171	10031046	1003046171	96.65
3	10	14	1002	1049	1201	10021049	1002049201	92.85
3	8	11	1001	1037	1184	10011037	1001037184	111.64
3	9	13	1003	1046	1172	10031046	1003046172	121.24
3	8	12	1001	1037	1175	10011037	1001037175	115.64
3	9	15	1003	1046	1171	10031046	1003046171	89.66
4	11	16	1002	1049	1201	10021049	1002049201	88.86
4	12	17	1001	1037	1175	10011037	1001037175	102.05
4	12	18	1001	1037	1184	10011037	1001037184	101.55
4	13	19	1003	1046	1171	10031046	1003046171	81.66
4	13	20	1003	1046	1172	10031046	1003046172	101.05
4	12	18	1001	1037	1184	10011037	1001037184	90.06
4	12	17	1001	1037	1175	10011037	1001037175	96.85
4	13	20	1003	1046	1172	10031046	1003046172	95.55
4	11	16	1002	1049	1201	10021049	1002049201	90.06
4	13	19	1003	1046	1171	10031046	1003046171	74.76
4	11	16	1002	1049	1201	10021049	1002049201	79.46
4	12	17	1001	1037	1175	10011037	1001037175	87.26
4	13	19	1003	1046	1171	10031046	1003046171	73.96
4	12	18	1001	1037	1184	10011037	1001037184	94.45
4	13	20	1003	1046	1172	10031046	1003046172	84.46
5	14	21	1006	1056	1172	10061056	1006056172	83.22
5	15	21	1001	1043	1172	10011043	1001043172	87.63
5	16	22	1002	1049	1201	10021049	1002049201	82.28
5	17	23	1003	1044	1184	10031044	1003044184	93.89
5	18	21	1001	1044	1172	10011044	1001044172	91.42
5	19	24	1003	1046	1166	10031046	1003046166	97.08
5	19	24	1003	1046	1166	10031046	1003046166	92.05
5	15	21	1001	1043	1172	10011043	1001043172	90.3
5	18	21	1001	1044	1172	10011044	1001044172	93.59
5	16	22	1002	1049	1201	10021049	1002049201	83.41
5	17	23	1003	1044	1184	10031044	1003044184	90.1
5	14	21	1006	1056	1172	10061056	1006056172	88.76
7	22	27	1006	1056	1172	10061056	1006056172	84.13
8	23	27	1001	1042	1172	10011042	1001042172	75.47
7	24	28	1003	1044	1184	10031044	1003044184	65.6
7	25	29	1003	1046	1166	10031046	1003046166	83.2
8	26	30	1002	1049	1201	10021049	1002049201	74
7	25	29	1003	1046	1166	10031046	1003046166	78.53
7	26	30	1002	1049	1201	10021049	1002049201	66.67
7	27	27	1001	1044	1172	10011044	1001044172	53.2
7	25	29	1003	1046	1166	10031046	1003046166	70.4
8	26	30	1002	1049	1201	10021049	1002049201	54.53
7	22	27	1006	1056	1172	10061056	1006056172	68.13
7	24	28	1003	1044	1184	10031044	1003044184	62
7	26	30	1002	1049	1201	10021049	1002049201	62.13
7	28	27	1001	1043	1172	10011043	1001043172	60.67
7	26	30	1002	1049	1201	10021049	1002049201	70
8	23	27	1001	1042	1172	10011042	1001042172	69.73
7	28	27	1001	1043	1172	10011043	1001043172	77.33
7	27	27	1001	1044	1172	10011044	1001044172	68.4
7	28	27	1001	1043	1172	10011043	1001043172	72.67
7	22	27	1006	1056	1172	10061056	1006056172	66.53
7	27	27	1001	1044	1172	10011044	1001044172	74
7	24	28	1003	1044	1184	10031044	1003044184	87.6
8	23	27	1001	1042	1172	10011042	1001042172	86.13
8	26	30	1002	1049	1201	10021049	1002049201	73.47
9	29	31	1002	1049	1201	10021049	1002049201	46.3
9	30	32	1006	1048	1173	10061048	1006048173	60.12
9	29	31	1002	1049	1201	10021049	1002049201	62.92
9	31	33	1002	1050	1085	10021050	1002050085	57.86
9	29	31	1002	1049	1201	10021049	1002049201	63.62
9	30	32	1006	1048	1173	10061048	1006048173	59.79
9	29	31	1002	1049	1201	10021049	1002049201	65.06
9	31	33	1002	1050	1085	10021050	1002050085	65.64
10	32	34	1003	1046	1206	10031046	1003046206	59.01
10	33	34	1003	1019	1206	10031019	1003019206	54.07
10	34	34	1006	1072	1206	10061072	1006072206	56.05
10	35	34	1011	1055	1206	10111055	1011055206	56.01
10	33	34	1003	1019	1206	10031019	1003019206	59.09
10	36	34	1003	1052	1206	10031052	1003052206	62.59
10	34	34	1006	1072	1206	10061072	1006072206	66.58
10	32	34	1003	1046	1206	10031046	1003046206	55.1
10	35	34	1011	1055	1206	10111055	1011055206	48.11
10	36	34	1003	1052	1206	10031052	1003052206	56.67
10	29	31	1002	1049	1201	10021049	1002049201	60.66
10	29	31	1002	1049	1201	10021049	1002049201	59.96
11	29	31	1002	1049	1201	10021049	1002049201	57.78
11	32	35	1003	1046	1164	10031046	1003046164	47.53
11	37	36	1001	1043	1181	10011043	1001043181	57.33
11	32	35	1003	1046	1164	10031046	1003046164	56.95
11	29	31	1002	1049	1201	10021049	1002049201	57.7
11	38	37	1003	1044	1175	10031044	1003044175	59.59
11	38	37	1003	1044	1175	10031044	1003044175	53.25
11	37	38	1001	1043	1196	10011043	1001043196	50.25
11	32	35	1003	1046	1164	10031046	1003046164	47.74
11	37	36	1001	1043	1181	10011043	1001043181	54.77
11	37	38	1001	1043	1196	10011043	1001043196	51.93
11	29	31	1002	1049	1201	10021049	1002049201	55.93
11	37	36	1001	1043	1181	10011043	1001043181	54.28
11	37	38	1001	1043	1196	10011043	1001043196	50.37
11	38	37	1003	1044	1175	10031044	1003044175	52.76
12	39	39	1003	1046	1172	10031046	1003046172	99.17
12	40	40	1002	1049	1201	10021049	1002049201	98.56
12	40	40	1002	1049	1201	10021049	1002049201	93.83
12	41	41	1007	1058	1171	10071058	1007058171	78.61
12	39	41	1003	1046	1171	10031046	1003046171	88.39
12	42	42	1003	1054	1206	10031054	1003054206	93.33
12	43	40	1002	1050	1201	10021050	1002050201	92
12	44	43	1006	1047	1173	10061047	1006047173	90.83
12	45	42	1001	1044	1206	10011044	1001044206	84.17
12	45	42	1001	1044	1206	10011044	1001044206	83.5
12	39	41	1003	1046	1171	10031046	1003046171	91
12	42	42	1003	1054	1206	10031054	1003054206	94.61
12	40	40	1002	1049	1201	10021049	1002049201	95
12	41	41	1007	1058	1171	10071058	1007058171	83.5
12	44	43	1006	1047	1173	10061047	1006047173	89.83
12	43	40	1002	1050	1201	10021050	1002050201	92.56
12	39	39	1003	1046	1172	10031046	1003046172	95.39
12	40	40	1002	1049	1201	10021049	1002049201	98.17
12	44	43	1006	1047	1173	10061047	1006047173	94.61
12	40	40	1002	1049	1201	10021049	1002049201	100.67
12	39	41	1003	1046	1171	10031046	1003046171	86.06
12	43	40	1002	1050	1201	10021050	1002050201	97.56
12	39	39	1003	1046	1172	10031046	1003046172	94.61
12	41	41	1007	1058	1171	10071058	1007058171	82.39
12	40	40	1002	1049	1201	10021049	1002049201	96.22
12	42	42	1003	1054	1206	10031054	1003054206	93.33
13	46	42	1006	1072	1206	10061072	1006072206	94.61
13	47	42	1003	1052	1206	10031052	1003052206	94.94
13	48	42	1003	1019	1206	10031019	1003019206	80
13	49	42	1011	1055	1206	10111055	1011055206	88.94
12	45	42	1001	1044	1206	10011044	1001044206	84.67
13	39	42	1003	1046	1206	10031046	1003046206	90.67
13	40	40	1002	1049	1201	10021049	1002049201	98.39
14	50	39	1006	1056	1172	10061056	1006056172	94.22
13	48	42	1003	1019	1206	10031019	1003019206	89.83
13	49	42	1011	1055	1206	10111055	1011055206	96.83
13	47	42	1003	1052	1206	10031052	1003052206	98.44
13	40	40	1002	1049	1201	10021049	1002049201	99.5
14	45	39	1001	1044	1172	10011044	1001044172	102.28
14	51	44	1003	1044	1184	10031044	1003044184	98.28
13	39	42	1003	1046	1206	10031046	1003046206	91.44
13	46	42	1006	1072	1206	10061072	1006072206	98.39
14	40	40	1002	1049	1201	10021049	1002049201	102.72
14	52	39	1001	1043	1172	10011043	1001043172	98.11
15	41	45	1007	1058	1168	10071058	1007058168	95.83
14	39	46	1003	1046	1166	10031046	1003046166	104
15	53	39	1012	1051	1172	10121051	1012051172	95.56
15	53	42	1012	1051	1206	10121051	1012051206	90.39
15	41	46	1007	1058	1166	10071058	1007058166	96.33
15	40	40	1002	1049	1201	10021049	1002049201	96.67
14	45	39	1001	1044	1172	10011044	1001044172	94.61
14	52	39	1001	1043	1172	10011043	1001043172	98.22
15	53	42	1012	1051	1206	10121051	1012051206	91.83
14	50	39	1006	1056	1172	10061056	1006056172	92.44
14	51	44	1003	1044	1184	10031044	1003044184	93.67
15	40	40	1002	1049	1201	10021049	1002049201	102
14	39	46	1003	1046	1166	10031046	1003046166	105.61
14	40	40	1002	1049	1201	10021049	1002049201	96.06
15	41	45	1007	1058	1168	10071058	1007058168	93.94
15	53	39	1012	1051	1172	10121051	1012051172	91.83
15	41	46	1007	1058	1166	10071058	1007058166	98.39
16	40	40	1002	1049	1201	10021049	1002049201	95.17
16	43	47	1002	1050	1085	10021050	1002050085	93.5
16	54	43	1006	1048	1173	10061048	1006048173	88.78
16	40	40	1002	1049	1201	10021049	1002049201	71.67
16	43	47	1002	1050	1085	10021050	1002050085	93.89
16	40	40	1002	1049	1201	10021049	1002049201	82.5
16	40	40	1002	1049	1201	10021049	1002049201	92
16	54	43	1006	1048	1173	10061048	1006048173	87
17	55	48	1001	1042	1175	10011042	1001042175	76.72
17	56	49	1002	1049	1201	10021049	1002049201	80.7
17	57	50	1002	1050	1178	10021050	1002050178	80.2
17	58	51	1001	1037	1176	10011037	1001037176	89.55
17	56	49	1002	1049	1201	10021049	1002049201	72.74
17	58	51	1001	1037	1176	10011037	1001037176	85.07
17	55	48	1001	1042	1175	10011042	1001042175	80.4
17	57	50	1002	1050	1178	10021050	1002050178	84.48
17	58	51	1001	1037	1176	10011037	1001037176	85.47
17	55	48	1001	1042	1175	10011042	1001042175	69.35
17	56	49	1002	1049	1201	10021049	1002049201	60.4
18	59	48	1003	1044	1175	10031044	1003044175	60.8
17	57	50	1002	1050	1178	10021050	1002050178	63.08
18	56	49	1002	1049	1201	10021049	1002049201	56.62
18	59	48	1003	1044	1175	10031044	1003044175	63.78
18	56	49	1002	1049	1201	10021049	1002049201	46.37
18	60	52	1003	1046	1164	10031046	1003046164	67.96
18	56	49	1002	1049	1201	10021049	1002049201	46.07
18	61	53	1001	1043	1196	10011043	1001043196	62.89
18	61	53	1001	1043	1196	10011043	1001043196	61.19
18	59	48	1003	1044	1175	10031044	1003044175	66.37
18	60	52	1003	1046	1164	10031046	1003046164	65.77
18	61	53	1001	1043	1196	10011043	1001043196	62.69
18	60	52	1003	1046	1164	10031046	1003046164	71.04
20	63	55	1001	1044	1172	10011044	1001044172	105.5
20	64	56	1003	1046	1166	10031046	1003046166	111
20	65	55	1006	1056	1172	10061056	1006056172	100.83
20	66	57	1002	1049	1201	10021049	1002049201	111
21	67	58	1002	1050	1085	10021050	1002050085	104.89
20	68	59	1003	1044	1184	10031044	1003044184	107
20	63	55	1001	1044	1172	10011044	1001044172	103.44
21	69	60	1006	1048	1173	10061048	1006048173	96.94
20	70	55	1001	1043	1172	10011043	1001043172	103.17
20	65	55	1006	1056	1172	10061056	1006056172	100.5
21	66	57	1002	1049	1201	10021049	1002049201	114.28
20	64	56	1003	1046	1166	10031046	1003046166	108.56
21	66	57	1002	1049	1201	10021049	1002049201	106.56
20	68	59	1003	1044	1184	10031044	1003044184	112
20	70	55	1001	1043	1172	10011043	1001043172	109.67
20	66	57	1002	1049	1201	10021049	1002049201	110.61
21	69	60	1006	1048	1173	10061048	1006048173	96.22
22	71	61	1001	1037	1171	10011037	1001037171	107.64
23	64	62	1003	1046	1206	10031046	1003046206	109.11
21	67	58	1002	1050	1085	10021050	1002050085	114.56
22	71	61	1001	1037	1171	10011037	1001037171	108.22
22	71	61	1001	1037	1171	10011037	1001037171	110.76
23	72	62	1006	1072	1206	10061072	1006072206	106.17
23	66	57	1002	1049	1201	10021049	1002049201	109.94
21	66	57	1002	1049	1201	10021049	1002049201	98.89
21	66	57	1002	1049	1201	10021049	1002049201	106.94
22	71	61	1001	1037	1171	10011037	1001037171	108.58
23	73	62	1011	1055	1206	10111055	1011055206	103.28
23	74	62	1003	1052	1206	10031052	1003052206	108.61
23	75	62	1003	1019	1206	10031019	1003019206	107.72
23	72	62	1006	1072	1206	10061072	1006072206	108.17
22	71	61	1001	1037	1171	10011037	1001037171	95.78
22	71	61	1001	1037	1171	10011037	1001037171	94.27
22	71	61	1001	1037	1171	10011037	1001037171	105.78
23	64	62	1003	1046	1206	10031046	1003046206	104.89
23	74	62	1003	1052	1206	10031052	1003052206	108.56
23	73	62	1011	1055	1206	10111055	1011055206	111.94
22	71	61	1001	1037	1171	10011037	1001037171	101.02
22	71	61	1001	1037	1171	10011037	1001037171	99.68
23	66	57	1002	1049	1201	10021049	1002049201	100.28
23	75	62	1003	1019	1206	10031019	1003019206	104.94
22	71	61	1001	1037	1171	10011037	1001037171	97.77
24	76	63	1006	1048	1173	10061048	1006048173	106.28
24	77	64	1002	1049	1201	10021049	1002049201	98.23
24	77	64	1002	1049	1201	10021049	1002049201	124.8
25	78	65	1002	1050	1169	10021050	1002050169	81.32
25	79	66	1012	1051	1206	10121051	1012051206	82.93
25	77	64	1002	1049	1201	10021049	1002049201	96.62
25	80	67	1007	1058	1171	10071058	1007058171	79.71
24	77	64	1002	1049	1201	10021049	1002049201	74.88
24	77	64	1002	1049	1201	10021049	1002049201	92.59
24	76	63	1006	1048	1173	10061048	1006048173	116.75
25	79	66	1012	1051	1206	10121051	1012051206	84.54
25	80	67	1007	1058	1171	10071058	1007058171	116.75
25	78	65	1002	1050	1169	10021050	1002050169	90.18
25	77	64	1002	1049	1201	10021049	1002049201	94.2
24	77	64	1002	1049	1201	10021049	1002049201	80.52
24	77	64	1002	1049	1201	10021049	1002049201	95.81
24	76	63	1006	1048	1173	10061048	1006048173	84.54
25	78	65	1002	1050	1169	10021050	1002050169	89.37
25	77	64	1002	1049	1201	10021049	1002049201	138.49
25	79	66	1012	1051	1206	10121051	1012051206	85.35
24	76	63	1006	1048	1173	10061048	1006048173	91.79
24	77	64	1002	1049	1201	10021049	1002049201	105.48
24	77	64	1002	1049	1201	10021049	1002049201	78.91
25	79	66	1012	1051	1206	10121051	1012051206	98.23
25	78	65	1002	1050	1169	10021050	1002050169	123.99
25	77	64	1002	1049	1201	10021049	1002049201	128.82
25	80	67	1007	1058	1171	10071058	1007058171	125.6
26	81	68	1002	1050	1178	10021050	1002050178	97.17
26	82	69	1001	1037	1176	10011037	1001037176	106.94
26	83	70	1001	1042	1175	10011042	1001042175	96.33
26	84	71	1002	1049	1201	10021049	1002049201	99
26	81	68	1002	1050	1178	10021050	1002050178	88.61
26	83	70	1001	1042	1175	10011042	1001042175	98.72
26	84	71	1002	1049	1201	10021049	1002049201	96.33
26	82	69	1001	1037	1176	10011037	1001037176	103
26	82	69	1001	1037	1176	10011037	1001037176	107.78
27	85	72	1001	1043	1181	10011043	1001043181	105.61
26	83	70	1001	1042	1175	10011042	1001042175	93
27	86	70	1003	1044	1175	10031044	1003044175	105.17
27	84	71	1002	1049	1201	10021049	1002049201	95.67
26	84	71	1002	1049	1201	10021049	1002049201	99.94
26	81	68	1002	1050	1178	10021050	1002050178	99.72
27	87	73	1003	1046	1164	10031046	1003046164	103.94
27	85	74	1001	1043	1196	10011043	1001043196	92.67
28	88	75	1006	1056	1172	10061056	1006056172	91.67
27	84	71	1002	1049	1201	10021049	1002049201	100.61
27	85	72	1001	1043	1181	10011043	1001043181	104.61
27	85	74	1001	1043	1196	10011043	1001043196	95.17
28	87	76	1003	1046	1166	10031046	1003046166	102.61
29	84	71	1002	1049	1201	10021049	1002049201	100
28	84	71	1002	1049	1201	10021049	1002049201	96.89
28	85	75	1001	1043	1172	10011043	1001043172	96.61
27	87	73	1003	1046	1164	10031046	1003046164	99.94
28	86	77	1003	1044	1184	10031044	1003044184	104.72
28	89	75	1001	1044	1172	10011044	1001044172	102
29	90	78	1011	1055	1206	10111055	1011055206	99.78
28	88	75	1006	1056	1172	10061056	1006056172	94.44
28	86	77	1003	1044	1184	10031044	1003044184	95.72
27	86	70	1003	1044	1175	10031044	1003044175	94.06
29	91	78	1003	1019	1206	10031019	1003019206	98.28
29	92	78	1003	1052	1206	10031052	1003052206	101.33
30	93	79	1006	1048	1173	10061048	1006048173	90.89
29	94	78	1006	1072	1206	10061072	1006072206	105.83
28	89	75	1001	1044	1172	10011044	1001044172	99.56
28	85	75	1001	1043	1172	10011043	1001043172	98.17
30	84	71	1002	1049	1201	10021049	1002049201	94.28
29	87	78	1003	1046	1206	10031046	1003046206	101.5
30	84	71	1002	1049	1201	10021049	1002049201	98.06
29	90	78	1011	1055	1206	10111055	1011055206	97.78
29	92	78	1003	1052	1206	10031052	1003052206	107.33
30	81	80	1002	1050	1085	10021050	1002050085	92.89
28	87	76	1003	1046	1166	10031046	1003046166	104.39
28	84	71	1002	1049	1201	10021049	1002049201	105.39
29	84	71	1002	1049	1201	10021049	1002049201	100
29	87	78	1003	1046	1206	10031046	1003046206	105.61
30	84	71	1002	1049	1201	10021049	1002049201	94.72
29	91	78	1003	1019	1206	10031019	1003019206	99
30	84	71	1002	1049	1201	10021049	1002049201	93.83
29	94	78	1006	1072	1206	10061072	1006072206	104.11
30	81	80	1002	1050	1085	10021050	1002050085	102.44
30	93	79	1006	1048	1173	10061048	1006048173	87.22
31	95	81	1006	1056	1172	10061056	1006056172	102.78
32	96	81	1003	1046	1172	10031046	1003046172	98.94
32	97	82	1003	1054	1206	10031054	1003054206	103.22
32	98	83	1007	1058	1171	10071058	1007058171	84.56
32	97	82	1003	1054	1206	10031054	1003054206	102.06
32	99	82	1001	1044	1206	10011044	1001044206	87.83
32	98	83	1007	1058	1171	10071058	1007058171	89.28
33	100	84	1001	1043	1196	10011043	1001043196	87.19
33	96	85	1003	1046	1164	10031046	1003046164	98.39
32	101	86	1006	1047	1173	10061047	1006047173	95.44
32	96	83	1003	1046	1171	10031046	1003046171	93.06
32	101	86	1006	1047	1173	10061047	1006047173	96.72
31	96	87	1003	1046	1166	10031046	1003046166	97.54
31	102	88	1002	1049	1201	10021049	1002049201	100.26
32	102	88	1002	1049	1201	10021049	1002049201	96.22
32	97	82	1003	1054	1206	10031054	1003054206	102.94
34	103	86	1006	1048	1173	10061048	1006048173	96
33	102	88	1002	1049	1201	10021049	1002049201	96.04
33	104	89	1003	1044	1175	10031044	1003044175	92.84
31	99	81	1001	1044	1172	10011044	1001044172	101.09
32	102	88	1002	1049	1201	10021049	1002049201	100.89
31	104	90	1003	1044	1184	10031044	1003044184	96.49
32	99	82	1001	1044	1206	10011044	1001044206	91.06
32	102	88	1002	1049	1201	10021049	1002049201	99.56
32	102	88	1002	1049	1201	10021049	1002049201	96.56
31	99	81	1001	1044	1172	10011044	1001044172	99.07
31	100	81	1001	1043	1172	10011043	1001043172	103.51
32	105	88	1002	1050	1201	10021050	1002050201	92.61
34	102	88	1002	1049	1201	10021049	1002049201	96.94
32	105	88	1002	1050	1201	10021050	1002050201	94.44
33	100	91	1001	1043	1181	10011043	1001043181	86.24
31	100	81	1001	1043	1172	10011043	1001043172	100.77
31	102	88	1002	1049	1201	10021049	1002049201	101.32
31	104	90	1003	1044	1184	10031044	1003044184	104.57
32	102	88	1002	1049	1201	10021049	1002049201	98.61
31	95	81	1006	1056	1172	10061056	1006056172	96.64
32	96	83	1003	1046	1171	10031046	1003046171	91.72
34	102	88	1002	1049	1201	10021049	1002049201	105.12
33	96	85	1003	1046	1164	10031046	1003046164	94.11
31	96	87	1003	1046	1166	10031046	1003046166	108.41
32	105	88	1002	1050	1201	10021050	1002050201	101.56
32	98	83	1007	1058	1171	10071058	1007058171	90.72
32	96	81	1003	1046	1172	10031046	1003046172	102.39
32	96	83	1003	1046	1171	10031046	1003046171	91.11
32	99	82	1001	1044	1206	10011044	1001044206	94.11
32	96	81	1003	1046	1172	10031046	1003046172	95.78
32	102	88	1002	1049	1201	10021049	1002049201	98.72
34	105	92	1002	1050	1085	10021050	1002050085	103.53
32	101	86	1006	1047	1173	10061047	1006047173	94.44
33	102	88	1002	1049	1201	10021049	1002049201	91.19
33	100	84	1001	1043	1196	10011043	1001043196	90.56
33	100	91	1001	1043	1181	10011043	1001043181	93.46
33	104	89	1003	1044	1175	10031044	1003044175	92.91
35	106	82	1011	1055	1206	10111055	1011055206	102.62
35	107	82	1003	1052	1206	10031052	1003052206	102.19
35	108	82	1003	1019	1206	10031019	1003019206	102.58
34	102	88	1002	1049	1201	10021049	1002049201	104.78
33	104	89	1003	1044	1175	10031044	1003044175	92.21
33	96	85	1003	1046	1164	10031046	1003046164	94.57
35	102	88	1002	1049	1201	10021049	1002049201	98.6
35	102	88	1002	1049	1201	10021049	1002049201	97.01
34	102	88	1002	1049	1201	10021049	1002049201	94.77
33	102	88	1002	1049	1201	10021049	1002049201	90.11
35	96	82	1003	1046	1206	10031046	1003046206	98.53
33	100	84	1001	1043	1196	10011043	1001043196	88.76
33	100	91	1001	1043	1181	10011043	1001043181	91.37
35	108	82	1003	1019	1206	10031019	1003019206	100.46
34	105	92	1002	1050	1085	10021050	1002050085	92.11
34	103	86	1006	1048	1173	10061048	1006048173	91.74
36	109	81	1012	1051	1172	10121051	1012051172	81.4
36	98	93	1007	1058	1168	10071058	1007058168	87.29
36	98	87	1007	1058	1166	10071058	1007058166	77.27
36	109	82	1012	1051	1206	10121051	1012051206	89.09
35	110	82	1006	1072	1206	10061072	1006072206	97.37
35	107	82	1003	1052	1206	10031052	1003052206	97.42
35	96	82	1003	1046	1206	10031046	1003046206	95.68
36	102	88	1002	1049	1201	10021049	1002049201	90.52
35	106	82	1011	1055	1206	10111055	1011055206	102.27
35	110	82	1006	1072	1206	10061072	1006072206	97.67
36	109	82	1012	1051	1206	10121051	1012051206	81.91
36	102	88	1002	1049	1201	10021049	1002049201	85.93
36	98	93	1007	1058	1168	10071058	1007058168	84.99
36	109	81	1012	1051	1172	10121051	1012051172	84
36	98	87	1007	1058	1166	10071058	1007058166	82.52
37	111	83	1001	1037	1171	10011037	1001037171	88.24
38	105	88	1002	1050	1201	10021050	1002050201	88.38
38	96	81	1003	1046	1172	10031046	1003046172	93.08
38	98	93	1007	1058	1168	10071058	1007058168	87.84
38	107	86	1003	1052	1173	10031052	1003052173	87.86
38	98	83	1007	1058	1171	10071058	1007058171	77.68
37	111	83	1001	1037	1171	10011037	1001037171	87.17
37	111	83	1001	1037	1171	10011037	1001037171	87.21
37	111	83	1001	1037	1171	10011037	1001037171	82.94
38	98	82	1007	1058	1206	10071058	1007058206	82.5
38	112	94	1001	1042	1167	10011042	1001042167	82.26
38	112	93	1001	1042	1168	10011042	1001042168	95.9
37	111	83	1001	1037	1171	10011037	1001037171	86.01
37	111	83	1001	1037	1171	10011037	1001037171	84.39
37	111	83	1001	1037	1171	10011037	1001037171	83.14
38	105	88	1002	1050	1201	10021050	1002050201	90.86
38	112	93	1001	1042	1168	10011042	1001042168	92.91
38	96	81	1003	1046	1172	10031046	1003046172	96.47
38	112	94	1001	1042	1167	10011042	1001042167	79.16
37	111	83	1001	1037	1171	10011037	1001037171	90.14
37	111	83	1001	1037	1171	10011037	1001037171	85.58
37	111	83	1001	1037	1171	10011037	1001037171	85.88
38	107	86	1003	1052	1173	10031052	1003052173	89.92
38	98	82	1007	1058	1206	10071058	1007058206	83.94
38	98	93	1007	1058	1168	10071058	1007058168	90.87
38	98	83	1007	1058	1171	10071058	1007058171	80.46
38	98	93	1007	1058	1168	10071058	1007058168	92.13
38	107	86	1003	1052	1173	10031052	1003052173	91.19
38	98	83	1007	1058	1171	10071058	1007058171	80.57
38	112	94	1001	1042	1167	10011042	1001042167	81.24
38	96	81	1003	1046	1172	10031046	1003046172	95.52
38	112	93	1001	1042	1168	10011042	1001042168	94.02
38	98	82	1007	1058	1206	10071058	1007058206	89.01
38	105	88	1002	1050	1201	10021050	1002050201	91.32
39	113	95	1003	1044	1175	10031044	1003044175	60
39	114	96	1002	1049	1201	10021049	1002049201	55.56
39	115	97	1003	1046	1164	10031046	1003046164	48.89
39	113	95	1003	1044	1175	10031044	1003044175	56
39	116	98	1001	1043	1181	10011043	1001043181	58.78
39	115	97	1003	1046	1164	10031046	1003046164	54.33
40	114	96	1002	1049	1201	10021049	1002049201	50.89
39	116	99	1001	1043	1196	10011043	1001043196	54.44
40	114	96	1002	1049	1201	10021049	1002049201	54.11
39	116	99	1001	1043	1196	10011043	1001043196	53.67
39	115	97	1003	1046	1164	10031046	1003046164	57.11
39	113	95	1003	1044	1175	10031044	1003044175	56.11
39	114	96	1002	1049	1201	10021049	1002049201	55.22
39	116	98	1001	1043	1181	10011043	1001043181	50.44
39	114	96	1002	1049	1201	10021049	1002049201	47.89
39	116	99	1001	1043	1196	10011043	1001043196	48.67
39	116	98	1001	1043	1181	10011043	1001043181	47.44
40	114	96	1002	1049	1201	10021049	1002049201	46.56
41	114	96	1002	1049	1201	10021049	1002049201	54.44
41	117	100	1011	1055	1206	10111055	1011055206	49.44
41	118	100	1006	1072	1206	10061072	1006072206	48.11
41	119	100	1003	1019	1206	10031019	1003019206	47.44
42	114	96	1002	1049	1201	10021049	1002049201	54.33
42	120	101	1002	1050	1085	10021050	1002050085	48.78
42	114	96	1002	1049	1201	10021049	1002049201	63.11
42	121	102	1006	1048	1173	10061048	1006048173	46.56
41	118	100	1006	1072	1206	10061072	1006072206	47.33
41	122	100	1003	1052	1206	10031052	1003052206	65.33
41	117	100	1011	1055	1206	10111055	1011055206	51.33
42	114	96	1002	1049	1201	10021049	1002049201	54.89
42	114	96	1002	1049	1201	10021049	1002049201	64
42	120	101	1002	1050	1085	10021050	1002050085	47.67
42	121	102	1006	1048	1173	10061048	1006048173	45.78
41	119	100	1003	1019	1206	10031019	1003019206	44.67
41	122	100	1003	1052	1206	10031052	1003052206	50.44
41	119	100	1003	1019	1206	10031019	1003019206	48
41	118	100	1006	1072	1206	10061072	1006072206	50.22
41	117	100	1011	1055	1206	10111055	1011055206	44.89
42	120	101	1002	1050	1085	10021050	1002050085	58.56
42	114	96	1002	1049	1201	10021049	1002049201	60.78
42	121	102	1006	1048	1173	10061048	1006048173	59.22
42	114	96	1002	1049	1201	10021049	1002049201	66.78
41	114	96	1002	1049	1201	10021049	1002049201	59.22
41	115	100	1003	1046	1206	10031046	1003046206	49.56
41	122	100	1003	1052	1206	10031052	1003052206	49
41	115	100	1003	1046	1206	10031046	1003046206	48.22
42	114	96	1002	1049	1201	10021049	1002049201	57.11
42	114	96	1002	1049	1201	10021049	1002049201	53.56
42	120	101	1002	1050	1085	10021050	1002050085	52.89
42	121	102	1006	1048	1173	10061048	1006048173	46.78
41	115	100	1003	1046	1206	10031046	1003046206	49.67
41	114	96	1002	1049	1201	10021049	1002049201	54.44
43	123	103	1001	1044	1172	10011044	1001044172	76.31
43	124	103	1001	1043	1172	10011043	1001043172	74.98
43	125	104	1003	1046	1166	10031046	1003046166	93.57
43	123	103	1001	1044	1172	10011044	1001044172	83.69
43	125	104	1003	1046	1166	10031046	1003046166	89.1
43	124	103	1001	1043	1172	10011043	1001043172	79.76
43	126	103	1006	1056	1172	10061056	1006056172	77.57
43	124	103	1001	1043	1172	10011043	1001043172	77.8
43	127	105	1002	1049	1201	10021049	1002049201	79.06
43	127	105	1002	1049	1201	10021049	1002049201	74.67
43	125	104	1003	1046	1166	10031046	1003046166	88
43	126	103	1006	1056	1172	10061056	1006056172	75.61
43	128	106	1003	1044	1184	10031044	1003044184	78.51
43	127	105	1002	1049	1201	10021049	1002049201	78.59
43	128	106	1003	1044	1184	10031044	1003044184	90.43
43	123	103	1001	1044	1172	10011044	1001044172	84.78
43	128	106	1003	1044	1184	10031044	1003044184	82.82
44	129	107	1003	1046	1172	10031046	1003046172	120.08
44	130	108	1007	1058	1168	10071058	1007058168	98.95
44	131	109	1002	1049	1201	10021049	1002049201	98.09
44	132	110	1001	1043	1196	10011043	1001043196	94.52
44	133	111	1003	1044	1184	10031044	1003044184	106.24
44	132	110	1001	1043	1196	10011043	1001043196	81.25
44	131	109	1002	1049	1201	10021049	1002049201	89.67
44	133	111	1003	1044	1184	10031044	1003044184	117.23
44	129	107	1003	1046	1172	10031046	1003046172	93.81
44	130	108	1007	1058	1168	10071058	1007058168	93.38
44	130	108	1007	1058	1168	10071058	1007058168	101.24
44	131	109	1002	1049	1201	10021049	1002049201	102.24
44	129	107	1003	1046	1172	10031046	1003046172	112.94
44	133	111	1003	1044	1184	10031044	1003044184	96.24
44	132	110	1001	1043	1196	10011043	1001043196	90.81
45	134	112	1003	1046	1206	10031046	1003046206	97.19
45	135	112	1003	1019	1206	10031019	1003019206	86.52
45	136	112	1006	1072	1206	10061072	1006072206	108.54
45	137	112	1011	1055	1206	10111055	1011055206	98.47
46	138	113	1006	1048	1173	10061048	1006048173	99.85
45	139	112	1003	1052	1206	10031052	1003052206	95.8
45	135	112	1003	1019	1206	10031019	1003019206	94.91
45	137	112	1011	1055	1206	10111055	1011055206	93.33
45	139	112	1003	1052	1206	10031052	1003052206	102.91
46	140	114	1002	1050	1085	10021050	1002050085	106.27
47	141	115	1002	1049	1201	10021049	1002049201	105.98
45	134	112	1003	1046	1206	10031046	1003046206	95.9
45	139	112	1003	1052	1206	10031052	1003052206	95.11
46	141	115	1002	1049	1201	10021049	1002049201	103.8
46	141	115	1002	1049	1201	10021049	1002049201	103.41
45	141	115	1002	1049	1201	10021049	1002049201	91.65
45	141	115	1002	1049	1201	10021049	1002049201	101.73
45	141	115	1002	1049	1201	10021049	1002049201	97.19
45	134	112	1003	1046	1206	10031046	1003046206	103.41
45	135	112	1003	1019	1206	10031019	1003019206	95.51
45	136	112	1006	1072	1206	10061072	1006072206	95.6
45	136	112	1006	1072	1206	10061072	1006072206	100.05
46	141	115	1002	1049	1201	10021049	1002049201	107.16
46	138	113	1006	1048	1173	10061048	1006048173	92.35
47	141	115	1002	1049	1201	10021049	1002049201	104.49
46	140	114	1002	1050	1085	10021050	1002050085	83.56
46	141	115	1002	1049	1201	10021049	1002049201	91.65
46	138	113	1006	1048	1173	10061048	1006048173	89.58
48	142	116	1003	1044	1175	10031044	1003044175	84.84
46	141	115	1002	1049	1201	10021049	1002049201	101.73
48	142	116	1003	1044	1175	10031044	1003044175	92.54
48	141	115	1002	1049	1201	10021049	1002049201	92.94
46	141	115	1002	1049	1201	10021049	1002049201	97.58
47	141	115	1002	1049	1201	10021049	1002049201	97.09
48	143	117	1001	1043	1181	10011043	1001043181	81.58
48	141	115	1002	1049	1201	10021049	1002049201	99.06
48	143	118	1001	1043	1196	10011043	1001043196	74.47
48	143	118	1001	1043	1196	10011043	1001043196	75.85
48	134	119	1003	1046	1164	10031046	1003046164	104.89
48	134	119	1003	1046	1164	10031046	1003046164	99.95
48	143	117	1001	1043	1181	10011043	1001043181	83.85
48	143	117	1001	1043	1181	10011043	1001043181	80.89
48	143	118	1001	1043	1196	10011043	1001043196	80
48	134	119	1003	1046	1164	10031046	1003046164	97.09
48	142	116	1003	1044	1175	10031044	1003044175	97.09
48	141	115	1002	1049	1201	10021049	1002049201	106.57
49	144	120	1003	1052	1206	10031052	1003052206	87.66
49	145	120	1011	1055	1206	10111055	1011055206	84.58
50	146	121	1003	1044	1184	10031044	1003044184	88.96
50	147	122	1003	1046	1166	10031046	1003046166	92.44
50	148	123	1002	1049	1201	10021049	1002049201	84.58
51	148	123	1002	1049	1201	10021049	1002049201	86.17
51	149	122	1003	1054	1166	10031054	1003054166	93.43
51	147	121	1003	1046	1184	10031046	1003046184	91.14
51	150	124	1001	1037	1176	10011037	1001037176	93.73
51	147	121	1003	1046	1184	10031046	1003046184	91.64
49	151	120	1003	1019	1206	10031019	1003019206	83.38
50	148	123	1002	1049	1201	10021049	1002049201	84.18
50	152	125	1001	1043	1172	10011043	1001043172	89.45
50	148	123	1002	1049	1201	10021049	1002049201	86.17
51	150	121	1001	1037	1184	10011037	1001037184	89.15
51	150	125	1001	1037	1172	10011037	1001037172	90.05
51	147	121	1003	1046	1184	10031046	1003046184	89.15
51	149	122	1003	1054	1166	10031054	1003054166	95.02
51	150	124	1001	1037	1176	10011037	1001037176	90.65
51	147	125	1003	1046	1172	10031046	1003046172	86.07
51	150	125	1001	1037	1172	10011037	1001037172	87.16
50	147	122	1003	1046	1166	10031046	1003046166	91.94
50	153	125	1001	1044	1172	10011044	1001044172	87.16
50	147	122	1003	1046	1166	10031046	1003046166	86.27
51	150	125	1001	1037	1172	10011037	1001037172	90.25
51	150	124	1001	1037	1176	10011037	1001037176	93.33
51	150	121	1001	1037	1184	10011037	1001037184	90.05
51	147	125	1003	1046	1172	10031046	1003046172	88.66
51	150	124	1001	1037	1176	10011037	1001037176	93.53
51	150	124	1001	1037	1176	10011037	1001037176	90.35
51	150	121	1001	1037	1184	10011037	1001037184	89.65
51	148	123	1002	1049	1201	10021049	1002049201	84.48
51	149	122	1003	1054	1166	10031054	1003054166	92.84
49	148	123	1002	1049	1201	10021049	1002049201	85.17
50	152	125	1001	1043	1172	10011043	1001043172	87.16
50	154	125	1006	1056	1172	10061056	1006056172	85.67
50	154	125	1006	1056	1172	10061056	1006056172	84.98
50	152	125	1001	1043	1172	10011043	1001043172	85.87
50	153	125	1001	1044	1172	10011044	1001044172	86.27
51	147	125	1003	1046	1172	10031046	1003046172	90.75
51	148	123	1002	1049	1201	10021049	1002049201	87.96
51	150	124	1001	1037	1176	10011037	1001037176	89.85
49	147	120	1003	1046	1206	10031046	1003046206	83.38
50	146	121	1003	1044	1184	10031044	1003044184	91.64
50	153	125	1001	1044	1172	10011044	1001044172	84.88
50	154	125	1006	1056	1172	10061056	1006056172	81.69
50	146	121	1003	1044	1184	10031044	1003044184	87.06
49	148	123	1002	1049	1201	10021049	1002049201	75.22
52	152	126	1001	1043	1196	10011043	1001043196	88.86
52	147	127	1003	1046	1164	10031046	1003046164	82.89
52	152	126	1001	1043	1196	10011043	1001043196	87.76
52	146	128	1003	1044	1175	10031044	1003044175	77.71
52	152	129	1001	1043	1181	10011043	1001043181	95.32
52	147	127	1003	1046	1164	10031046	1003046164	82.39
49	151	120	1003	1019	1206	10031019	1003019206	81.49
52	148	123	1002	1049	1201	10021049	1002049201	81.79
52	146	128	1003	1044	1175	10031044	1003044175	88.56
52	148	123	1002	1049	1201	10021049	1002049201	87.46
52	146	128	1003	1044	1175	10031044	1003044175	91.84
52	147	127	1003	1046	1164	10031046	1003046164	87.66
52	152	126	1001	1043	1196	10011043	1001043196	91.74
52	152	129	1001	1043	1181	10011043	1001043181	95.02
52	148	123	1002	1049	1201	10021049	1002049201	85.07
49	145	120	1011	1055	1206	10111055	1011055206	85.67
52	152	129	1001	1043	1181	10011043	1001043181	95.12
49	147	120	1003	1046	1206	10031046	1003046206	83.68
49	144	120	1003	1052	1206	10031052	1003052206	86.67
49	147	120	1003	1046	1206	10031046	1003046206	81.49
49	148	123	1002	1049	1201	10021049	1002049201	81.89
49	144	120	1003	1052	1206	10031052	1003052206	83.78
49	151	120	1003	1019	1206	10031019	1003019206	81.59
49	145	120	1011	1055	1206	10111055	1011055206	83.08
53	155	130	1001	1042	1172	10011042	1001042172	89.33
53	156	131	1002	1049	1201	10021049	1002049201	86.96
54	156	131	1002	1049	1201	10021049	1002049201	70.81
54	157	132	1003	1046	1166	10031046	1003046166	78.52
54	158	133	1003	1044	1184	10031044	1003044184	75.85
54	159	130	1006	1056	1172	10061056	1006056172	80
54	160	130	1001	1044	1172	10011044	1001044172	82.52
54	161	130	1001	1043	1172	10011043	1001043172	81.04
54	161	130	1001	1043	1172	10011043	1001043172	82.81
54	159	130	1006	1056	1172	10061056	1006056172	74.22
54	160	130	1001	1044	1172	10011044	1001044172	80.59
54	157	132	1003	1046	1166	10031046	1003046166	84.89
54	158	133	1003	1044	1184	10031044	1003044184	77.33
54	156	131	1002	1049	1201	10021049	1002049201	80.3
53	156	131	1002	1049	1201	10021049	1002049201	82.67
54	159	130	1006	1056	1172	10061056	1006056172	78.67
54	158	133	1003	1044	1184	10031044	1003044184	72.3
54	160	130	1001	1044	1172	10011044	1001044172	76
54	156	131	1002	1049	1201	10021049	1002049201	78.37
54	161	130	1001	1043	1172	10011043	1001043172	85.33
54	157	132	1003	1046	1166	10031046	1003046166	89.78
55	157	134	1003	1046	1164	10031046	1003046164	71.85
55	156	131	1002	1049	1201	10021049	1002049201	74.22
55	161	135	1001	1043	1181	10011043	1001043181	85.63
55	161	136	1001	1043	1196	10011043	1001043196	79.11
55	158	137	1003	1044	1175	10031044	1003044175	90.52
53	155	130	1001	1042	1172	10011042	1001042172	88.74
55	161	135	1001	1043	1181	10011043	1001043181	84.74
55	156	131	1002	1049	1201	10021049	1002049201	75.41
55	161	136	1001	1043	1196	10011043	1001043196	79.11
55	157	134	1003	1046	1164	10031046	1003046164	81.33
55	158	137	1003	1044	1175	10031044	1003044175	93.04
53	156	131	1002	1049	1201	10021049	1002049201	87.26
55	161	136	1001	1043	1196	10011043	1001043196	77.33
55	157	134	1003	1046	1164	10031046	1003046164	69.93
55	161	135	1001	1043	1181	10011043	1001043181	83.56
55	156	131	1002	1049	1201	10021049	1002049201	86.07
53	155	130	1001	1042	1172	10011042	1001042172	89.63
59	173	147	1003	1046	1166	10031046	1003046166	111.67
59	174	148	1006	1047	1173	10061047	1006047173	106.67
59	175	149	1002	1049	1201	10021049	1002049201	105.83
59	173	150	1003	1046	1172	10031046	1003046172	123.33
59	173	151	1003	1046	1171	10031046	1003046171	96.67
59	176	152	1001	1042	1168	10011042	1001042168	122.5
59	177	153	1001	1037	1184	10011037	1001037184	117.5
59	173	150	1003	1046	1172	10031046	1003046172	115
59	174	148	1006	1047	1173	10061047	1006047173	93.33
59	176	152	1001	1042	1168	10011042	1001042168	117.5
59	177	153	1001	1037	1184	10011037	1001037184	122.5
59	173	147	1003	1046	1166	10031046	1003046166	102.5
59	175	149	1002	1049	1201	10021049	1002049201	118.33
59	173	151	1003	1046	1171	10031046	1003046171	99.17
59	176	152	1001	1042	1168	10011042	1001042168	121.67
59	174	148	1006	1047	1173	10061047	1006047173	102.5
59	173	147	1003	1046	1166	10031046	1003046166	122.5
59	173	151	1003	1046	1171	10031046	1003046171	101.67
59	175	149	1002	1049	1201	10021049	1002049201	110
59	173	150	1003	1046	1172	10031046	1003046172	96.67
59	177	153	1001	1037	1184	10011037	1001037184	93.33
59	173	150	1003	1046	1172	10031046	1003046172	84.17
59	174	148	1006	1047	1173	10061047	1006047173	90
59	175	149	1002	1049	1201	10021049	1002049201	94.17
59	176	152	1001	1042	1168	10011042	1001042168	117.5
59	177	153	1001	1037	1184	10011037	1001037184	93.33
59	173	151	1003	1046	1171	10031046	1003046171	75.83
59	173	147	1003	1046	1166	10031046	1003046166	100.83
61	183	161	1001	1044	1172	10011044	1001044172	96.8
61	184	161	1006	1056	1172	10061056	1006056172	97.4
61	185	162	1003	1046	1166	10031046	1003046166	93.39
61	186	161	1001	1043	1172	10011043	1001043172	95.2
61	187	163	1002	1049	1201	10021049	1002049201	92.39
61	188	164	1003	1044	1184	10031044	1003044184	103
61	185	162	1003	1046	1166	10031046	1003046166	99.8
61	188	164	1003	1044	1184	10031044	1003044184	100.8
61	187	163	1002	1049	1201	10021049	1002049201	97.4
61	183	161	1001	1044	1172	10011044	1001044172	97.9
61	186	161	1001	1043	1172	10011043	1001043172	96.5
61	184	161	1006	1056	1172	10061056	1006056172	93.59
62	187	163	1002	1049	1201	10021049	1002049201	93.49
62	189	165	1012	1051	1206	10121051	1012051206	86.59
62	190	166	1007	1058	1168	10071058	1007058168	87.19
62	189	161	1012	1051	1172	10121051	1012051172	82.98
62	190	162	1007	1058	1166	10071058	1007058166	90.69
62	190	162	1007	1058	1166	10071058	1007058166	83.98
62	189	165	1012	1051	1206	10121051	1012051206	90.69
62	187	163	1002	1049	1201	10021049	1002049201	94.69
62	190	166	1007	1058	1168	10071058	1007058168	86.19
62	189	161	1012	1051	1172	10121051	1012051172	86.59
63	187	163	1002	1049	1201	10021049	1002049201	94.89
63	187	163	1002	1049	1201	10021049	1002049201	92.39
63	191	167	1002	1050	1085	10021050	1002050085	96.7
63	192	168	1006	1048	1173	10061048	1006048173	88.69
63	191	167	1002	1050	1085	10021050	1002050085	95.5
63	187	163	1002	1049	1201	10021049	1002049201	91.19
63	187	163	1002	1049	1201	10021049	1002049201	95.1
63	192	168	1006	1048	1173	10061048	1006048173	86.19
65	196	174	1003	1019	1206	10031019	1003019206	56.55
66	197	175	1006	1056	1172	10061056	1006056172	60.81
66	198	175	1001	1043	1172	10011043	1001043172	60.42
65	199	176	1002	1049	1201	10021049	1002049201	63.23
66	200	175	1001	1044	1172	10011044	1001044172	63.42
66	201	177	1003	1046	1166	10031046	1003046166	65.94
66	199	176	1002	1049	1201	10021049	1002049201	65.55
65	202	174	1003	1052	1206	10031052	1003052206	61.78
65	201	174	1003	1046	1206	10031046	1003046206	57.42
65	203	174	1011	1055	1206	10111055	1011055206	46.19
65	204	174	1006	1072	1206	10061072	1006072206	62.55
66	205	178	1003	1044	1184	10031044	1003044184	62.84
65	203	174	1011	1055	1206	10111055	1011055206	60.52
65	201	174	1003	1046	1206	10031046	1003046206	55.87
65	202	174	1003	1052	1206	10031052	1003052206	66.91
66	205	178	1003	1044	1184	10031044	1003044184	61.49
65	204	174	1006	1072	1206	10061072	1006072206	65.07
66	199	176	1002	1049	1201	10021049	1002049201	60.23
65	199	176	1002	1049	1201	10021049	1002049201	67.68
66	198	175	1001	1043	1172	10011043	1001043172	60.32
66	201	177	1003	1046	1166	10031046	1003046166	68.94
65	196	174	1003	1019	1206	10031019	1003019206	58.1
66	197	175	1006	1056	1172	10061056	1006056172	63.23
66	200	175	1001	1044	1172	10011044	1001044172	66.62
67	206	179	1006	1046	1173	10061046	1006046173	97.99
67	207	180	1002	1049	1201	10021049	1002049201	105.93
67	207	180	1002	1049	1201	10021049	1002049201	103.81
67	208	179	1003	1052	1173	10031052	1003052173	102.01
67	209	181	1002	1050	1172	10021050	1002050172	105.71
67	209	179	1002	1050	1173	10021050	1002050173	91.96
67	210	179	1006	1048	1173	10061048	1006048173	104.87
67	207	180	1002	1049	1201	10021049	1002049201	110.58
67	209	181	1002	1050	1172	10021050	1002050172	111.75
67	209	179	1002	1050	1173	10021050	1002050173	99.15
67	207	180	1002	1049	1201	10021049	1002049201	93.44
67	210	179	1006	1048	1173	10061048	1006048173	111.85
67	206	179	1006	1046	1173	10061046	1006046173	93.23
67	208	179	1003	1052	1173	10031052	1003052173	110.69
67	207	180	1002	1049	1201	10021049	1002049201	95.24
67	209	181	1002	1050	1172	10021050	1002050172	101.8
67	208	179	1003	1052	1173	10031052	1003052173	102.86
67	210	179	1006	1048	1173	10061048	1006048173	97.57
67	207	180	1002	1049	1201	10021049	1002049201	113.76
67	206	179	1006	1046	1173	10061046	1006046173	94.29
67	209	179	1002	1050	1173	10021050	1002050173	91.85
67	206	179	1006	1046	1173	10061046	1006046173	87.62
67	208	179	1003	1052	1173	10031052	1003052173	100.21
67	207	180	1002	1049	1201	10021049	1002049201	111.85
67	209	179	1002	1050	1173	10021050	1002050173	86.98
67	209	181	1002	1050	1172	10021050	1002050172	105.71
67	210	179	1006	1048	1173	10061048	1006048173	92.7
67	207	180	1002	1049	1201	10021049	1002049201	96.61
68	207	180	1002	1049	1201	10021049	1002049201	103.7
68	207	180	1002	1049	1201	10021049	1002049201	96.51
68	209	182	1002	1050	1085	10021050	1002050085	106.35
68	210	179	1006	1048	1173	10061048	1006048173	93.33
68	210	179	1006	1048	1173	10061048	1006048173	87.51
68	207	180	1002	1049	1201	10021049	1002049201	105.4
68	207	180	1002	1049	1201	10021049	1002049201	92.8
68	209	182	1002	1050	1085	10021050	1002050085	104.34
68	207	180	1002	1049	1201	10021049	1002049201	90.37
68	210	179	1006	1048	1173	10061048	1006048173	86.03
68	209	182	1002	1050	1085	10021050	1002050085	91.43
68	207	180	1002	1049	1201	10021049	1002049201	94.92
68	207	180	1002	1049	1201	10021049	1002049201	91.75
68	210	179	1006	1048	1173	10061048	1006048173	89.74
68	207	180	1002	1049	1201	10021049	1002049201	101.59
69	211	183	1003	1044	1184	10031044	1003044184	104.39
69	212	184	1006	1056	1172	10061056	1006056172	96.71
69	213	184	1001	1043	1172	10011043	1001043172	103.84
69	214	184	1001	1044	1172	10011044	1001044172	103.29
70	215	184	1001	1037	1172	10011037	1001037172	93.41
70	215	185	1001	1037	1176	10011037	1001037176	92.16
70	215	183	1001	1037	1184	10011037	1001037184	98.59
69	216	186	1003	1046	1166	10031046	1003046166	100.08
69	217	187	1002	1049	1201	10021049	1002049201	92.16
70	216	184	1003	1046	1172	10031046	1003046172	102.43
70	218	186	1003	1054	1166	10031054	1003054166	98.67
70	215	183	1001	1037	1184	10011037	1001037184	104.08
70	217	187	1002	1049	1201	10021049	1002049201	89.49
70	217	187	1002	1049	1201	10021049	1002049201	93.88
70	215	185	1001	1037	1176	10011037	1001037176	95.37
69	211	183	1003	1044	1184	10031044	1003044184	98.12
70	216	183	1003	1046	1184	10031046	1003046184	83.61
70	215	184	1001	1037	1172	10011037	1001037172	96.24
70	216	184	1003	1046	1172	10031046	1003046172	89.8
69	214	184	1001	1044	1172	10011044	1001044172	96.55
69	216	186	1003	1046	1166	10031046	1003046166	105.25
69	217	187	1002	1049	1201	10021049	1002049201	94.2
70	215	185	1001	1037	1176	10011037	1001037176	99.37
70	218	186	1003	1054	1166	10031054	1003054166	94.04
70	215	185	1001	1037	1176	10011037	1001037176	102.2
70	216	183	1003	1046	1184	10031046	1003046184	103.84
69	213	184	1001	1043	1172	10011043	1001043172	102.35
69	212	184	1006	1056	1172	10061056	1006056172	102.2
70	216	184	1003	1046	1172	10031046	1003046172	99.92
70	215	185	1001	1037	1176	10011037	1001037176	90.43
70	215	185	1001	1037	1176	10011037	1001037176	102.27
69	211	183	1003	1044	1184	10031044	1003044184	102.12
69	214	184	1001	1044	1172	10011044	1001044172	98.75
69	213	184	1001	1043	1172	10011043	1001043172	102.59
69	217	187	1002	1049	1201	10021049	1002049201	85.25
70	215	183	1001	1037	1184	10011037	1001037184	100
70	216	183	1003	1046	1184	10031046	1003046184	104
70	215	184	1001	1037	1172	10011037	1001037172	94.82
69	216	186	1003	1046	1166	10031046	1003046166	104.08
69	212	184	1006	1056	1172	10061056	1006056172	87.92
70	218	186	1003	1054	1166	10031054	1003054166	109.57
70	217	187	1002	1049	1201	10021049	1002049201	93.96
73	226	191	1003	1054	1206	10031054	1003054206	114.89
73	227	192	1003	1046	1172	10031046	1003046172	114.61
73	227	193	1003	1046	1171	10031046	1003046171	110.17
73	228	194	1006	1047	1173	10061047	1006047173	118.56
73	229	195	1002	1050	1201	10021050	1002050201	107.78
73	230	193	1007	1058	1171	10071058	1007058171	101.17
73	231	195	1002	1049	1201	10021049	1002049201	108.78
73	231	195	1002	1049	1201	10021049	1002049201	102.06
73	232	191	1001	1044	1206	10011044	1001044206	109.17
73	226	191	1003	1054	1206	10031054	1003054206	112.94
73	230	193	1007	1058	1171	10071058	1007058171	103.17
73	227	192	1003	1046	1172	10031046	1003046172	114.94
73	227	193	1003	1046	1171	10031046	1003046171	104.89
73	232	191	1001	1044	1206	10011044	1001044206	106.72
73	229	195	1002	1050	1201	10021050	1002050201	105.17
73	231	195	1002	1049	1201	10021049	1002049201	106.83
73	228	194	1006	1047	1173	10061047	1006047173	114.28
73	231	195	1002	1049	1201	10021049	1002049201	106.22
73	232	191	1001	1044	1206	10011044	1001044206	110.61
73	230	193	1007	1058	1171	10071058	1007058171	96.39
73	228	194	1006	1047	1173	10061047	1006047173	108.89
73	227	192	1003	1046	1172	10031046	1003046172	117.33
73	231	195	1002	1049	1201	10021049	1002049201	109.5
73	226	191	1003	1054	1206	10031054	1003054206	109.17
73	231	195	1002	1049	1201	10021049	1002049201	108.89
73	229	195	1002	1050	1201	10021050	1002050201	110.17
73	227	193	1003	1046	1171	10031046	1003046171	109.89
74	233	191	1003	1019	1206	10031019	1003019206	106
74	234	191	1003	1052	1206	10031052	1003052206	118.39
74	235	191	1011	1055	1206	10111055	1011055206	111.06
74	236	191	1006	1072	1206	10061072	1006072206	114.17
74	227	191	1003	1046	1206	10031046	1003046206	114.67
74	231	195	1002	1049	1201	10021049	1002049201	110.17
74	231	195	1002	1049	1201	10021049	1002049201	106.22
74	227	191	1003	1046	1206	10031046	1003046206	109.39
74	234	191	1003	1052	1206	10031052	1003052206	111.28
74	236	191	1006	1072	1206	10061072	1006072206	113.89
74	235	191	1011	1055	1206	10111055	1011055206	109.17
74	233	191	1003	1019	1206	10031019	1003019206	113.56
75	237	194	1006	1048	1173	10061048	1006048173	107.89
75	229	196	1002	1050	1085	10021050	1002050085	108.72
75	231	195	1002	1049	1201	10021049	1002049201	106.78
76	231	195	1002	1049	1201	10021049	1002049201	99.39
76	231	195	1002	1049	1201	10021049	1002049201	98.83
76	237	194	1006	1048	1173	10061048	1006048173	99.22
76	229	196	1002	1050	1085	10021050	1002050085	101.11
76	237	194	1006	1048	1173	10061048	1006048173	94.89
76	231	195	1002	1049	1201	10021049	1002049201	102.61
76	231	195	1002	1049	1201	10021049	1002049201	104.5
75	229	196	1002	1050	1085	10021050	1002050085	109.94
75	231	195	1002	1049	1201	10021049	1002049201	103.22
75	229	196	1002	1050	1085	10021050	1002050085	107.11
76	231	195	1002	1049	1201	10021049	1002049201	109.89
76	229	196	1002	1050	1085	10021050	1002050085	105.06
76	231	195	1002	1049	1201	10021049	1002049201	108.28
76	237	194	1006	1048	1173	10061048	1006048173	106.17
75	231	195	1002	1049	1201	10021049	1002049201	112.83
75	231	195	1002	1049	1201	10021049	1002049201	109.56
75	237	194	1006	1048	1173	10061048	1006048173	106.61
75	231	195	1002	1049	1201	10021049	1002049201	105.67
75	231	195	1002	1049	1201	10021049	1002049201	107.94
75	237	194	1006	1048	1173	10061048	1006048173	106.61
77	238	197	1006	1047	1173	10061047	1006047173	96.67
77	239	198	1003	1046	1166	10031046	1003046166	88.89
77	239	199	1003	1046	1171	10031046	1003046171	85.56
77	240	200	1002	1049	1201	10021049	1002049201	107.78
77	241	201	1001	1037	1184	10011037	1001037184	108.89
77	239	202	1003	1046	1172	10031046	1003046172	91.11
77	242	203	1001	1042	1168	10011042	1001042168	127.78
77	241	201	1001	1037	1184	10011037	1001037184	96.67
77	239	199	1003	1046	1171	10031046	1003046171	93.33
77	239	198	1003	1046	1166	10031046	1003046166	98.89
77	239	202	1003	1046	1172	10031046	1003046172	92.22
77	238	197	1006	1047	1173	10061047	1006047173	94.44
77	240	200	1002	1049	1201	10021049	1002049201	95.56
77	242	203	1001	1042	1168	10011042	1001042168	125.56
77	238	197	1006	1047	1173	10061047	1006047173	100
77	242	203	1001	1042	1168	10011042	1001042168	90
77	239	198	1003	1046	1166	10031046	1003046166	84.44
77	241	201	1001	1037	1184	10011037	1001037184	90
77	239	202	1003	1046	1172	10031046	1003046172	85.56
77	239	199	1003	1046	1171	10031046	1003046171	63.33
77	240	200	1002	1049	1201	10021049	1002049201	98.89
77	242	203	1001	1042	1168	10011042	1001042168	84.44
77	240	200	1002	1049	1201	10021049	1002049201	96.67
77	241	201	1001	1037	1184	10011037	1001037184	82.22
77	238	197	1006	1047	1173	10061047	1006047173	91.11
77	239	199	1003	1046	1171	10031046	1003046171	81.11
77	239	202	1003	1046	1172	10031046	1003046172	77.78
77	239	198	1003	1046	1166	10031046	1003046166	80
78	243	204	1002	1049	1201	10021049	1002049201	77.94
78	243	204	1002	1049	1201	10021049	1002049201	84.11
79	244	205	1003	1044	1184	10031044	1003044184	91.67
79	245	206	1006	1056	1172	10061056	1006056172	84.61
79	246	206	1001	1044	1172	10011044	1001044172	86.39
79	247	206	1001	1043	1172	10011043	1001043172	85.39
78	248	207	1006	1048	1173	10061048	1006048173	77.78
78	249	208	1002	1050	1085	10021050	1002050085	88.67
79	250	209	1003	1046	1166	10031046	1003046166	92.72
79	243	204	1002	1049	1201	10021049	1002049201	90.17
78	248	207	1006	1048	1173	10061048	1006048173	79.22
78	243	204	1002	1049	1201	10021049	1002049201	84
78	243	204	1002	1049	1201	10021049	1002049201	91.28
79	244	205	1003	1044	1184	10031044	1003044184	89.67
80	243	204	1002	1049	1201	10021049	1002049201	88
78	249	208	1002	1050	1085	10021050	1002050085	84.83
79	243	204	1002	1049	1201	10021049	1002049201	93.89
80	251	210	1006	1072	1206	10061072	1006072206	94.83
80	252	210	1011	1055	1206	10111055	1011055206	86.39
79	250	209	1003	1046	1166	10031046	1003046166	89.11
79	246	206	1001	1044	1172	10011044	1001044172	87.22
79	247	206	1001	1043	1172	10011043	1001043172	88.56
79	245	206	1006	1056	1172	10061056	1006056172	82.72
80	253	210	1003	1019	1206	10031019	1003019206	86.11
80	250	210	1003	1046	1206	10031046	1003046206	89.17
80	254	210	1003	1052	1206	10031052	1003052206	87.28
80	252	210	1011	1055	1206	10111055	1011055206	82.44
80	251	210	1006	1072	1206	10061072	1006072206	90.5
80	254	210	1003	1052	1206	10031052	1003052206	90.72
80	253	210	1003	1019	1206	10031019	1003019206	89.17
80	250	210	1003	1046	1206	10031046	1003046206	82.33
80	243	204	1002	1049	1201	10021049	1002049201	85.33
81	255	211	1002	1049	1201	10021049	1002049201	63.44
82	256	212	1003	1046	1164	10031046	1003046164	75.22
81	257	213	1002	1050	1178	10021050	1002050178	62.56
81	258	214	1001	1042	1175	10011042	1001042175	72.44
82	259	215	1001	1043	1181	10011043	1001043181	81.78
81	257	213	1002	1050	1178	10021050	1002050178	67.22
81	260	216	1001	1037	1176	10011037	1001037176	80.78
82	261	214	1003	1044	1175	10031044	1003044175	86.17
82	255	211	1002	1049	1201	10021049	1002049201	69.06
81	258	214	1001	1042	1175	10011042	1001042175	79.06
81	260	216	1001	1037	1176	10011037	1001037176	88.17
81	255	211	1002	1049	1201	10021049	1002049201	69
82	256	212	1003	1046	1164	10031046	1003046164	83.39
82	259	217	1001	1043	1196	10011043	1001043196	76.61
82	259	217	1001	1043	1196	10011043	1001043196	82.5
82	259	215	1001	1043	1181	10011043	1001043181	83.39
82	255	211	1002	1049	1201	10021049	1002049201	68.39
82	261	214	1003	1044	1175	10031044	1003044175	84.11
82	255	211	1002	1049	1201	10021049	1002049201	69.44
82	261	214	1003	1044	1175	10031044	1003044175	85.11
81	255	211	1002	1049	1201	10021049	1002049201	69.22
81	257	213	1002	1050	1178	10021050	1002050178	71.11
81	258	214	1001	1042	1175	10011042	1001042175	71.39
82	259	215	1001	1043	1181	10011043	1001043181	75.83
81	260	216	1001	1037	1176	10011037	1001037176	85.61
82	259	217	1001	1043	1196	10011043	1001043196	81
83	262	218	1001	1044	1172	10011044	1001044172	77.48
83	263	219	1003	1044	1184	10031044	1003044184	70.81
84	264	220	1002	1049	1201	10021049	1002049201	75.26
84	264	220	1002	1049	1201	10021049	1002049201	91.41
84	265	221	1006	1048	1173	10061048	1006048173	73.33
84	266	222	1002	1050	1085	10021050	1002050085	89.04
85	267	218	1012	1051	1172	10121051	1012051172	87.41
85	268	223	1007	1058	1166	10071058	1007058166	85.04
85	267	224	1012	1051	1206	10121051	1012051206	76.44
85	268	225	1007	1058	1168	10071058	1007058168	77.48
85	264	220	1002	1049	1201	10021049	1002049201	85.93
86	264	220	1002	1049	1201	10021049	1002049201	79.7
83	263	219	1003	1044	1184	10031044	1003044184	68
84	266	222	1002	1050	1085	10021050	1002050085	81.33
84	264	220	1002	1049	1201	10021049	1002049201	78.22
84	264	220	1002	1049	1201	10021049	1002049201	77.48
84	265	221	1006	1048	1173	10061048	1006048173	65.78
85	268	225	1007	1058	1168	10071058	1007058168	77.04
85	264	220	1002	1049	1201	10021049	1002049201	89.93
85	267	218	1012	1051	1172	10121051	1012051172	88
85	267	224	1012	1051	1206	10121051	1012051206	84.15
85	268	223	1007	1058	1166	10071058	1007058166	77.48
86	264	220	1002	1049	1201	10021049	1002049201	90.22
86	269	218	1001	1042	1172	10011042	1001042172	92.89
86	269	218	1001	1042	1172	10011042	1001042172	100.59
86	264	220	1002	1049	1201	10021049	1002049201	88.74
86	269	218	1001	1042	1172	10011042	1001042172	97.93
83	270	218	1006	1056	1172	10061056	1006056172	72.3
83	271	218	1001	1043	1172	10011043	1001043172	73.19
83	264	220	1002	1049	1201	10021049	1002049201	68
83	271	218	1001	1043	1172	10011043	1001043172	70.67
83	272	223	1003	1046	1166	10031046	1003046166	69.93
83	262	218	1001	1044	1172	10011044	1001044172	65.33
83	272	223	1003	1046	1166	10031046	1003046166	82.67
83	264	220	1002	1049	1201	10021049	1002049201	65.04
83	270	218	1006	1056	1172	10061056	1006056172	88.3
87	264	220	1002	1049	1201	10021049	1002049201	66.52
87	272	224	1003	1046	1206	10031046	1003046206	61.93
87	273	224	1003	1052	1206	10031052	1003052206	65.93
87	274	224	1003	1019	1206	10031019	1003019206	65.04
87	275	224	1011	1055	1206	10111055	1011055206	82.52
87	276	224	1006	1072	1206	10061072	1006072206	82.37
87	273	224	1003	1052	1206	10031052	1003052206	72.74
87	274	224	1003	1019	1206	10031019	1003019206	65.78
87	276	224	1006	1072	1206	10061072	1006072206	76.74
87	264	220	1002	1049	1201	10021049	1002049201	78.81
87	272	224	1003	1046	1206	10031046	1003046206	84.3
87	275	224	1011	1055	1206	10111055	1011055206	76.59
88	277	226	1003	1044	1184	10031044	1003044184	70.35
88	278	227	1006	1056	1172	10061056	1006056172	59.29
89	279	228	1001	1043	1196	10011043	1001043196	56
89	280	229	1002	1049	1201	10021049	1002049201	53.18
88	279	227	1001	1043	1172	10011043	1001043172	63.61
88	281	227	1001	1044	1172	10011044	1001044172	66.27
89	282	230	1003	1046	1164	10031046	1003046164	59.14
90	283	227	1001	1037	1172	10011037	1001037172	66.27
90	282	226	1003	1046	1184	10031046	1003046184	51.14
88	282	231	1003	1046	1166	10031046	1003046166	60
88	280	229	1002	1049	1201	10021049	1002049201	50.27
89	277	232	1003	1044	1175	10031044	1003044175	41.1
90	283	233	1001	1037	1176	10011037	1001037176	70.98
90	283	226	1001	1037	1184	10011037	1001037184	59.37
90	280	229	1002	1049	1201	10021049	1002049201	54.2
90	283	233	1001	1037	1176	10011037	1001037176	71.92
90	283	227	1001	1037	1172	10011037	1001037172	57.73
88	277	226	1003	1044	1184	10031044	1003044184	60.39
90	280	229	1002	1049	1201	10021049	1002049201	62.51
90	283	226	1001	1037	1184	10011037	1001037184	65.65
90	284	231	1003	1054	1166	10031054	1003054166	69.96
90	282	227	1003	1046	1172	10031046	1003046172	67.14
88	282	231	1003	1046	1166	10031046	1003046166	69.25
88	281	227	1001	1044	1172	10011044	1001044172	66.35
88	280	229	1002	1049	1201	10021049	1002049201	56.71
89	279	228	1001	1043	1196	10011043	1001043196	56.31
89	277	232	1003	1044	1175	10031044	1003044175	70.12
89	282	230	1003	1046	1164	10031046	1003046164	60.08
90	284	231	1003	1054	1166	10031054	1003054166	71.37
90	283	233	1001	1037	1176	10011037	1001037176	69.41
90	282	226	1003	1046	1184	10031046	1003046184	72.78
88	279	227	1001	1043	1172	10011043	1001043172	52.71
88	278	227	1006	1056	1172	10061056	1006056172	56.16
89	280	229	1002	1049	1201	10021049	1002049201	54.2
90	282	227	1003	1046	1172	10031046	1003046172	62.9
90	283	233	1001	1037	1176	10011037	1001037176	59.45
88	282	231	1003	1046	1166	10031046	1003046166	63.92
89	280	229	1002	1049	1201	10021049	1002049201	53.41
89	277	232	1003	1044	1175	10031044	1003044175	56
89	279	228	1001	1043	1196	10011043	1001043196	59.84
89	282	230	1003	1046	1164	10031046	1003046164	53.73
90	283	226	1001	1037	1184	10011037	1001037184	52.94
90	283	233	1001	1037	1176	10011037	1001037176	64.47
88	280	229	1002	1049	1201	10021049	1002049201	51.53
88	279	227	1001	1043	1172	10011043	1001043172	57.18
90	282	227	1003	1046	1172	10031046	1003046172	50.27
90	280	229	1002	1049	1201	10021049	1002049201	48.24
90	282	226	1003	1046	1184	10031046	1003046184	63.45
90	283	233	1001	1037	1176	10011037	1001037176	62.67
88	277	226	1003	1044	1184	10031044	1003044184	60.71
88	281	227	1001	1044	1172	10011044	1001044172	60.78
88	278	227	1006	1056	1172	10061056	1006056172	60.94
90	284	231	1003	1054	1166	10031054	1003054166	76.63
90	283	227	1001	1037	1172	10011037	1001037172	54.67
91	285	234	1006	1048	1171	10061048	1006048171	77.83
91	286	235	1003	1042	1170	10031042	1003042170	84.74
91	287	236	1002	1049	1201	10021049	1002049201	82.67
91	288	237	1001	1043	1196	10011043	1001043196	97.19
91	289	238	1003	1044	1175	10031044	1003044175	91.85
91	288	237	1001	1043	1196	10011043	1001043196	92.15
91	286	235	1003	1042	1170	10031042	1003042170	96.89
91	287	236	1002	1049	1201	10021049	1002049201	88.69
91	285	234	1006	1048	1171	10061048	1006048171	84.84
91	289	238	1003	1044	1175	10031044	1003044175	91.65
91	289	238	1003	1044	1175	10031044	1003044175	86.91
91	286	235	1003	1042	1170	10031042	1003042170	97.58
91	288	237	1001	1043	1196	10011043	1001043196	93.93
91	287	236	1002	1049	1201	10021049	1002049201	82.27
91	285	234	1006	1048	1171	10061048	1006048171	73.38
91	286	235	1003	1042	1170	10031042	1003042170	90.96
91	289	238	1003	1044	1175	10031044	1003044175	90.96
91	285	234	1006	1048	1171	10061048	1006048171	78.22
91	288	237	1001	1043	1196	10011043	1001043196	90.27
91	287	236	1002	1049	1201	10021049	1002049201	76.05
92	290	239	1002	1049	1201	10021049	1002049201	132.47
92	290	239	1002	1049	1201	10021049	1002049201	139.14
92	291	240	1006	1048	1173	10061048	1006048173	116.3
92	290	239	1002	1049	1201	10021049	1002049201	134.69
92	291	240	1006	1048	1173	10061048	1006048173	117.65
92	290	239	1002	1049	1201	10021049	1002049201	134.69
92	292	241	1002	1050	1085	10021050	1002050085	118.27
92	290	239	1002	1049	1201	10021049	1002049201	128.52
92	290	239	1002	1049	1201	10021049	1002049201	122.59
92	292	241	1002	1050	1085	10021050	1002050085	115.93
92	291	240	1006	1048	1173	10061048	1006048173	104.07
93	293	242	1003	1046	1166	10031046	1003046166	99.41
93	294	243	1002	1049	1201	10021049	1002049201	74.81
93	295	244	1001	1043	1172	10011043	1001043172	81.33
93	296	245	1003	1044	1184	10031044	1003044184	80.44
93	297	244	1001	1044	1172	10011044	1001044172	80.3
93	298	244	1006	1056	1172	10061056	1006056172	76.15
94	299	246	1001	1037	1176	10011037	1001037176	87.56
93	296	245	1003	1044	1184	10031044	1003044184	73.93
93	298	244	1006	1056	1172	10061056	1006056172	82.37
93	297	244	1001	1044	1172	10011044	1001044172	83.26
93	295	244	1001	1043	1172	10011043	1001043172	70.52
93	294	243	1002	1049	1201	10021049	1002049201	63.85
93	293	242	1003	1046	1166	10031046	1003046166	73.33
94	300	247	1001	1042	1175	10011042	1001042175	72
95	294	243	1002	1049	1201	10021049	1002049201	66.22
95	296	247	1003	1044	1175	10031044	1003044175	74.67
95	293	248	1003	1046	1164	10031046	1003046164	75.7
95	295	249	1001	1043	1196	10011043	1001043196	76.44
95	295	250	1001	1043	1181	10011043	1001043181	65.33
95	293	248	1003	1046	1164	10031046	1003046164	74.96
95	296	247	1003	1044	1175	10031044	1003044175	76.3
95	295	250	1001	1043	1181	10011043	1001043181	53.63
95	295	249	1001	1043	1196	10011043	1001043196	61.63
95	294	243	1002	1049	1201	10021049	1002049201	48.15
94	294	243	1002	1049	1201	10021049	1002049201	52.15
95	294	243	1002	1049	1201	10021049	1002049201	60.74
95	295	249	1001	1043	1196	10011043	1001043196	85.19
95	295	250	1001	1043	1181	10011043	1001043181	73.04
95	293	248	1003	1046	1164	10031046	1003046164	77.63
95	296	247	1003	1044	1175	10031044	1003044175	73.93
94	301	251	1002	1050	1178	10021050	1002050178	59.26
94	301	251	1002	1050	1178	10021050	1002050178	76.44
94	294	243	1002	1049	1201	10021049	1002049201	67.41
94	299	246	1001	1037	1176	10011037	1001037176	84.74
94	300	247	1001	1042	1175	10011042	1001042175	84.89
94	301	251	1002	1050	1178	10021050	1002050178	78.37
94	294	243	1002	1049	1201	10021049	1002049201	66.37
96	295	244	1001	1043	1172	10011043	1001043172	82.67
96	302	252	1003	1052	1206	10031052	1003052206	81.04
96	303	244	1003	1054	1172	10031054	1003054172	89.19
96	294	243	1002	1049	1201	10021049	1002049201	78.07
96	304	244	1003	1019	1172	10031019	1003019172	83.11
96	304	252	1003	1019	1206	10031019	1003019206	81.63
94	300	247	1001	1042	1175	10011042	1001042175	83.56
96	304	244	1003	1019	1172	10031019	1003019172	89.19
96	303	244	1003	1054	1172	10031054	1003054172	90.81
96	302	252	1003	1052	1206	10031052	1003052206	76.74
96	295	244	1001	1043	1172	10011043	1001043172	81.63
96	294	243	1002	1049	1201	10021049	1002049201	73.63
96	304	252	1003	1019	1206	10031019	1003019206	69.93
94	299	246	1001	1037	1176	10011037	1001037176	91.11
96	295	244	1001	1043	1172	10011043	1001043172	67.85
96	294	243	1002	1049	1201	10021049	1002049201	68.3
96	304	244	1003	1019	1172	10031019	1003019172	70.37
96	302	252	1003	1052	1206	10031052	1003052206	62.07
96	304	252	1003	1019	1206	10031019	1003019206	64.15
96	303	244	1003	1054	1172	10031054	1003054172	84.74
102	332	269	1001	1037	1176	10011037	1001037176	80.24
102	332	270	1001	1037	1172	10011037	1001037172	74.3
102	333	271	1003	1054	1166	10031054	1003054166	76.12
102	334	272	1003	1046	1184	10031046	1003046184	70.18
102	334	270	1003	1046	1172	10031046	1003046172	73.45
102	335	273	1002	1049	1201	10021049	1002049201	61.45
102	332	272	1001	1037	1184	10011037	1001037184	69.7
102	332	269	1001	1037	1176	10011037	1001037176	77.82
102	334	270	1003	1046	1172	10031046	1003046172	78.91
102	332	270	1001	1037	1172	10011037	1001037172	74.42
102	332	272	1001	1037	1184	10011037	1001037184	63.88
102	332	269	1001	1037	1176	10011037	1001037176	82.3
102	333	271	1003	1054	1166	10031054	1003054166	50.3
102	334	272	1003	1046	1184	10031046	1003046184	56.24
102	332	269	1001	1037	1176	10011037	1001037176	77.94
102	335	273	1002	1049	1201	10021049	1002049201	55.52
102	333	271	1003	1054	1166	10031054	1003054166	50.18
102	334	270	1003	1046	1172	10031046	1003046172	55.03
102	332	272	1001	1037	1184	10011037	1001037184	51.39
102	334	272	1003	1046	1184	10031046	1003046184	56.73
102	332	270	1001	1037	1172	10011037	1001037172	71.76
102	332	269	1001	1037	1176	10011037	1001037176	75.64
102	335	273	1002	1049	1201	10021049	1002049201	64.12
102	332	269	1001	1037	1176	10011037	1001037176	78.42
103	336	270	1001	1044	1172	10011044	1001044172	81.45
103	334	271	1003	1046	1166	10031046	1003046166	76.97
104	335	273	1002	1049	1201	10021049	1002049201	51.52
104	337	274	1001	1043	1196	10011043	1001043196	62.55
104	338	275	1003	1044	1175	10031044	1003044175	80
104	335	273	1002	1049	1201	10021049	1002049201	78.91
104	334	276	1003	1046	1164	10031046	1003046164	65.33
104	338	275	1003	1044	1175	10031044	1003044175	61.82
103	335	273	1002	1049	1201	10021049	1002049201	72.24
104	337	274	1001	1043	1196	10011043	1001043196	76.85
104	334	276	1003	1046	1164	10031046	1003046164	75.88
103	338	272	1003	1044	1184	10031044	1003044184	76.61
104	337	274	1001	1043	1196	10011043	1001043196	72.12
104	335	273	1002	1049	1201	10021049	1002049201	66.55
103	337	270	1001	1043	1172	10011043	1001043172	79.76
103	339	270	1006	1056	1172	10061056	1006056172	68.73
104	338	275	1003	1044	1175	10031044	1003044175	65.33
104	334	276	1003	1046	1164	10031046	1003046164	82.3
103	335	273	1002	1049	1201	10021049	1002049201	70.3
103	337	270	1001	1043	1172	10011043	1001043172	74.91
103	334	271	1003	1046	1166	10031046	1003046166	85.82
103	338	272	1003	1044	1184	10031044	1003044184	76.85
103	336	270	1001	1044	1172	10011044	1001044172	75.27
103	339	270	1006	1056	1172	10061056	1006056172	75.52
105	340	277	1003	1052	1206	10031052	1003052206	79.39
105	334	277	1003	1046	1206	10031046	1003046206	80.24
103	339	270	1006	1056	1172	10061056	1006056172	72.97
103	338	272	1003	1044	1184	10031044	1003044184	80.12
105	335	273	1002	1049	1201	10021049	1002049201	71.76
105	335	273	1002	1049	1201	10021049	1002049201	75.76
105	341	277	1003	1019	1206	10031019	1003019206	78.79
105	340	277	1003	1052	1206	10031052	1003052206	65.94
103	334	271	1003	1046	1166	10031046	1003046166	84
103	335	273	1002	1049	1201	10021049	1002049201	76.97
105	341	277	1003	1019	1206	10031019	1003019206	80.61
103	336	270	1001	1044	1172	10011044	1001044172	70.79
103	337	270	1001	1043	1172	10011043	1001043172	64.97
105	341	277	1003	1019	1206	10031019	1003019206	80
105	334	277	1003	1046	1206	10031046	1003046206	80.97
105	340	277	1003	1052	1206	10031052	1003052206	77.09
105	334	277	1003	1046	1206	10031046	1003046206	72
105	335	273	1002	1049	1201	10021049	1002049201	80
106	342	278	1007	1058	1168	10071058	1007058168	112.8
106	343	279	1001	1043	1196	10011043	1001043196	101.09
106	344	280	1002	1049	1201	10021049	1002049201	100.52
106	345	281	1003	1046	1172	10031046	1003046172	112.65
106	346	282	1003	1044	1184	10031044	1003044184	116.65
106	343	279	1001	1043	1196	10011043	1001043196	104.09
106	344	280	1002	1049	1201	10021049	1002049201	116.8
106	342	278	1007	1058	1168	10071058	1007058168	100.81
106	346	282	1003	1044	1184	10031044	1003044184	106.09
106	345	281	1003	1046	1172	10031046	1003046172	114.51
106	345	281	1003	1046	1172	10031046	1003046172	118.94
106	342	278	1007	1058	1168	10071058	1007058168	126.37
106	346	282	1003	1044	1184	10031044	1003044184	118.8
106	344	280	1002	1049	1201	10021049	1002049201	132.93
106	343	279	1001	1043	1196	10011043	1001043196	122.94
107	347	283	1006	1072	1206	10061072	1006072206	81.33
107	348	283	1003	1046	1206	10031046	1003046206	74.48
108	349	284	1006	1046	1173	10061046	1006046173	63.05
108	350	285	1001	1044	1172	10011044	1001044172	68.95
108	351	286	1002	1049	1201	10021049	1002049201	67.24
108	352	287	1001	1042	1168	10011042	1001042168	65.33
109	353	288	1001	1043	1166	10011043	1001043166	87.43
109	352	289	1001	1042	1171	10011042	1001042171	72.19
109	350	287	1001	1044	1168	10011044	1001044168	72.95
109	354	286	1002	1050	1201	10021050	1002050201	84.19
109	348	285	1003	1046	1172	10031046	1003046172	76.76
109	355	284	1003	1052	1173	10031052	1003052173	73.14
109	356	289	1007	1058	1171	10071058	1007058171	64.76
109	348	288	1003	1046	1166	10031046	1003046166	81.52
109	356	283	1007	1058	1206	10071058	1007058206	73.52
107	357	283	1003	1019	1206	10031019	1003019206	59.05
107	358	283	1011	1055	1206	10111055	1011055206	58.1
107	355	283	1003	1052	1206	10031052	1003052206	67.81
107	351	286	1002	1049	1201	10021049	1002049201	70.1
108	359	284	1006	1048	1173	10061048	1006048173	68.38
108	353	285	1001	1043	1172	10011043	1001043172	69.9
108	347	283	1006	1072	1206	10061072	1006072206	69.33
109	352	287	1001	1042	1168	10011042	1001042168	74.86
109	352	290	1001	1042	1167	10011042	1001042167	66.48
109	360	291	1001	1037	1184	10011037	1001037184	71.05
109	351	286	1002	1049	1201	10021049	1002049201	79.43
109	361	284	1006	1047	1173	10061047	1006047173	68.76
109	356	287	1007	1058	1168	10071058	1007058168	70.1
107	347	283	1006	1072	1206	10061072	1006072206	70.48
107	358	283	1011	1055	1206	10111055	1011055206	65.14
107	355	283	1003	1052	1206	10031052	1003052206	67.05
107	348	283	1003	1046	1206	10031046	1003046206	62.67
108	352	287	1001	1042	1168	10011042	1001042168	67.05
108	351	286	1002	1049	1201	10021049	1002049201	79.24
108	347	283	1006	1072	1206	10061072	1006072206	72.76
108	350	285	1001	1044	1172	10011044	1001044172	67.24
109	355	284	1003	1052	1173	10031052	1003052173	81.33
109	356	287	1007	1058	1168	10071058	1007058168	75.24
109	348	285	1003	1046	1172	10031046	1003046172	76.19
109	351	286	1002	1049	1201	10021049	1002049201	73.9
109	352	287	1001	1042	1168	10011042	1001042168	78.48
109	353	288	1001	1043	1166	10011043	1001043166	73.33
109	356	283	1007	1058	1206	10071058	1007058206	71.81
109	360	291	1001	1037	1184	10011037	1001037184	72
107	357	283	1003	1019	1206	10031019	1003019206	63.62
107	351	286	1002	1049	1201	10021049	1002049201	71.81
108	349	284	1006	1046	1173	10061046	1006046173	56.38
108	353	285	1001	1043	1172	10011043	1001043172	65.33
108	359	284	1006	1048	1173	10061048	1006048173	62.67
109	352	290	1001	1042	1167	10011042	1001042167	78.48
109	352	289	1001	1042	1171	10011042	1001042171	62.86
109	356	289	1007	1058	1171	10071058	1007058171	69.14
109	361	284	1006	1047	1173	10061047	1006047173	66.67
109	351	286	1002	1049	1201	10021049	1002049201	76
109	354	286	1002	1050	1201	10021050	1002050201	75.62
109	348	288	1003	1046	1166	10031046	1003046166	77.14
109	350	287	1001	1044	1168	10011044	1001044168	77.9
107	357	283	1003	1019	1206	10031019	1003019206	66.48
107	355	283	1003	1052	1206	10031052	1003052206	61.33
107	358	283	1011	1055	1206	10111055	1011055206	69.52
108	350	285	1001	1044	1172	10011044	1001044172	64.57
108	353	285	1001	1043	1172	10011043	1001043172	68.76
109	352	287	1001	1042	1168	10011042	1001042168	75.24
109	356	289	1007	1058	1171	10071058	1007058171	60.95
109	350	287	1001	1044	1168	10011044	1001044168	64.76
109	356	287	1007	1058	1168	10071058	1007058168	60.57
109	355	284	1003	1052	1173	10031052	1003052173	68.95
109	351	286	1002	1049	1201	10021049	1002049201	69.14
109	360	291	1001	1037	1184	10011037	1001037184	68.76
109	354	286	1002	1050	1201	10021050	1002050201	78.86
109	352	290	1001	1042	1167	10011042	1001042167	60.19
107	347	283	1006	1072	1206	10061072	1006072206	65.71
107	351	286	1002	1049	1201	10021049	1002049201	62.29
107	348	283	1003	1046	1206	10031046	1003046206	69.9
108	352	287	1001	1042	1168	10011042	1001042168	68.38
108	349	284	1006	1046	1173	10061046	1006046173	61.52
108	351	286	1002	1049	1201	10021049	1002049201	65.9
108	359	284	1006	1048	1173	10061048	1006048173	59.81
108	347	283	1006	1072	1206	10061072	1006072206	68
109	348	285	1003	1046	1172	10031046	1003046172	69.33
109	353	288	1001	1043	1166	10011043	1001043166	71.24
109	352	289	1001	1042	1171	10011042	1001042171	68
109	351	286	1002	1049	1201	10021049	1002049201	75.81
109	348	288	1003	1046	1166	10031046	1003046166	67.24
109	356	283	1007	1058	1206	10071058	1007058206	67.62
109	361	284	1006	1047	1173	10061047	1006047173	68.57
111	364	294	1001	1037	1171	10011037	1001037171	71.29
111	364	294	1001	1037	1171	10011037	1001037171	67.04
111	364	294	1001	1037	1171	10011037	1001037171	66.22
111	364	294	1001	1037	1171	10011037	1001037171	62.84
111	364	294	1001	1037	1171	10011037	1001037171	61.3
111	364	294	1001	1037	1171	10011037	1001037171	67.14
111	364	294	1001	1037	1171	10011037	1001037171	65.99
111	364	294	1001	1037	1171	10011037	1001037171	71.11
111	364	294	1001	1037	1171	10011037	1001037171	69.01
111	364	294	1001	1037	1171	10011037	1001037171	67.87
121	381	309	1003	1019	1206	10031019	1003019206	102.83
121	382	309	1011	1055	1206	10111055	1011055206	107.78
121	383	309	1006	1072	1206	10061072	1006072206	108.83
121	383	309	1006	1072	1206	10061072	1006072206	110.67
121	384	309	1003	1052	1206	10031052	1003052206	104.83
121	385	309	1003	1046	1206	10031046	1003046206	104.61
121	386	310	1002	1049	1201	10021049	1002049201	109.56
121	385	309	1003	1046	1206	10031046	1003046206	116.33
121	381	309	1003	1019	1206	10031019	1003019206	111.67
121	386	310	1002	1049	1201	10021049	1002049201	117
121	382	309	1011	1055	1206	10111055	1011055206	103.33
121	384	309	1003	1052	1206	10031052	1003052206	115.67
122	387	311	1001	1044	1172	10011044	1001044172	115.22
122	388	311	1001	1043	1172	10011043	1001043172	120.67
122	385	312	1003	1046	1166	10031046	1003046166	113.22
122	386	310	1002	1049	1201	10021049	1002049201	109
122	389	313	1003	1044	1184	10031044	1003044184	113.11
122	390	311	1006	1056	1172	10061056	1006056172	107.67
123	391	314	1006	1048	1173	10061048	1006048173	101.17
123	386	310	1002	1049	1201	10021049	1002049201	110.83
123	386	310	1002	1049	1201	10021049	1002049201	111.89
123	392	315	1002	1050	1085	10021050	1002050085	112.78
123	391	314	1006	1048	1173	10061048	1006048173	102.89
122	388	311	1001	1043	1172	10011043	1001043172	118.67
122	390	311	1006	1056	1172	10061056	1006056172	113
123	386	310	1002	1049	1201	10021049	1002049201	116.67
122	389	313	1003	1044	1184	10031044	1003044184	110.89
123	392	315	1002	1050	1085	10021050	1002050085	111.67
122	385	312	1003	1046	1166	10031046	1003046166	108.72
122	387	311	1001	1044	1172	10011044	1001044172	104.17
122	386	310	1002	1049	1201	10021049	1002049201	116
123	386	310	1002	1049	1201	10021049	1002049201	108.78
125	398	323	1003	1046	1164	10031046	1003046164	65.48
125	399	324	1003	1044	1175	10031044	1003044175	59.7
125	400	325	1001	1043	1181	10011043	1001043181	70.52
125	400	326	1001	1043	1196	10011043	1001043196	65.93
125	401	327	1002	1049	1201	10021049	1002049201	47.26
125	400	325	1001	1043	1181	10011043	1001043181	66.52
125	400	326	1001	1043	1196	10011043	1001043196	59.41
125	398	323	1003	1046	1164	10031046	1003046164	72.59
125	399	324	1003	1044	1175	10031044	1003044175	68.44
125	401	327	1002	1049	1201	10021049	1002049201	50.37
126	402	328	1002	1050	1178	10021050	1002050178	62.81
126	403	329	1001	1037	1176	10011037	1001037176	73.93
126	404	324	1001	1042	1175	10011042	1001042175	67.85
125	399	324	1003	1044	1175	10031044	1003044175	77.63
125	401	327	1002	1049	1201	10021049	1002049201	55.7
125	398	323	1003	1046	1164	10031046	1003046164	65.33
125	400	326	1001	1043	1196	10011043	1001043196	59.7
125	400	325	1001	1043	1181	10011043	1001043181	58.22
126	401	327	1002	1049	1201	10021049	1002049201	56.3
126	401	327	1002	1049	1201	10021049	1002049201	53.93
126	404	324	1001	1042	1175	10011042	1001042175	67.11
126	402	328	1002	1050	1178	10021050	1002050178	69.19
126	403	329	1001	1037	1176	10011037	1001037176	76.89
126	402	328	1002	1050	1178	10021050	1002050178	67.11
126	401	327	1002	1049	1201	10021049	1002049201	59.7
126	404	324	1001	1042	1175	10011042	1001042175	61.78
126	403	329	1001	1037	1176	10011037	1001037176	83.85
127	405	330	1002	1049	1201	10021049	1002049201	77.48
127	406	331	1003	1046	1166	10031046	1003046166	83.7
128	407	332	1001	1043	1172	10011043	1001043172	83.41
128	408	332	1001	1044	1172	10011044	1001044172	83.56
128	409	332	1006	1056	1172	10061056	1006056172	78.81
128	407	332	1001	1043	1172	10011043	1001043172	83.7
129	405	330	1002	1049	1201	10021049	1002049201	94.52
127	407	332	1001	1043	1172	10011043	1001043172	82.67
127	408	332	1001	1044	1172	10011044	1001044172	88.59
128	410	333	1003	1044	1184	10031044	1003044184	82.67
128	409	332	1006	1056	1172	10061056	1006056172	77.93
128	405	330	1002	1049	1201	10021049	1002049201	88.74
128	406	331	1003	1046	1166	10031046	1003046166	91.56
128	406	331	1003	1046	1166	10031046	1003046166	91.7
128	408	332	1001	1044	1172	10011044	1001044172	81.04
129	411	332	1001	1042	1172	10011042	1001042172	92
127	410	333	1003	1044	1184	10031044	1003044184	93.48
127	409	332	1006	1056	1172	10061056	1006056172	88.89
128	410	333	1003	1044	1184	10031044	1003044184	88.59
128	405	330	1002	1049	1201	10021049	1002049201	90.81
129	405	330	1002	1049	1201	10021049	1002049201	93.33
127	406	331	1003	1046	1166	10031046	1003046166	86.37
127	408	332	1001	1044	1172	10011044	1001044172	86.81
129	411	332	1001	1042	1172	10011042	1001042172	84.15
127	410	333	1003	1044	1184	10031044	1003044184	90.52
127	405	330	1002	1049	1201	10021049	1002049201	92.89
127	409	332	1006	1056	1172	10061056	1006056172	80.3
127	407	332	1001	1043	1172	10011043	1001043172	94.37
129	405	330	1002	1049	1201	10021049	1002049201	91.7
129	411	332	1001	1042	1172	10011042	1001042172	80.3
133	425	344	1003	1044	1184	10031044	1003044184	124.8
133	426	345	1001	1043	1196	10011043	1001043196	114.8
133	427	346	1003	1046	1172	10031046	1003046172	112.37
133	428	347	1007	1058	1168	10071058	1007058168	95.95
133	429	348	1002	1049	1201	10021049	1002049201	111.08
133	426	345	1001	1043	1196	10011043	1001043196	119.51
133	427	346	1003	1046	1172	10031046	1003046172	119.08
133	428	347	1007	1058	1168	10071058	1007058168	109.24
133	429	348	1002	1049	1201	10021049	1002049201	102.38
133	425	344	1003	1044	1184	10031044	1003044184	102.24
133	428	347	1007	1058	1168	10071058	1007058168	113.94
133	429	348	1002	1049	1201	10021049	1002049201	110.51
133	426	345	1001	1043	1196	10011043	1001043196	99.09
133	425	344	1003	1044	1184	10031044	1003044184	114.37
133	427	346	1003	1046	1172	10031046	1003046172	113.37
136	434	353	1001	1043	1172	10011043	1001043172	83.15
136	435	353	1006	1056	1172	10061056	1006056172	89.47
136	436	354	1003	1044	1184	10031044	1003044184	86.55
136	437	355	1003	1046	1166	10031046	1003046166	88.81
136	438	353	1001	1044	1172	10011044	1001044172	94.16
136	439	356	1002	1049	1201	10021049	1002049201	86.86
136	435	353	1006	1056	1172	10061056	1006056172	86.15
136	439	356	1002	1049	1201	10021049	1002049201	83.36
136	434	353	1001	1043	1172	10011043	1001043172	87.63
136	438	353	1001	1044	1172	10011044	1001044172	91.87
136	436	354	1003	1044	1184	10031044	1003044184	87.74
136	437	355	1003	1046	1166	10031046	1003046166	82.62
137	440	357	1001	1044	1172	10011044	1001044172	56.05
137	440	357	1001	1044	1172	10011044	1001044172	53.68
137	441	358	1002	1049	1201	10021049	1002049201	51.84
137	442	357	1001	1043	1172	10011043	1001043172	55
137	441	358	1002	1049	1201	10021049	1002049201	55.92
137	441	358	1002	1049	1201	10021049	1002049201	56.84
137	442	357	1001	1043	1172	10011043	1001043172	50.79
137	443	359	1003	1044	1175	10031044	1003044175	48.55
137	443	359	1003	1044	1175	10031044	1003044175	58.95
137	441	358	1002	1049	1201	10021049	1002049201	57.24
137	442	360	1001	1043	1196	10011043	1001043196	58.29
137	444	361	1003	1046	1166	10031046	1003046166	62.63
137	442	357	1001	1043	1172	10011043	1001043172	53.16
137	442	360	1001	1043	1196	10011043	1001043196	58.42
137	442	357	1001	1043	1172	10011043	1001043172	57.11
137	442	360	1001	1043	1196	10011043	1001043196	51.58
137	444	361	1003	1046	1166	10031046	1003046166	57.63
137	444	361	1003	1046	1166	10031046	1003046166	55.92
137	443	359	1003	1044	1175	10031044	1003044175	52.37
137	443	359	1003	1044	1175	10031044	1003044175	48.95
137	444	361	1003	1046	1166	10031046	1003046166	49.34
137	442	360	1001	1043	1196	10011043	1001043196	55.13
138	445	362	1003	1046	1166	10031046	1003046166	86.27
138	446	363	1002	1049	1201	10021049	1002049201	74.4
138	447	364	1003	1044	1184	10031044	1003044184	92.67
138	448	365	1006	1056	1172	10061056	1006056172	84.67
138	449	365	1001	1043	1172	10011043	1001043172	83.73
138	450	365	1001	1044	1172	10011044	1001044172	92.67
139	451	365	1001	1042	1172	10011042	1001042172	75.73
139	446	363	1002	1049	1201	10021049	1002049201	77.6
138	446	363	1002	1049	1201	10021049	1002049201	71.2
138	448	365	1006	1056	1172	10061056	1006056172	83.47
138	449	365	1001	1043	1172	10011043	1001043172	82.53
138	445	362	1003	1046	1166	10031046	1003046166	94.8
138	450	365	1001	1044	1172	10011044	1001044172	93.07
138	447	364	1003	1044	1184	10031044	1003044184	88.67
139	446	363	1002	1049	1201	10021049	1002049201	72.67
139	451	365	1001	1042	1172	10011042	1001042172	79.47
138	450	365	1001	1044	1172	10011044	1001044172	89.47
138	447	364	1003	1044	1184	10031044	1003044184	87.33
138	448	365	1006	1056	1172	10061056	1006056172	83.47
138	445	362	1003	1046	1166	10031046	1003046166	90.93
138	449	365	1001	1043	1172	10011043	1001043172	85.07
138	446	363	1002	1049	1201	10021049	1002049201	76.93
139	451	365	1001	1042	1172	10011042	1001042172	88.93
139	446	363	1002	1049	1201	10021049	1002049201	74.93
141	454	368	1002	1049	1201	10021049	1002049201	51.97
141	454	368	1002	1049	1201	10021049	1002049201	56.83
141	454	368	1002	1049	1201	10021049	1002049201	60.33
143	458	372	1006	1048	1173	10061048	1006048173	77.52
143	459	373	1006	1072	1206	10061072	1006072206	76.38
143	458	372	1006	1048	1173	10061048	1006048173	76.76
144	460	373	1003	1046	1206	10031046	1003046206	64.38
144	461	373	1003	1052	1206	10031052	1003052206	58.1
144	459	373	1006	1072	1206	10061072	1006072206	77.52
143	462	374	1001	1042	1168	10011042	1001042168	85.71
144	463	373	1011	1055	1206	10111055	1011055206	78.48
144	459	373	1006	1072	1206	10061072	1006072206	69.33
144	464	375	1002	1049	1201	10021049	1002049201	81.52
145	461	372	1003	1052	1173	10031052	1003052173	72.57
145	465	374	1007	1058	1168	10071058	1007058168	81.9
145	462	374	1001	1042	1168	10011042	1001042168	76.95
145	466	374	1001	1044	1168	10011044	1001044168	73.9
145	465	376	1007	1058	1171	10071058	1007058171	64.19
145	465	374	1007	1058	1168	10071058	1007058168	81.52
143	464	375	1002	1049	1201	10021049	1002049201	93.33
143	467	372	1006	1046	1173	10061046	1006046173	76.95
145	462	376	1001	1042	1171	10011042	1001042171	73.14
145	468	372	1006	1047	1173	10061047	1006047173	81.52
145	462	377	1001	1042	1167	10011042	1001042167	76.57
145	465	376	1007	1058	1171	10071058	1007058171	72
145	462	376	1001	1042	1171	10011042	1001042171	74.29
145	460	378	1003	1046	1166	10031046	1003046166	65.9
145	464	375	1002	1049	1201	10021049	1002049201	74.67
143	464	375	1002	1049	1201	10021049	1002049201	84
143	462	374	1001	1042	1168	10011042	1001042168	84.76
144	464	375	1002	1049	1201	10021049	1002049201	83.43
144	463	373	1011	1055	1206	10111055	1011055206	64.76
145	464	375	1002	1049	1201	10021049	1002049201	75.81
145	462	374	1001	1042	1168	10011042	1001042168	78.29
145	460	379	1003	1046	1172	10031046	1003046172	69.33
145	469	375	1002	1050	1201	10021050	1002050201	77.71
145	462	377	1001	1042	1167	10011042	1001042167	77.52
143	459	373	1006	1072	1206	10061072	1006072206	67.24
143	466	379	1001	1044	1172	10011044	1001044172	73.33
143	466	379	1001	1044	1172	10011044	1001044172	75.05
143	470	379	1001	1043	1172	10011043	1001043172	81.14
144	471	373	1003	1019	1206	10031019	1003019206	70.29
144	471	373	1003	1019	1206	10031019	1003019206	73.33
144	461	373	1003	1052	1206	10031052	1003052206	65.9
145	469	375	1002	1050	1201	10021050	1002050201	78.1
145	464	375	1002	1049	1201	10021049	1002049201	84.76
145	464	375	1002	1049	1201	10021049	1002049201	83.05
145	472	380	1001	1037	1184	10011037	1001037184	73.33
145	461	372	1003	1052	1173	10031052	1003052173	74.67
143	467	372	1006	1046	1173	10061046	1006046173	80.19
143	470	379	1001	1043	1172	10011043	1001043172	81.71
144	460	373	1003	1046	1206	10031046	1003046206	72.76
145	470	378	1001	1043	1166	10011043	1001043166	77.14
145	472	380	1001	1037	1184	10011037	1001037184	71.81
145	465	373	1007	1058	1206	10071058	1007058206	71.62
145	465	373	1007	1058	1206	10071058	1007058206	70.29
145	468	372	1006	1047	1173	10061047	1006047173	78.29
143	464	375	1002	1049	1201	10021049	1002049201	86.86
144	471	373	1003	1019	1206	10031019	1003019206	68.95
144	471	373	1003	1019	1206	10031019	1003019206	63.05
145	460	378	1003	1046	1166	10031046	1003046166	73.71
145	466	374	1001	1044	1168	10011044	1001044168	70.86
145	470	378	1001	1043	1166	10011043	1001043166	71.24
145	460	379	1003	1046	1172	10031046	1003046172	74.86
143	470	379	1001	1043	1172	10011043	1001043172	81.9
143	467	372	1006	1046	1173	10061046	1006046173	83.43
144	460	373	1003	1046	1206	10031046	1003046206	74.48
145	465	373	1007	1058	1206	10071058	1007058206	72.38
145	472	380	1001	1037	1184	10011037	1001037184	70.67
145	470	378	1001	1043	1166	10011043	1001043166	76.38
145	465	376	1007	1058	1171	10071058	1007058171	72.19
145	460	378	1003	1046	1166	10031046	1003046166	72.95
145	465	373	1007	1058	1206	10071058	1007058206	71.81
145	469	375	1002	1050	1201	10021050	1002050201	73.71
145	460	379	1003	1046	1172	10031046	1003046172	71.05
145	461	372	1003	1052	1173	10031052	1003052173	73.71
143	462	374	1001	1042	1168	10011042	1001042168	83.62
143	467	372	1006	1046	1173	10061046	1006046173	80.57
143	466	379	1001	1044	1172	10011044	1001044172	74.29
144	464	375	1002	1049	1201	10021049	1002049201	93.33
144	464	375	1002	1049	1201	10021049	1002049201	85.14
145	465	374	1007	1058	1168	10071058	1007058168	76.38
145	461	372	1003	1052	1173	10031052	1003052173	74.48
145	464	375	1002	1049	1201	10021049	1002049201	83.05
145	468	372	1006	1047	1173	10061047	1006047173	80.76
145	472	380	1001	1037	1184	10011037	1001037184	75.43
145	465	374	1007	1058	1168	10071058	1007058168	77.9
143	466	379	1001	1044	1172	10011044	1001044172	78.67
143	459	373	1006	1072	1206	10061072	1006072206	78.67
143	459	373	1006	1072	1206	10061072	1006072206	80
144	460	373	1003	1046	1206	10031046	1003046206	70.86
144	461	373	1003	1052	1206	10031052	1003052206	67.43
145	464	375	1002	1049	1201	10021049	1002049201	85.71
145	469	375	1002	1050	1201	10021050	1002050201	80
143	458	372	1006	1048	1173	10061048	1006048173	84.38
143	464	375	1002	1049	1201	10021049	1002049201	94.29
143	462	374	1001	1042	1168	10011042	1001042168	88.19
144	459	373	1006	1072	1206	10061072	1006072206	70.48
145	464	375	1002	1049	1201	10021049	1002049201	83.05
145	460	379	1003	1046	1172	10031046	1003046172	79.05
145	462	374	1001	1042	1168	10011042	1001042168	88.38
145	464	375	1002	1049	1201	10021049	1002049201	84.19
143	470	379	1001	1043	1172	10011043	1001043172	82.1
143	458	372	1006	1048	1173	10061048	1006048173	81.9
144	463	373	1011	1055	1206	10111055	1011055206	93.14
144	459	373	1006	1072	1206	10061072	1006072206	78.67
144	463	373	1011	1055	1206	10111055	1011055206	72.76
144	461	373	1003	1052	1206	10031052	1003052206	77.71
145	466	374	1001	1044	1168	10011044	1001044168	81.52
145	460	378	1003	1046	1166	10031046	1003046166	77.9
145	470	378	1001	1043	1166	10011043	1001043166	80.19
145	462	376	1001	1042	1171	10011042	1001042171	72.76
145	466	374	1001	1044	1168	10011044	1001044168	80.19
145	462	376	1001	1042	1171	10011042	1001042171	72.38
145	462	377	1001	1042	1167	10011042	1001042167	77.33
145	465	376	1007	1058	1171	10071058	1007058171	70.86
145	468	372	1006	1047	1173	10061047	1006047173	78.29
145	462	374	1001	1042	1168	10011042	1001042168	85.71
145	462	377	1001	1042	1167	10011042	1001042167	75.24
146	473	381	1003	1046	1164	10031046	1003046164	94.17
146	474	382	1001	1043	1196	10011043	1001043196	98.33
146	474	383	1001	1043	1181	10011043	1001043181	102.94
146	475	384	1002	1049	1201	10021049	1002049201	98.67
146	476	385	1003	1044	1175	10031044	1003044175	95.72
146	474	383	1001	1043	1181	10011043	1001043181	105.33
146	475	384	1002	1049	1201	10021049	1002049201	91
146	474	382	1001	1043	1196	10011043	1001043196	97.22
146	476	385	1003	1044	1175	10031044	1003044175	88.89
146	474	382	1001	1043	1196	10011043	1001043196	96.44
146	473	381	1003	1046	1164	10031046	1003046164	95.33
146	475	384	1002	1049	1201	10021049	1002049201	100.94
146	474	383	1001	1043	1181	10011043	1001043181	92.28
146	476	385	1003	1044	1175	10031044	1003044175	90.44
146	473	381	1003	1046	1164	10031046	1003046164	94.89
147	477	386	1002	1049	1201	10021049	1002049201	103.44
147	478	387	1002	1050	1085	10021050	1002050085	107.17
147	479	388	1006	1048	1173	10061048	1006048173	99.72
147	477	386	1002	1049	1201	10021049	1002049201	95.67
147	479	388	1006	1048	1173	10061048	1006048173	102.78
147	478	387	1002	1050	1085	10021050	1002050085	98.61
147	477	386	1002	1049	1201	10021049	1002049201	99.11
147	477	386	1002	1049	1201	10021049	1002049201	99.89
147	478	387	1002	1050	1085	10021050	1002050085	101
147	479	388	1006	1048	1173	10061048	1006048173	99.67
147	477	386	1002	1049	1201	10021049	1002049201	106
147	477	386	1002	1049	1201	10021049	1002049201	98.5
148	480	389	1012	1051	1172	10121051	1012051172	95.33
148	477	386	1002	1049	1201	10021049	1002049201	106.22
148	481	390	1007	1058	1168	10071058	1007058168	104
148	481	391	1007	1058	1166	10071058	1007058166	96.44
148	480	392	1012	1051	1206	10121051	1012051206	102.28
148	481	390	1007	1058	1168	10071058	1007058168	106.44
148	477	386	1002	1049	1201	10021049	1002049201	108.44
148	481	391	1007	1058	1166	10071058	1007058166	98.17
148	480	392	1012	1051	1206	10121051	1012051206	102.89
148	480	389	1012	1051	1172	10121051	1012051172	101.61
149	482	393	1002	1049	1201	10021049	1002049201	86.96
149	483	394	1001	1042	1172	10011042	1001042172	84.59
149	482	393	1002	1049	1201	10021049	1002049201	85.48
149	483	394	1001	1042	1172	10011042	1001042172	93.48
149	482	393	1002	1049	1201	10021049	1002049201	92.3
149	483	394	1001	1042	1172	10011042	1001042172	90.96
150	482	393	1002	1049	1201	10021049	1002049201	89.48
150	484	395	1003	1019	1206	10031019	1003019206	88.89
150	485	395	1011	1055	1206	10111055	1011055206	80.15
150	486	395	1006	1072	1206	10061072	1006072206	100.15
150	487	395	1003	1046	1206	10031046	1003046206	92.74
150	488	395	1003	1052	1206	10031052	1003052206	101.48
150	485	395	1011	1055	1206	10111055	1011055206	82.96
151	489	396	1003	1044	1184	10031044	1003044184	100.89
151	487	397	1003	1046	1166	10031046	1003046166	100
151	490	394	1001	1044	1172	10011044	1001044172	97.78
151	482	393	1002	1049	1201	10021049	1002049201	101.33
151	491	394	1006	1056	1172	10061056	1006056172	93.04
151	492	394	1001	1043	1172	10011043	1001043172	96.15
150	486	395	1006	1072	1206	10061072	1006072206	104.74
150	487	395	1003	1046	1206	10031046	1003046206	105.33
151	490	394	1001	1044	1172	10011044	1001044172	90.07
151	489	396	1003	1044	1184	10031044	1003044184	91.11
151	487	397	1003	1046	1166	10031046	1003046166	92.89
151	491	394	1006	1056	1172	10061056	1006056172	93.19
151	482	393	1002	1049	1201	10021049	1002049201	92
151	492	394	1001	1043	1172	10011043	1001043172	100.59
150	482	393	1002	1049	1201	10021049	1002049201	92.89
150	484	395	1003	1019	1206	10031019	1003019206	100
150	488	395	1003	1052	1206	10031052	1003052206	103.56
152	493	398	1002	1050	1085	10021050	1002050085	68.74
152	482	393	1002	1049	1201	10021049	1002049201	92.59
152	482	393	1002	1049	1201	10021049	1002049201	89.04
152	494	399	1006	1048	1173	10061048	1006048173	76.89
152	482	393	1002	1049	1201	10021049	1002049201	90.52
152	493	398	1002	1050	1085	10021050	1002050085	91.56
152	494	399	1006	1048	1173	10061048	1006048173	77.19
152	482	393	1002	1049	1201	10021049	1002049201	83.11
153	495	400	1002	1049	1201	10021049	1002049201	44.74
153	496	401	1001	1043	1172	10011043	1001043172	46.71
153	497	401	1001	1044	1172	10011044	1001044172	46.45
153	496	401	1001	1043	1172	10011043	1001043172	43.55
153	498	402	1003	1044	1175	10031044	1003044175	45.53
153	497	401	1001	1044	1172	10011044	1001044172	49.34
153	499	403	1003	1046	1166	10031046	1003046166	51.97
153	496	401	1001	1043	1172	10011043	1001043172	48.03
153	496	404	1001	1043	1196	10011043	1001043196	46.45
153	498	402	1003	1044	1175	10031044	1003044175	51.58
153	496	404	1001	1043	1196	10011043	1001043196	54.08
153	495	400	1002	1049	1201	10021049	1002049201	47.5
153	499	403	1003	1046	1166	10031046	1003046166	50.13
153	496	404	1001	1043	1196	10011043	1001043196	51.84
153	495	400	1002	1049	1201	10021049	1002049201	45.66
153	496	404	1001	1043	1196	10011043	1001043196	51.97
153	495	400	1002	1049	1201	10021049	1002049201	50.13
153	499	403	1003	1046	1166	10031046	1003046166	54.34
153	498	402	1003	1044	1175	10031044	1003044175	51.71
153	498	402	1003	1044	1175	10031044	1003044175	50.13
153	499	403	1003	1046	1166	10031046	1003046166	50.26
153	496	401	1001	1043	1172	10011043	1001043172	47.89
154	500	405	1002	1049	1201	10021049	1002049201	87.41
154	501	406	1001	1042	1172	10011042	1001042172	90.67
154	501	406	1001	1042	1172	10011042	1001042172	93.33
154	500	405	1002	1049	1201	10021049	1002049201	88.59
154	501	406	1001	1042	1172	10011042	1001042172	91.11
154	500	405	1002	1049	1201	10021049	1002049201	95.11
155	502	407	1003	1044	1184	10031044	1003044184	94.81
155	503	406	1006	1056	1172	10061056	1006056172	88.3
155	504	406	1001	1044	1172	10011044	1001044172	91.26
155	505	406	1001	1043	1172	10011043	1001043172	95.26
155	500	405	1002	1049	1201	10021049	1002049201	94.37
155	506	408	1003	1046	1166	10031046	1003046166	108.59
155	502	407	1003	1044	1184	10031044	1003044184	105.19
155	506	408	1003	1046	1166	10031046	1003046166	100.15
155	504	406	1001	1044	1172	10011044	1001044172	101.78
155	500	405	1002	1049	1201	10021049	1002049201	84.15
155	503	406	1006	1056	1172	10061056	1006056172	89.19
155	505	406	1001	1043	1172	10011043	1001043172	92.44
156	507	409	1006	1056	1172	10061056	1006056172	92.44
156	508	410	1003	1044	1184	10031044	1003044184	94.07
157	509	409	1001	1042	1172	10011042	1001042172	93.93
156	510	409	1001	1044	1172	10011044	1001044172	91.85
156	511	409	1001	1043	1172	10011043	1001043172	92.74
156	508	410	1003	1044	1184	10031044	1003044184	96.15
157	512	411	1002	1049	1201	10021049	1002049201	85.93
156	513	412	1003	1046	1166	10031046	1003046166	93.78
156	512	411	1002	1049	1201	10021049	1002049201	81.48
156	507	409	1006	1056	1172	10061056	1006056172	88.15
156	511	409	1001	1043	1172	10011043	1001043172	93.78
157	509	409	1001	1042	1172	10011042	1001042172	89.93
156	512	411	1002	1049	1201	10021049	1002049201	84.44
157	509	409	1001	1042	1172	10011042	1001042172	87.11
157	512	411	1002	1049	1201	10021049	1002049201	81.04
156	510	409	1001	1044	1172	10011044	1001044172	92.3
156	513	412	1003	1046	1166	10031046	1003046166	98.96
158	514	413	1012	1051	1206	10121051	1012051206	74.67
158	515	412	1007	1058	1166	10071058	1007058166	86.22
158	515	414	1007	1058	1168	10071058	1007058168	84.3
158	514	409	1012	1051	1172	10121051	1012051172	82.96
158	512	411	1002	1049	1201	10021049	1002049201	87.41
158	512	411	1002	1049	1201	10021049	1002049201	85.04
158	515	412	1007	1058	1166	10071058	1007058166	77.33
158	514	409	1012	1051	1172	10121051	1012051172	80.89
158	514	413	1012	1051	1206	10121051	1012051206	67.41
158	515	414	1007	1058	1168	10071058	1007058168	75.41
159	516	415	1002	1050	1169	10021050	1002050169	60.21
159	517	416	1007	1058	1171	10071058	1007058171	70.49
159	518	417	1002	1049	1201	10021049	1002049201	63.89
159	519	418	1012	1051	1206	10121051	1012051206	70.73
159	516	415	1002	1050	1169	10021050	1002050169	47.07
159	517	416	1007	1058	1171	10071058	1007058171	63.8
159	519	418	1012	1051	1206	10121051	1012051206	58.05
159	518	417	1002	1049	1201	10021049	1002049201	56.25
159	518	417	1002	1049	1201	10021049	1002049201	58.28
159	516	415	1002	1050	1169	10021050	1002050169	61.29
159	519	418	1012	1051	1206	10121051	1012051206	57.43
159	517	416	1007	1058	1171	10071058	1007058171	59.85
159	516	415	1002	1050	1169	10021050	1002050169	56.88
159	517	416	1007	1058	1171	10071058	1007058171	74.7
159	518	417	1002	1049	1201	10021049	1002049201	59.9
159	519	418	1012	1051	1206	10121051	1012051206	54.72
160	520	419	1006	1048	1173	10061048	1006048173	78.41
160	521	420	1002	1050	1085	10021050	1002050085	79.15
160	522	421	1002	1049	1201	10021049	1002049201	91.1
160	522	421	1002	1049	1201	10021049	1002049201	90.35
160	522	421	1002	1049	1201	10021049	1002049201	96.33
160	521	420	1002	1050	1085	10021050	1002050085	94.09
160	520	419	1006	1048	1173	10061048	1006048173	88.86
160	522	421	1002	1049	1201	10021049	1002049201	89.61
160	522	421	1002	1049	1201	10021049	1002049201	90.35
160	522	421	1002	1049	1201	10021049	1002049201	83.63
160	520	419	1006	1048	1173	10061048	1006048173	87.37
162	529	426	1002	1049	1201	10021049	1002049201	70.97
162	530	427	1003	1046	1171	10031046	1003046171	70.24
162	531	428	1001	1042	1168	10011042	1001042168	65.71
162	530	429	1003	1046	1166	10031046	1003046166	82.91
162	532	430	1001	1037	1184	10011037	1001037184	99.1
162	533	431	1006	1047	1173	10061047	1006047173	77.94
162	530	432	1003	1046	1172	10031046	1003046172	85.25
162	530	427	1003	1046	1171	10031046	1003046171	64.9
162	533	431	1006	1047	1173	10061047	1006047173	67.71
162	531	428	1001	1042	1168	10011042	1001042168	97.75
162	532	430	1001	1037	1184	10011037	1001037184	95.56
162	530	432	1003	1046	1172	10031046	1003046172	71.43
162	530	429	1003	1046	1166	10031046	1003046166	60.95
162	529	426	1002	1049	1201	10021049	1002049201	46.22
162	533	431	1006	1047	1173	10061047	1006047173	62.25
162	529	426	1002	1049	1201	10021049	1002049201	67.71
162	530	429	1003	1046	1166	10031046	1003046166	80.16
162	531	428	1001	1042	1168	10011042	1001042168	83.97
162	530	432	1003	1046	1172	10031046	1003046172	82.47
162	530	427	1003	1046	1171	10031046	1003046171	55.95
162	532	430	1001	1037	1184	10011037	1001037184	83.75
162	529	426	1002	1049	1201	10021049	1002049201	69.99
162	530	429	1003	1046	1166	10031046	1003046166	75.02
162	530	432	1003	1046	1172	10031046	1003046172	69.75
162	530	427	1003	1046	1171	10031046	1003046171	60.98
162	532	430	1001	1037	1184	10011037	1001037184	68.89
162	531	428	1001	1042	1168	10011042	1001042168	65.29
162	533	431	1006	1047	1173	10061047	1006047173	66.75
163	534	433	1002	1049	1201	10021049	1002049201	115.11
163	534	433	1002	1049	1201	10021049	1002049201	102.67
163	535	434	1002	1050	1085	10021050	1002050085	108.78
163	536	435	1006	1048	1173	10061048	1006048173	113.78
163	536	435	1006	1048	1173	10061048	1006048173	113.33
163	534	433	1002	1049	1201	10021049	1002049201	118.44
163	535	434	1002	1050	1085	10021050	1002050085	110.33
163	534	433	1002	1049	1201	10021049	1002049201	115.89
164	535	436	1002	1050	1178	10021050	1002050178	122.33
164	537	437	1001	1037	1176	10011037	1001037176	117.11
164	538	438	1001	1042	1175	10011042	1001042175	106.22
164	534	433	1002	1049	1201	10021049	1002049201	111.89
164	538	438	1001	1042	1175	10011042	1001042175	110
164	537	437	1001	1037	1176	10011037	1001037176	103.44
164	535	436	1002	1050	1178	10021050	1002050178	113.11
164	534	433	1002	1049	1201	10021049	1002049201	115.44
164	537	437	1001	1037	1176	10011037	1001037176	109.11
164	534	433	1002	1049	1201	10021049	1002049201	118.33
164	535	436	1002	1050	1178	10021050	1002050178	116.44
164	538	438	1001	1042	1175	10011042	1001042175	108.11
165	539	439	1001	1043	1196	10011043	1001043196	139.93
165	540	440	1003	1044	1184	10031044	1003044184	116.65
165	541	441	1002	1049	1201	10021049	1002049201	103.81
165	542	442	1007	1058	1168	10071058	1007058168	91.66
165	543	443	1003	1046	1172	10031046	1003046172	94.24
165	542	442	1007	1058	1168	10071058	1007058168	109.81
165	541	441	1002	1049	1201	10021049	1002049201	126.37
165	540	440	1003	1044	1184	10031044	1003044184	114.8
165	539	439	1001	1043	1196	10011043	1001043196	109.95
165	543	443	1003	1046	1172	10031046	1003046172	108.66
165	541	441	1002	1049	1201	10021049	1002049201	115.37
165	542	442	1007	1058	1168	10071058	1007058168	105.52
165	540	440	1003	1044	1184	10031044	1003044184	118.8
165	539	439	1001	1043	1196	10011043	1001043196	122.51
165	543	443	1003	1046	1172	10031046	1003046172	108.38
166	544	444	1006	1072	1206	10061072	1006072206	86.22
166	545	444	1011	1055	1206	10111055	1011055206	89.78
166	546	444	1003	1052	1206	10031052	1003052206	83.95
166	547	444	1003	1019	1206	10031019	1003019206	87.21
166	548	444	1003	1046	1206	10031046	1003046206	94.81
167	549	445	1002	1049	1201	10021049	1002049201	99.65
166	549	445	1002	1049	1201	10021049	1002049201	86.32
166	548	444	1003	1046	1206	10031046	1003046206	75.56
167	549	445	1002	1049	1201	10021049	1002049201	84.94
166	549	445	1002	1049	1201	10021049	1002049201	99.56
166	545	444	1011	1055	1206	10111055	1011055206	95.8
166	546	444	1003	1052	1206	10031052	1003052206	98.17
166	547	444	1003	1019	1206	10031019	1003019206	78.22
166	544	444	1006	1072	1206	10061072	1006072206	78.02
167	549	445	1002	1049	1201	10021049	1002049201	86.62
166	548	444	1003	1046	1206	10031046	1003046206	88.1
166	546	444	1003	1052	1206	10031052	1003052206	76.44
166	544	444	1006	1072	1206	10061072	1006072206	80.59
166	549	445	1002	1049	1201	10021049	1002049201	87.9
166	547	444	1003	1019	1206	10031019	1003019206	72.49
168	549	445	1002	1049	1201	10021049	1002049201	85.53
168	549	445	1002	1049	1201	10021049	1002049201	78.22
168	549	445	1002	1049	1201	10021049	1002049201	88
168	549	445	1002	1049	1201	10021049	1002049201	86.32
168	549	445	1002	1049	1201	10021049	1002049201	84.15
168	549	445	1002	1049	1201	10021049	1002049201	81.28
168	550	446	1006	1048	1173	10061048	1006048173	77.83
168	551	447	1002	1050	1085	10021050	1002050085	86.52
168	551	447	1002	1050	1085	10021050	1002050085	78.62
168	550	446	1006	1048	1173	10061048	1006048173	72.4
168	550	446	1006	1048	1173	10061048	1006048173	67.65
168	551	447	1002	1050	1085	10021050	1002050085	80.1
169	552	448	1002	1049	1201	10021049	1002049201	93.11
169	553	449	1006	1048	1173	10061048	1006048173	86.17
169	552	448	1002	1049	1201	10021049	1002049201	96.22
169	553	449	1006	1048	1173	10061048	1006048173	81.5
169	552	448	1002	1049	1201	10021049	1002049201	89.83
169	552	448	1002	1049	1201	10021049	1002049201	95.17
170	554	450	1001	1044	1172	10011044	1001044172	88.47
170	555	451	1003	1046	1166	10031046	1003046166	92.41
171	556	452	1003	1019	1206	10031019	1003019206	84.26
171	557	453	1002	1049	1201	10021049	1002049201	91.16
170	557	453	1002	1049	1201	10021049	1002049201	90.09
170	558	450	1006	1056	1172	10061056	1006056172	93.84
170	559	450	1001	1043	1172	10011043	1001043172	91.94
171	560	452	1003	1052	1206	10031052	1003052206	99.12
171	555	452	1003	1046	1206	10031046	1003046206	91.57
171	561	452	1011	1055	1206	10111055	1011055206	95.65
170	562	454	1003	1044	1184	10031044	1003044184	97.73
171	563	452	1006	1072	1206	10061072	1006072206	105.05
171	561	452	1011	1055	1206	10111055	1011055206	98.52
171	555	452	1003	1046	1206	10031046	1003046206	97.59
170	558	450	1006	1056	1172	10061056	1006056172	92.96
170	554	450	1001	1044	1172	10011044	1001044172	92.73
170	562	454	1003	1044	1184	10031044	1003044184	96.76
171	557	453	1002	1049	1201	10021049	1002049201	86.94
170	555	451	1003	1046	1166	10031046	1003046166	99.63
171	560	452	1003	1052	1206	10031052	1003052206	96.06
171	556	452	1003	1019	1206	10031019	1003019206	93.7
171	563	452	1006	1072	1206	10061072	1006072206	104.07
170	557	453	1002	1049	1201	10021049	1002049201	82.18
170	559	450	1001	1043	1172	10011043	1001043172	91.71
172	564	455	1002	1050	1178	10021050	1002050178	57.61
172	565	456	1001	1037	1176	10011037	1001037176	62.29
172	564	455	1002	1050	1178	10021050	1002050178	54.93
172	566	457	1002	1049	1201	10021049	1002049201	58.11
172	566	457	1002	1049	1201	10021049	1002049201	57.71
172	567	458	1001	1042	1175	10011042	1001042175	54.33
172	565	456	1001	1037	1176	10011037	1001037176	66.07
172	567	458	1001	1042	1175	10011042	1001042175	60.6
172	565	456	1001	1037	1176	10011037	1001037176	64.18
172	567	458	1001	1042	1175	10011042	1001042175	59.7
172	566	457	1002	1049	1201	10021049	1002049201	62.09
172	564	455	1002	1050	1178	10021050	1002050178	54.83
173	568	459	1003	1019	1206	10031019	1003019206	76.69
174	569	460	1006	1056	1172	10061056	1006056172	84.7
174	570	460	1001	1043	1172	10011043	1001043172	89.65
173	571	461	1002	1049	1201	10021049	1002049201	76.8
173	572	459	1003	1052	1206	10031052	1003052206	79.58
174	573	462	1003	1046	1166	10031046	1003046166	93.08
174	574	463	1003	1044	1184	10031044	1003044184	90.25
173	573	459	1003	1046	1206	10031046	1003046206	78
173	575	459	1011	1055	1206	10111055	1011055206	80.39
173	576	459	1006	1072	1206	10061072	1006072206	84.31
174	571	461	1002	1049	1201	10021049	1002049201	80.5
174	577	460	1001	1044	1172	10011044	1001044172	91.5
173	575	459	1011	1055	1206	10111055	1011055206	74.67
173	572	459	1003	1052	1206	10031052	1003052206	77.94
174	574	463	1003	1044	1184	10031044	1003044184	86
173	576	459	1006	1072	1206	10061072	1006072206	79.58
174	571	461	1002	1049	1201	10021049	1002049201	82.95
173	571	461	1002	1049	1201	10021049	1002049201	75.87
174	573	462	1003	1046	1166	10031046	1003046166	98.31
174	569	460	1006	1056	1172	10061056	1006056172	83.5
173	568	459	1003	1019	1206	10031019	1003019206	80.94
174	570	460	1001	1043	1172	10011043	1001043172	88.18
173	573	459	1003	1046	1206	10031046	1003046206	83.01
175	578	464	1003	1019	1206	10031019	1003019206	87.02
175	579	464	1003	1052	1206	10031052	1003052206	88.67
175	580	464	1003	1046	1206	10031046	1003046206	89.77
176	580	465	1003	1046	1171	10031046	1003046171	83.77
176	581	466	1002	1049	1201	10021049	1002049201	88.32
176	582	465	1007	1058	1171	10071058	1007058171	78.72
[truncated: 45,705 more rows]
