# Supplementary material for: Prediction of additive, epistatic, and dominance effects using models accounting for incomplete inbreeding in parental lines of hybrid rye and sugar beet
Source: Front Plant Sci. 2023 Nov 2;14:1193433. doi: 10.3389/fpls.2023.1193433 (PMC10756082; doi:10.3389/fpls.2023.1193433)
Supplement: Supplementary file 2 [file DataSheet_2.csv]

Supplementary Table 2. Phenotypic data for rye hybrids.
Year-Location-Trial	Treatment	year-location-treatment	MSNR-year-location	R-year-location	MS	NR	R	Two-way	Three-way	Grain_yield
1	1	1	1	1	93	238	490	10001	100001	6.16
1	2	2	1	1	93	238	490	10001	100001	5.8
1	2	2	1	1	93	238	490	10001	100001	8.24
1	1	1	1	1	93	238	490	10001	100001	8.28
1	1	1	2	2	85	238	494	10002	100002	6.75
1	2	2	2	2	85	238	494	10002	100002	6.39
1	2	2	2	2	85	238	494	10002	100002	8.36
1	1	1	2	2	85	238	494	10002	100002	8.04
1	1	1	1	2	93	238	494	10001	100003	6.36
1	2	2	1	2	93	238	494	10001	100003	6.69
1	2	2	1	2	93	238	494	10001	100003	8.71
1	1	1	1	2	93	238	494	10001	100003	8.55
1	1	1	2	3	85	238	255	10002	100004	6.73
1	2	2	2	4	85	238	255	10002	100005	6.97
1	2	2	2	3	85	238	255	10002	100004	8.47
1	1	1	2	4	85	238	255	10002	100005	8.33
1	1	1	3	5	85	93	256	10003	100006	6.26
1	2	2	3	5	85	93	256	10003	100006	6.58
1	2	2	3	5	85	93	256	10003	100006	8.49
1	1	1	3	5	85	93	256	10003	100006	8.9
1	1	1	1	5	93	238	256	10001	100007	6.18
1	2	2	1	5	93	238	256	10001	100007	6.44
1	2	2	1	5	93	238	256	10001	100007	8.44
1	1	1	1	5	93	238	256	10001	100007	8.55
1	1	1	1	6	93	238	257	10001	100008	5.83
1	2	2	1	6	93	238	257	10001	100008	5.41
1	2	2	1	6	93	238	257	10001	100008	8.21
1	1	1	1	6	93	238	257	10001	100008	7.9
1	1	1	1	7	93	238	258	10001	100009	5.76
1	2	2	1	7	93	238	258	10001	100009	6.02
1	2	2	1	7	93	238	258	10001	100009	8.13
1	1	1	1	7	93	238	258	10001	100009	7.78
1	1	1	3	8	85	93	259	10003	100010	5.87
1	2	2	3	8	85	93	259	10003	100010	6.21
1	2	2	3	8	85	93	259	10003	100010	7.81
1	1	1	3	8	85	93	259	10003	100010	7.58
1	1	1	3	9	85	93	260	10003	100011	7.02
1	2	2	3	9	85	93	260	10003	100011	6.61
1	2	2	3	9	85	93	260	10003	100011	8.71
1	1	1	3	9	85	93	260	10003	100011	8.39
1	1	1	2	10	85	238	261	10002	100012	6.11
1	2	2	2	10	85	238	261	10002	100012	6.04
1	2	2	2	10	85	238	261	10002	100012	8.39
1	1	1	2	10	85	238	261	10002	100012	7.94
1	1	1	1	10	93	238	261	10001	100013	6.56
1	2	2	1	10	93	238	261	10001	100013	6.92
1	2	2	1	10	93	238	261	10001	100013	8.72
1	1	1	1	10	93	238	261	10001	100013	9
1	1	1	2	11	85	238	495	10002	100014	5.63
1	2	2	2	11	85	238	495	10002	100014	5.98
1	2	2	2	11	85	238	495	10002	100014	7.55
1	1	1	2	11	85	238	495	10002	100014	7.45
1	1	1	1	11	93	238	495	10001	100015	6.26
1	2	2	1	11	93	238	495	10001	100015	5.89
1	2	2	1	11	93	238	495	10001	100015	7.49
1	1	1	1	11	93	238	495	10001	100015	7.85
1	1	1	2	12	85	238	263	10002	100016	6.27
1	2	2	2	12	85	238	263	10002	100016	6.55
1	2	2	2	12	85	238	263	10002	100016	8.03
1	1	1	2	12	85	238	263	10002	100016	8.23
1	1	1	1	12	93	238	263	10001	100017	5.99
1	2	2	1	12	93	238	263	10001	100017	5.76
1	2	2	1	12	93	238	263	10001	100017	8.12
1	1	1	1	12	93	238	263	10001	100017	8.07
1	1	1	4	13	93	100	552	10004	100018	6.42
1	2	2	4	13	93	100	552	10004	100018	6.9
1	2	2	4	13	93	100	552	10004	100018	7.81
1	1	1	4	13	93	100	552	10004	100018	7.96
2	1	3	5	15	93	238	490	10001	100001	9.25
2	2	4	5	15	93	238	490	10001	100001	8.19
2	2	4	5	15	93	238	490	10001	100001	10.44
2	1	3	5	15	93	238	490	10001	100001	10.52
2	1	3	6	16	85	238	494	10002	100002	9.5
2	2	4	6	16	85	238	494	10002	100002	9.32
2	2	4	6	16	85	238	494	10002	100002	11.08
2	1	3	6	16	85	238	494	10002	100002	11.22
2	1	3	5	16	93	238	494	10001	100003	9.63
2	2	4	5	16	93	238	494	10001	100003	9.22
2	2	4	5	16	93	238	494	10001	100003	11.22
2	1	3	5	16	93	238	494	10001	100003	10.54
2	1	3	6	17	85	238	255	10002	100004	9.67
2	2	4	6	18	85	238	255	10002	100005	9.83
2	2	4	6	17	85	238	255	10002	100004	11.16
2	1	3	6	18	85	238	255	10002	100005	11.28
2	1	3	7	19	85	93	256	10003	100006	9.71
2	2	4	7	19	85	93	256	10003	100006	9.15
2	2	4	7	19	85	93	256	10003	100006	10.62
2	1	3	7	19	85	93	256	10003	100006	10.5
2	1	3	5	19	93	238	256	10001	100007	8.99
2	2	4	5	19	93	238	256	10001	100007	9.5
2	2	4	5	19	93	238	256	10001	100007	10.27
2	1	3	5	19	93	238	256	10001	100007	10.84
2	1	3	5	20	93	238	257	10001	100008	8.87
2	2	4	5	20	93	238	257	10001	100008	9.12
2	2	4	5	20	93	238	257	10001	100008	10.7
2	1	3	5	20	93	238	257	10001	100008	10.17
2	1	3	5	21	93	238	258	10001	100009	9.57
2	2	4	5	21	93	238	258	10001	100009	9.29
2	2	4	5	21	93	238	258	10001	100009	10.59
2	1	3	5	21	93	238	258	10001	100009	9.4
2	1	3	7	22	85	93	259	10003	100010	8.88
2	2	4	7	22	85	93	259	10003	100010	9.53
2	2	4	7	22	85	93	259	10003	100010	10.37
2	1	3	7	22	85	93	259	10003	100010	9.99
2	1	3	7	23	85	93	260	10003	100011	8.54
2	2	4	7	23	85	93	260	10003	100011	9.08
2	2	4	7	23	85	93	260	10003	100011	10.17
2	1	3	7	23	85	93	260	10003	100011	10.14
2	1	3	6	24	85	238	261	10002	100012	8.44
2	2	4	6	24	85	238	261	10002	100012	8.41
2	2	4	6	24	85	238	261	10002	100012	10.29
2	1	3	6	24	85	238	261	10002	100012	10.06
2	1	3	5	24	93	238	261	10001	100013	8.15
2	2	4	5	24	93	238	261	10001	100013	8.77
2	2	4	5	24	93	238	261	10001	100013	10.04
2	1	3	5	24	93	238	261	10001	100013	10.34
2	1	3	6	25	85	238	495	10002	100014	9.82
2	2	4	6	25	85	238	495	10002	100014	9.92
2	2	4	6	25	85	238	495	10002	100014	10.49
2	1	3	6	25	85	238	495	10002	100014	10.28
2	1	3	5	25	93	238	495	10001	100015	9.7
2	2	4	5	25	93	238	495	10001	100015	10.2
2	2	4	5	25	93	238	495	10001	100015	10.4
2	1	3	5	25	93	238	495	10001	100015	9.79
2	1	3	6	26	85	238	263	10002	100016	9.28
2	2	4	6	26	85	238	263	10002	100016	8.95
2	2	4	6	26	85	238	263	10002	100016	11.15
2	1	3	6	26	85	238	263	10002	100016	10.88
2	1	3	5	26	93	238	263	10001	100017	9.35
2	2	4	5	26	93	238	263	10001	100017	8.42
2	2	4	5	26	93	238	263	10001	100017	10.61
2	1	3	5	26	93	238	263	10001	100017	10
2	1	3	8	27	93	100	552	10004	100018	8.66
2	2	4	8	27	93	100	552	10004	100018	9.32
2	2	4	8	27	93	100	552	10004	100018	9.47
2	1	3	8	27	93	100	552	10004	100018	9.98
3	1	5	9	29	93	238	490	10001	100001	6.48
3	2	6	9	29	93	238	490	10001	100001	9.79
3	2	6	9	29	93	238	490	10001	100001	9.7
3	1	5	9	29	93	238	490	10001	100001	6.68
3	1	5	10	30	85	238	494	10002	100002	6.42
3	2	6	10	30	85	238	494	10002	100002	8.92
3	2	6	10	30	85	238	494	10002	100002	8.39
3	1	5	10	30	85	238	494	10002	100002	6.9
3	1	5	9	30	93	238	494	10001	100003	6.56
3	2	6	9	30	93	238	494	10001	100003	8.29
3	2	6	9	30	93	238	494	10001	100003	9.44
3	1	5	9	30	93	238	494	10001	100003	5.59
3	1	5	10	31	85	238	255	10002	100004	7.24
3	2	6	10	32	85	238	255	10002	100005	8.35
3	2	6	10	31	85	238	255	10002	100004	9.15
3	1	5	10	32	85	238	255	10002	100005	6.4
3	1	5	11	33	85	93	256	10003	100006	7.12
3	2	6	11	33	85	93	256	10003	100006	8.55
3	2	6	11	33	85	93	256	10003	100006	8.09
3	1	5	11	33	85	93	256	10003	100006	6.84
3	1	5	9	33	93	238	256	10001	100007	7.24
3	2	6	9	33	93	238	256	10001	100007	9.4
3	2	6	9	33	93	238	256	10001	100007	9.6
3	1	5	9	33	93	238	256	10001	100007	7.38
3	1	5	9	34	93	238	257	10001	100008	6.88
3	2	6	9	34	93	238	257	10001	100008	9.28
3	2	6	9	34	93	238	257	10001	100008	9.52
3	1	5	9	34	93	238	257	10001	100008	6.52
3	1	5	9	35	93	238	258	10001	100009	6.84
3	2	6	9	35	93	238	258	10001	100009	10.37
3	2	6	9	35	93	238	258	10001	100009	9.72
3	1	5	9	35	93	238	258	10001	100009	7.59
3	1	5	11	36	85	93	259	10003	100010	6.48
3	2	6	11	36	85	93	259	10003	100010	8.88
3	2	6	11	36	85	93	259	10003	100010	9.83
3	1	5	11	36	85	93	259	10003	100010	6.58
3	1	5	11	37	85	93	260	10003	100011	5.91
3	2	6	11	37	85	93	260	10003	100011	8.33
3	2	6	11	37	85	93	260	10003	100011	8.66
3	1	5	11	37	85	93	260	10003	100011	5.97
3	1	5	10	38	85	238	261	10002	100012	7.4
3	2	6	10	38	85	238	261	10002	100012	9.16
3	2	6	10	38	85	238	261	10002	100012	9.52
3	1	5	10	38	85	238	261	10002	100012	8.05
3	1	5	9	38	93	238	261	10001	100013	6.8
3	2	6	9	38	93	238	261	10001	100013	8.9
3	2	6	9	38	93	238	261	10001	100013	9.52
3	1	5	9	38	93	238	261	10001	100013	7.44
3	1	5	10	39	85	238	495	10002	100014	8.53
3	2	6	10	39	85	238	495	10002	100014	10.35
3	2	6	10	39	85	238	495	10002	100014	10.09
3	1	5	10	39	85	238	495	10002	100014	7.59
3	1	5	9	39	93	238	495	10001	100015	7.36
3	2	6	9	39	93	238	495	10001	100015	9.81
3	2	6	9	39	93	238	495	10001	100015	9.64
3	1	5	9	39	93	238	495	10001	100015	8.29
3	1	5	10	40	85	238	263	10002	100016	8.03
3	2	6	10	40	85	238	263	10002	100016	10.41
3	2	6	10	40	85	238	263	10002	100016	9.6
3	1	5	10	40	85	238	263	10002	100016	8.72
3	1	5	9	40	93	238	263	10001	100017	7.51
3	2	6	9	40	93	238	263	10001	100017	9.93
3	2	6	9	40	93	238	263	10001	100017	9.06
3	1	5	9	40	93	238	263	10001	100017	7.2
3	1	5	12	41	93	100	552	10004	100018	6.86
3	2	6	12	41	93	100	552	10004	100018	7.26
3	2	6	12	41	93	100	552	10004	100018	7.95
3	1	5	12	41	93	100	552	10004	100018	6.54
4	1	7	13	43	93	238	490	10001	100001	8.94
4	2	8	13	43	93	238	490	10001	100001	9.33
4	2	8	13	43	93	238	490	10001	100001	10.61
4	1	7	13	43	93	238	490	10001	100001	8.7
4	1	7	14	44	85	238	494	10002	100002	9.05
4	2	8	14	44	85	238	494	10002	100002	9.85
4	2	8	14	44	85	238	494	10002	100002	10.71
4	1	7	14	44	85	238	494	10002	100002	9.16
4	1	7	13	44	93	238	494	10001	100003	8.45
4	2	8	13	44	93	238	494	10001	100003	9.91
4	2	8	13	44	93	238	494	10001	100003	10.66
4	1	7	13	44	93	238	494	10001	100003	8.43
4	1	7	14	45	85	238	255	10002	100004	8.94
4	2	8	14	46	85	238	255	10002	100005	10.87
4	2	8	14	45	85	238	255	10002	100004	10.61
4	1	7	14	46	85	238	255	10002	100005	9.07
4	1	7	15	47	85	93	256	10003	100006	9.09
4	2	8	15	47	85	93	256	10003	100006	10.64
4	2	8	15	47	85	93	256	10003	100006	9.48
4	1	7	15	47	85	93	256	10003	100006	8
4	1	7	13	47	93	238	256	10001	100007	8.19
4	2	8	13	47	93	238	256	10001	100007	9.78
4	2	8	13	47	93	238	256	10001	100007	10.23
4	1	7	13	47	93	238	256	10001	100007	8.43
4	1	7	13	48	93	238	257	10001	100008	8.36
4	2	8	13	48	93	238	257	10001	100008	10.03
4	2	8	13	48	93	238	257	10001	100008	9.08
4	1	7	13	48	93	238	257	10001	100008	8.35
4	1	7	13	49	93	238	258	10001	100009	8.05
4	2	8	13	49	93	238	258	10001	100009	9.73
4	2	8	13	49	93	238	258	10001	100009	9.04
4	1	7	13	49	93	238	258	10001	100009	8.7
4	1	7	15	50	85	93	259	10003	100010	8.46
4	2	8	15	50	85	93	259	10003	100010	10.31
4	2	8	15	50	85	93	259	10003	100010	9.6
4	1	7	15	50	85	93	259	10003	100010	9.55
4	1	7	15	51	85	93	260	10003	100011	8.1
4	2	8	15	51	85	93	260	10003	100011	9.12
4	2	8	15	51	85	93	260	10003	100011	10.32
4	1	7	15	51	85	93	260	10003	100011	8.41
4	1	7	14	52	85	238	261	10002	100012	8.42
4	2	8	14	52	85	238	261	10002	100012	9.23
4	2	8	14	52	85	238	261	10002	100012	8.66
4	1	7	14	52	85	238	261	10002	100012	8.31
4	1	7	13	52	93	238	261	10001	100013	7.63
4	2	8	13	52	93	238	261	10001	100013	9.4
4	2	8	13	52	93	238	261	10001	100013	8.34
4	1	7	13	52	93	238	261	10001	100013	8.06
4	1	7	14	53	85	238	495	10002	100014	9.13
4	2	8	14	53	85	238	495	10002	100014	9.06
4	2	8	14	53	85	238	495	10002	100014	8.79
4	1	7	14	53	85	238	495	10002	100014	8.66
4	1	7	13	53	93	238	495	10001	100015	9.46
4	2	8	13	53	93	238	495	10001	100015	9.3
4	2	8	13	53	93	238	495	10001	100015	9.18
4	1	7	13	53	93	238	495	10001	100015	9.56
4	1	7	14	54	85	238	263	10002	100016	8.43
4	2	8	14	54	85	238	263	10002	100016	9.27
4	2	8	14	54	85	238	263	10002	100016	9.21
4	1	7	14	54	85	238	263	10002	100016	7.8
4	1	7	13	54	93	238	263	10001	100017	8.36
4	2	8	13	54	93	238	263	10001	100017	9.37
4	2	8	13	54	93	238	263	10001	100017	10.39
4	1	7	13	54	93	238	263	10001	100017	8.01
4	1	7	16	55	93	100	552	10004	100018	9.01
4	2	8	16	55	93	100	552	10004	100018	11.55
4	2	8	16	55	93	100	552	10004	100018	10.81
4	1	7	16	55	93	100	552	10004	100018	8.83
5	1	9	17	57	93	238	490	10001	100001	9.11
5	2	10	17	57	93	238	490	10001	100001	9.1
5	2	10	17	57	93	238	490	10001	100001	10.27
5	1	9	17	57	93	238	490	10001	100001	10.06
5	1	9	18	58	85	238	494	10002	100002	9.55
5	2	10	18	58	85	238	494	10002	100002	9.32
5	2	10	18	58	85	238	494	10002	100002	10.78
5	1	9	18	58	85	238	494	10002	100002	12.04
5	1	9	17	58	93	238	494	10001	100003	8.87
5	2	10	17	58	93	238	494	10001	100003	8.76
5	2	10	17	58	93	238	494	10001	100003	10.51
5	1	9	17	58	93	238	494	10001	100003	11.17
5	1	9	18	59	85	238	255	10002	100004	8.68
5	2	10	18	60	85	238	255	10002	100005	8.8
5	2	10	18	59	85	238	255	10002	100004	11.4
5	1	9	18	60	85	238	255	10002	100005	10.92
5	1	9	19	61	85	93	256	10003	100006	8.35
5	2	10	19	61	85	93	256	10003	100006	8.73
5	2	10	19	61	85	93	256	10003	100006	10.47
5	1	9	19	61	85	93	256	10003	100006	11.17
5	1	9	17	61	93	238	256	10001	100007	8.41
5	2	10	17	61	93	238	256	10001	100007	8.98
5	2	10	17	61	93	238	256	10001	100007	11
5	1	9	17	61	93	238	256	10001	100007	11.55
5	1	9	17	62	93	238	257	10001	100008	8.78
5	2	10	17	62	93	238	257	10001	100008	8.93
5	2	10	17	62	93	238	257	10001	100008	10.53
5	1	9	17	62	93	238	257	10001	100008	10.56
5	1	9	17	63	93	238	258	10001	100009	8.46
5	2	10	17	63	93	238	258	10001	100009	8.76
5	2	10	17	63	93	238	258	10001	100009	10.86
5	1	9	17	63	93	238	258	10001	100009	10.78
5	1	9	19	64	85	93	259	10003	100010	8.45
5	2	10	19	64	85	93	259	10003	100010	8.87
5	2	10	19	64	85	93	259	10003	100010	10.6
5	1	9	19	64	85	93	259	10003	100010	10.41
5	1	9	19	65	85	93	260	10003	100011	8.08
5	2	10	19	65	85	93	260	10003	100011	7.98
5	2	10	19	65	85	93	260	10003	100011	10.44
5	1	9	19	65	85	93	260	10003	100011	11.03
5	1	9	18	66	85	238	261	10002	100012	7.96
5	2	10	18	66	85	238	261	10002	100012	7.87
5	2	10	18	66	85	238	261	10002	100012	10.37
5	1	9	18	66	85	238	261	10002	100012	10.88
5	1	9	17	66	93	238	261	10001	100013	8.01
5	2	10	17	66	93	238	261	10001	100013	8.34
5	2	10	17	66	93	238	261	10001	100013	10.43
5	1	9	17	66	93	238	261	10001	100013	10.76
5	1	9	18	67	85	238	495	10002	100014	9.55
5	2	10	18	67	85	238	495	10002	100014	9.36
5	2	10	18	67	85	238	495	10002	100014	9.98
5	1	9	18	67	85	238	495	10002	100014	10.81
5	1	9	17	67	93	238	495	10001	100015	9.6
5	2	10	17	67	93	238	495	10001	100015	9.62
5	2	10	17	67	93	238	495	10001	100015	10.78
5	1	9	17	67	93	238	495	10001	100015	10.59
5	1	9	18	68	85	238	263	10002	100016	8.33
5	2	10	18	68	85	238	263	10002	100016	8.52
5	2	10	18	68	85	238	263	10002	100016	9.58
5	1	9	18	68	85	238	263	10002	100016	11.42
5	1	9	17	68	93	238	263	10001	100017	9.26
5	2	10	17	68	93	238	263	10001	100017	9.73
5	2	10	17	68	93	238	263	10001	100017	10.01
5	1	9	17	68	93	238	263	10001	100017	11.06
5	1	9	20	69	93	100	552	10004	100018	7.78
5	2	10	20	69	93	100	552	10004	100018	7.36
5	2	10	20	69	93	100	552	10004	100018	10.27
5	1	9	20	69	93	100	552	10004	100018	10.91
6	1	11	21	71	93	238	490	10001	100001	7.55
6	2	12	21	71	93	238	490	10001	100001	7.14
6	2	12	21	71	93	238	490	10001	100001	9.63
6	1	11	21	71	93	238	490	10001	100001	10.03
6	1	11	22	72	85	238	494	10002	100002	8.26
6	2	12	22	72	85	238	494	10002	100002	7.92
6	2	12	22	72	85	238	494	10002	100002	10.14
6	1	11	22	72	85	238	494	10002	100002	9.38
6	1	11	21	72	93	238	494	10001	100003	7.92
6	2	12	21	72	93	238	494	10001	100003	7.79
6	2	12	21	72	93	238	494	10001	100003	9.23
6	1	11	21	72	93	238	494	10001	100003	10.11
6	1	11	22	73	85	238	255	10002	100004	7.45
6	2	12	22	74	85	238	255	10002	100005	7.48
6	2	12	22	73	85	238	255	10002	100004	9.92
6	1	11	22	74	85	238	255	10002	100005	10.8
6	1	11	23	75	85	93	256	10003	100006	8.19
6	2	12	23	75	85	93	256	10003	100006	8.22
6	2	12	23	75	85	93	256	10003	100006	8.78
6	1	11	23	75	85	93	256	10003	100006	9.29
6	1	11	21	75	93	238	256	10001	100007	7.4
6	2	12	21	75	93	238	256	10001	100007	8.4
6	2	12	21	75	93	238	256	10001	100007	8.68
6	1	11	21	75	93	238	256	10001	100007	10.32
6	1	11	21	76	93	238	257	10001	100008	7.12
6	2	12	21	76	93	238	257	10001	100008	7.05
6	2	12	21	76	93	238	257	10001	100008	8.71
6	1	11	21	76	93	238	257	10001	100008	9.85
6	1	11	21	77	93	238	258	10001	100009	7.24
6	2	12	21	77	93	238	258	10001	100009	8.78
6	2	12	21	77	93	238	258	10001	100009	9.61
6	1	11	21	77	93	238	258	10001	100009	9.77
6	1	11	23	78	85	93	259	10003	100010	7.03
6	2	12	23	78	85	93	259	10003	100010	8.39
6	2	12	23	78	85	93	259	10003	100010	8.51
6	1	11	23	78	85	93	259	10003	100010	10.42
6	1	11	23	79	85	93	260	10003	100011	6.91
6	2	12	23	79	85	93	260	10003	100011	7.19
6	2	12	23	79	85	93	260	10003	100011	8.6
6	1	11	23	79	85	93	260	10003	100011	8.71
6	1	11	22	80	85	238	261	10002	100012	6.48
6	2	12	22	80	85	238	261	10002	100012	7.72
6	2	12	22	80	85	238	261	10002	100012	8.86
6	1	11	22	80	85	238	261	10002	100012	10.43
6	1	11	21	80	93	238	261	10001	100013	6.79
6	2	12	21	80	93	238	261	10001	100013	6.64
6	2	12	21	80	93	238	261	10001	100013	8.55
6	1	11	21	80	93	238	261	10001	100013	9.22
6	1	11	22	81	85	238	495	10002	100014	7.54
6	2	12	22	81	85	238	495	10002	100014	7.97
6	2	12	22	81	85	238	495	10002	100014	9.36
6	1	11	22	81	85	238	495	10002	100014	10.47
6	1	11	21	81	93	238	495	10001	100015	7.94
6	2	12	21	81	93	238	495	10001	100015	8.27
6	2	12	21	81	93	238	495	10001	100015	9.98
6	1	11	21	81	93	238	495	10001	100015	9.8
6	1	11	22	82	85	238	263	10002	100016	7.64
6	2	12	22	82	85	238	263	10002	100016	7.35
6	2	12	22	82	85	238	263	10002	100016	9.47
6	1	11	22	82	85	238	263	10002	100016	9.78
6	1	11	21	82	93	238	263	10001	100017	7.56
6	2	12	21	82	93	238	263	10001	100017	8.29
6	2	12	21	82	93	238	263	10001	100017	10.06
6	1	11	21	82	93	238	263	10001	100017	9.45
6	1	11	24	83	93	100	552	10004	100018	7.25
6	2	12	24	83	93	100	552	10004	100018	7.85
6	2	12	24	83	93	100	552	10004	100018	9.59
6	1	11	24	83	93	100	552	10004	100018	9.63
7	1	1	1	1	93	238	490	10001	100001	4.97
7	2	2	1	1	93	238	490	10001	100001	5.12
7	2	2	1	1	93	238	490	10001	100001	7.7
7	1	1	1	1	93	238	490	10001	100001	8.09
7	1	1	25	1	238	100	490	10005	100020	5.93
7	2	2	25	1	238	100	490	10005	100020	6.21
7	2	2	25	1	238	100	490	10005	100020	7.39
7	1	1	25	1	238	100	490	10005	100020	7.83
7	1	1	4	1	93	100	490	10004	100021	5.93
7	2	2	4	1	93	100	490	10004	100021	5.57
7	2	2	4	1	93	100	490	10004	100021	7.5
7	1	1	4	1	93	100	490	10004	100021	7.33
7	1	1	1	85	93	238	264	10001	100022	5.56
7	2	2	1	85	93	238	264	10001	100022	5.5
7	2	2	1	85	93	238	264	10001	100022	6.43
7	1	1	1	85	93	238	264	10001	100022	6.84
7	1	1	1	87	93	238	266	10001	100024	5.16
7	2	2	1	87	93	238	266	10001	100024	5.54
7	2	2	1	87	93	238	266	10001	100024	7.73
7	1	1	1	87	93	238	266	10001	100024	8.06
7	1	1	1	88	93	238	267	10001	100025	5.68
7	2	2	1	88	93	238	267	10001	100025	5.43
7	2	2	1	88	93	238	267	10001	100025	7.66
7	1	1	1	88	93	238	267	10001	100025	7.56
7	1	1	1	90	93	238	268	10001	100027	5.75
7	2	2	1	90	93	238	268	10001	100027	5.66
7	2	2	1	90	93	238	268	10001	100027	7.78
7	1	1	1	90	93	238	268	10001	100027	8.27
7	1	1	1	91	93	238	269	10001	100028	5.29
7	2	2	1	91	93	238	269	10001	100028	5.34
7	2	2	1	91	93	238	269	10001	100028	7.51
7	1	1	1	91	93	238	269	10001	100028	7.08
7	1	1	1	92	93	238	270	10001	100029	4.84
7	2	2	1	92	93	238	270	10001	100029	5.07
7	2	2	1	92	93	238	270	10001	100029	6.48
7	1	1	1	92	93	238	270	10001	100029	6.8
7	1	1	1	95	93	238	271	10001	100032	4.97
7	2	2	1	95	93	238	271	10001	100032	4.69
7	2	2	1	95	93	238	271	10001	100032	6.91
7	1	1	1	95	93	238	271	10001	100032	6.65
7	1	1	1	96	93	238	272	10001	100033	5.59
7	2	2	1	96	93	238	272	10001	100033	5.06
7	2	2	1	96	93	238	272	10001	100033	7.89
7	1	1	1	96	93	238	272	10001	100033	8.52
7	1	1	1	97	93	238	273	10001	100034	4.65
7	2	2	1	97	93	238	273	10001	100034	4.93
7	2	2	1	97	93	238	273	10001	100034	7.06
7	1	1	1	97	93	238	273	10001	100034	7.33
7	1	1	1	98	93	238	274	10001	100035	4.71
7	2	2	1	98	93	238	274	10001	100035	4.42
7	2	2	1	98	93	238	274	10001	100035	8.06
7	1	1	1	98	93	238	274	10001	100035	8.36
7	1	1	1	99	93	238	275	10001	100036	5.4
7	2	2	1	99	93	238	275	10001	100036	5.06
7	2	2	1	99	93	238	275	10001	100036	6.49
7	1	1	1	99	93	238	275	10001	100036	6.76
7	1	1	1	100	93	238	276	10001	100037	5.27
7	2	2	1	100	93	238	276	10001	100037	5.29
7	2	2	1	100	93	238	276	10001	100037	7.23
7	1	1	1	100	93	238	276	10001	100037	7.67
7	1	1	1	101	93	238	277	10001	100038	4.47
7	2	2	1	101	93	238	277	10001	100038	4.75
7	2	2	1	101	93	238	277	10001	100038	6.5
7	1	1	1	101	93	238	277	10001	100038	6.79
7	1	1	1	102	93	238	278	10001	100039	5
7	2	2	1	102	93	238	278	10001	100039	5.28
7	2	2	1	102	93	238	278	10001	100039	7.59
7	1	1	1	102	93	238	278	10001	100039	8.18
7	1	1	1	103	93	238	279	10001	100040	4.57
7	2	2	1	103	93	238	279	10001	100040	4.21
7	2	2	1	103	93	238	279	10001	100040	7.6
7	1	1	1	103	93	238	279	10001	100040	7.9
7	1	1	1	104	93	238	280	10001	100041	4.72
7	2	2	1	104	93	238	280	10001	100041	4.96
7	2	2	1	104	93	238	280	10001	100041	6.16
7	1	1	1	104	93	238	280	10001	100041	6.61
7	1	1	1	105	93	238	281	10001	100042	4.31
7	2	2	1	105	93	238	281	10001	100042	4.66
7	2	2	1	105	93	238	281	10001	100042	7.66
7	1	1	1	105	93	238	281	10001	100042	8.02
7	1	1	1	106	93	238	282	10001	100043	5.45
7	2	2	1	106	93	238	282	10001	100043	5.28
7	2	2	1	106	93	238	282	10001	100043	7.23
7	1	1	1	106	93	238	282	10001	100043	7.2
7	1	1	1	107	93	238	283	10001	100044	4.81
7	2	2	1	107	93	238	283	10001	100044	5.23
7	2	2	1	107	93	238	283	10001	100044	7.65
7	1	1	1	107	93	238	283	10001	100044	7.98
7	1	1	1	108	93	238	284	10001	100045	5.02
7	2	2	1	108	93	238	284	10001	100045	5.22
7	2	2	1	108	93	238	284	10001	100045	7.37
7	1	1	1	108	93	238	284	10001	100045	7.56
7	1	1	1	109	93	238	285	10001	100046	4.66
7	2	2	1	109	93	238	285	10001	100046	4.65
7	2	2	1	109	93	238	285	10001	100046	7
7	1	1	1	109	93	238	285	10001	100046	7.54
7	1	1	1	110	93	238	286	10001	100047	4.87
7	2	2	1	110	93	238	286	10001	100047	5.13
7	2	2	1	110	93	238	286	10001	100047	6.72
7	1	1	1	110	93	238	286	10001	100047	7.17
7	1	1	1	111	93	238	287	10001	100048	5.84
7	2	2	1	111	93	238	287	10001	100048	5.71
7	2	2	1	111	93	238	287	10001	100048	7.28
7	1	1	1	111	93	238	287	10001	100048	7.65
7	1	1	1	113	93	238	501	10001	100050	5.62
7	2	2	1	113	93	238	501	10001	100050	5.7
7	2	2	1	113	93	238	501	10001	100050	7.98
7	1	1	1	113	93	238	501	10001	100050	8.57
7	1	1	1	114	93	238	289	10001	100051	5.22
7	2	2	1	114	93	238	289	10001	100051	4.92
7	2	2	1	114	93	238	289	10001	100051	7.35
7	1	1	1	114	93	238	289	10001	100051	7.81
7	1	1	1	115	93	238	290	10001	100052	5.35
7	2	2	1	115	93	238	290	10001	100052	5.05
7	2	2	1	115	93	238	290	10001	100052	6.84
7	1	1	1	115	93	238	290	10001	100052	7.08
7	1	1	1	116	93	238	291	10001	100053	5.28
7	2	2	1	116	93	238	291	10001	100053	5.1
7	2	2	1	116	93	238	291	10001	100053	7.51
7	1	1	1	116	93	238	291	10001	100053	7.65
7	1	1	1	117	93	238	292	10001	100054	5.32
7	2	2	1	117	93	238	292	10001	100054	4.98
7	2	2	1	117	93	238	292	10001	100054	7.34
7	1	1	1	117	93	238	292	10001	100054	7.06
7	1	1	1	118	93	238	293	10001	100055	5.39
7	2	2	1	118	93	238	293	10001	100055	5.11
7	2	2	1	118	93	238	293	10001	100055	8.49
7	1	1	1	118	93	238	293	10001	100055	9.12
7	1	1	1	119	93	238	294	10001	100056	5.14
7	2	2	1	119	93	238	294	10001	100056	5.29
7	2	2	1	119	93	238	294	10001	100056	7.73
7	1	1	1	119	93	238	294	10001	100056	7.45
7	1	1	1	120	93	238	295	10001	100057	5.35
7	2	2	1	120	93	238	295	10001	100057	5.1
7	2	2	1	120	93	238	295	10001	100057	7.84
7	1	1	1	120	93	238	295	10001	100057	8.06
8	1	5	9	29	93	238	490	10001	100001	9.66
8	2	6	9	29	93	238	490	10001	100001	9.34
8	2	6	9	29	93	238	490	10001	100001	7.87
8	1	5	9	29	93	238	490	10001	100001	7.53
8	1	5	26	29	238	100	490	10005	100020	9.16
8	2	6	26	29	238	100	490	10005	100020	9.48
8	2	6	26	29	238	100	490	10005	100020	7.61
8	1	5	26	29	238	100	490	10005	100020	7.67
8	1	5	12	29	93	100	490	10004	100021	8.74
8	2	6	12	29	93	100	490	10004	100021	9.1
8	2	6	12	29	93	100	490	10004	100021	7.89
8	1	5	12	29	93	100	490	10004	100021	7.71
8	1	5	9	121	93	238	264	10001	100022	9.87
8	2	6	9	121	93	238	264	10001	100022	9.99
8	2	6	9	121	93	238	264	10001	100022	7.22
8	1	5	9	121	93	238	264	10001	100022	7.12
8	1	5	9	123	93	238	266	10001	100024	9.42
8	2	6	9	123	93	238	266	10001	100024	9.36
8	2	6	9	123	93	238	266	10001	100024	8.11
8	1	5	9	123	93	238	266	10001	100024	8.43
8	1	5	9	124	93	238	267	10001	100025	9.93
8	2	6	9	124	93	238	267	10001	100025	10.25
8	2	6	9	124	93	238	267	10001	100025	7.71
8	1	5	9	124	93	238	267	10001	100025	7.18
8	1	5	9	126	93	238	268	10001	100027	8.9
8	2	6	9	126	93	238	268	10001	100027	9.64
8	2	6	9	126	93	238	268	10001	100027	8.33
8	1	5	9	126	93	238	268	10001	100027	8.23
8	1	5	9	127	93	238	269	10001	100028	9.4
8	2	6	9	127	93	238	269	10001	100028	8.7
8	2	6	9	127	93	238	269	10001	100028	8.23
8	1	5	9	127	93	238	269	10001	100028	7.4
8	1	5	9	128	93	238	270	10001	100029	8.13
8	2	6	9	128	93	238	270	10001	100029	8.57
8	2	6	9	128	93	238	270	10001	100029	7.53
8	1	5	9	128	93	238	270	10001	100029	7.22
8	1	5	9	131	93	238	271	10001	100032	9.16
8	2	6	9	131	93	238	271	10001	100032	8.19
8	2	6	9	131	93	238	271	10001	100032	8.37
8	1	5	9	131	93	238	271	10001	100032	8.21
8	1	5	9	132	93	238	272	10001	100033	8.01
8	2	6	9	132	93	238	272	10001	100033	8.64
8	2	6	9	132	93	238	272	10001	100033	7.85
8	1	5	9	132	93	238	272	10001	100033	7.42
8	1	5	9	133	93	238	273	10001	100034	8.49
8	2	6	9	133	93	238	273	10001	100034	9.38
8	2	6	9	133	93	238	273	10001	100034	7.85
8	1	5	9	133	93	238	273	10001	100034	7.53
8	1	5	9	134	93	238	274	10001	100035	8.74
8	2	6	9	134	93	238	274	10001	100035	8.9
8	2	6	9	134	93	238	274	10001	100035	7.55
8	1	5	9	134	93	238	274	10001	100035	6.56
8	1	5	9	135	93	238	275	10001	100036	8.68
8	2	6	9	135	93	238	275	10001	100036	8.35
8	2	6	9	135	93	238	275	10001	100036	7.34
8	1	5	9	135	93	238	275	10001	100036	7
8	1	5	9	136	93	238	276	10001	100037	10.27
8	2	6	9	136	93	238	276	10001	100037	9.64
8	2	6	9	136	93	238	276	10001	100037	8.74
8	1	5	9	136	93	238	276	10001	100037	8.33
8	1	5	9	137	93	238	277	10001	100038	8.13
8	2	6	9	137	93	238	277	10001	100038	8.07
8	2	6	9	137	93	238	277	10001	100038	7.69
8	1	5	9	137	93	238	277	10001	100038	7.73
8	1	5	9	138	93	238	278	10001	100039	9.1
8	2	6	9	138	93	238	278	10001	100039	9.44
8	2	6	9	138	93	238	278	10001	100039	7.28
8	1	5	9	138	93	238	278	10001	100039	7.87
8	1	5	9	139	93	238	279	10001	100040	8.49
8	2	6	9	139	93	238	279	10001	100040	7.71
8	2	6	9	139	93	238	279	10001	100040	6.9
8	1	5	9	139	93	238	279	10001	100040	6.4
8	1	5	9	140	93	238	280	10001	100041	10.17
8	2	6	9	140	93	238	280	10001	100041	9.28
8	2	6	9	140	93	238	280	10001	100041	8.35
8	1	5	9	140	93	238	280	10001	100041	8.07
8	1	5	9	141	93	238	281	10001	100042	8.9
8	2	6	9	141	93	238	281	10001	100042	9.06
8	2	6	9	141	93	238	281	10001	100042	6.56
8	1	5	9	141	93	238	281	10001	100042	7.49
8	1	5	9	142	93	238	282	10001	100043	8.78
8	2	6	9	142	93	238	282	10001	100043	8.27
8	2	6	9	142	93	238	282	10001	100043	7.65
8	1	5	9	142	93	238	282	10001	100043	7.59
8	1	5	9	143	93	238	283	10001	100044	9.18
8	2	6	9	143	93	238	283	10001	100044	9.26
8	2	6	9	143	93	238	283	10001	100044	7.63
8	1	5	9	143	93	238	283	10001	100044	7.46
8	1	5	9	144	93	238	284	10001	100045	8.57
8	2	6	9	144	93	238	284	10001	100045	7.91
8	2	6	9	144	93	238	284	10001	100045	7.87
8	1	5	9	144	93	238	284	10001	100045	7.93
8	1	5	9	145	93	238	285	10001	100046	9.34
8	2	6	9	145	93	238	285	10001	100046	9.06
8	2	6	9	145	93	238	285	10001	100046	7
8	1	5	9	145	93	238	285	10001	100046	7.83
8	1	5	9	146	93	238	286	10001	100047	8.82
8	2	6	9	146	93	238	286	10001	100047	8.98
8	2	6	9	146	93	238	286	10001	100047	7.93
8	1	5	9	146	93	238	286	10001	100047	8.19
8	1	5	9	147	93	238	287	10001	100048	8.94
8	2	6	9	147	93	238	287	10001	100048	9.4
8	2	6	9	147	93	238	287	10001	100048	7.95
8	1	5	9	147	93	238	287	10001	100048	7.49
8	1	5	9	149	93	238	501	10001	100050	9.4
8	2	6	9	149	93	238	501	10001	100050	9.85
8	2	6	9	149	93	238	501	10001	100050	8.21
8	1	5	9	149	93	238	501	10001	100050	8.19
8	1	5	9	150	93	238	289	10001	100051	9.14
8	2	6	9	150	93	238	289	10001	100051	8.53
8	2	6	9	150	93	238	289	10001	100051	6.98
8	1	5	9	150	93	238	289	10001	100051	7.61
8	1	5	9	151	93	238	290	10001	100052	8.84
8	2	6	9	151	93	238	290	10001	100052	8.13
8	2	6	9	151	93	238	290	10001	100052	7.3
8	1	5	9	151	93	238	290	10001	100052	6.98
8	1	5	9	152	93	238	291	10001	100053	8.21
8	2	6	9	152	93	238	291	10001	100053	8.29
8	2	6	9	152	93	238	291	10001	100053	7.12
8	1	5	9	152	93	238	291	10001	100053	7.99
8	1	5	9	153	93	238	292	10001	100054	7.79
8	2	6	9	153	93	238	292	10001	100054	8.17
8	2	6	9	153	93	238	292	10001	100054	7.89
8	1	5	9	153	93	238	292	10001	100054	8.23
8	1	5	9	154	93	238	293	10001	100055	8.82
8	2	6	9	154	93	238	293	10001	100055	8.43
8	2	6	9	154	93	238	293	10001	100055	7.02
8	1	5	9	154	93	238	293	10001	100055	7.65
8	1	5	9	155	93	238	294	10001	100056	8.76
8	2	6	9	155	93	238	294	10001	100056	9.16
8	2	6	9	155	93	238	294	10001	100056	7.42
8	1	5	9	155	93	238	294	10001	100056	7.97
8	1	5	9	156	93	238	295	10001	100057	9.64
8	2	6	9	156	93	238	295	10001	100057	9.2
8	2	6	9	156	93	238	295	10001	100057	8.21
8	1	5	9	156	93	238	295	10001	100057	7.28
9	2	8	13	43	93	238	490	10001	100001	10.47
9	2	8	13	43	93	238	490	10001	100001	10.31
9	2	8	27	43	238	100	490	10005	100020	10.66
9	2	8	27	43	238	100	490	10005	100020	10.62
9	2	8	16	43	93	100	490	10004	100021	10.54
9	2	8	16	43	93	100	490	10004	100021	9.62
9	2	8	13	157	93	238	264	10001	100022	10.71
9	2	8	13	157	93	238	264	10001	100022	11.34
9	2	8	13	159	93	238	266	10001	100024	10.31
9	2	8	13	159	93	238	266	10001	100024	9.79
9	2	8	13	160	93	238	267	10001	100025	11.28
9	2	8	13	160	93	238	267	10001	100025	10.08
9	2	8	13	162	93	238	268	10001	100027	10.87
9	2	8	13	162	93	238	268	10001	100027	11.21
9	2	8	13	163	93	238	269	10001	100028	10.79
9	2	8	13	163	93	238	269	10001	100028	10.56
9	2	8	13	164	93	238	270	10001	100029	10.04
9	2	8	13	164	93	238	270	10001	100029	9.76
9	2	8	13	167	93	238	271	10001	100032	9.82
9	2	8	13	167	93	238	271	10001	100032	10.1
9	2	8	13	168	93	238	272	10001	100033	10.55
9	2	8	13	168	93	238	272	10001	100033	10.81
9	2	8	13	169	93	238	273	10001	100034	10.07
9	2	8	13	169	93	238	273	10001	100034	9.51
9	2	8	13	170	93	238	274	10001	100035	9.8
9	2	8	13	170	93	238	274	10001	100035	10.36
9	2	8	13	171	93	238	275	10001	100036	9.73
9	2	8	13	171	93	238	275	10001	100036	9.87
9	2	8	13	172	93	238	276	10001	100037	10.64
9	2	8	13	172	93	238	276	10001	100037	11.15
9	2	8	13	173	93	238	277	10001	100038	9.96
9	2	8	13	173	93	238	277	10001	100038	9.21
9	2	8	13	174	93	238	278	10001	100039	10.54
9	2	8	13	174	93	238	278	10001	100039	11.11
9	2	8	13	175	93	238	279	10001	100040	9.73
9	2	8	13	175	93	238	279	10001	100040	9.21
9	2	8	13	176	93	238	280	10001	100041	10.05
9	2	8	13	176	93	238	280	10001	100041	9.35
9	2	8	13	177	93	238	281	10001	100042	10.77
9	2	8	13	177	93	238	281	10001	100042	11.12
9	2	8	13	178	93	238	282	10001	100043	9.7
9	2	8	13	178	93	238	282	10001	100043	10.15
9	2	8	13	179	93	238	283	10001	100044	9.08
9	2	8	13	179	93	238	283	10001	100044	10.35
9	2	8	13	180	93	238	284	10001	100045	10.18
9	2	8	13	180	93	238	284	10001	100045	9.72
9	2	8	13	181	93	238	285	10001	100046	9.55
9	2	8	13	181	93	238	285	10001	100046	9.73
9	2	8	13	182	93	238	286	10001	100047	9.08
9	2	8	13	182	93	238	286	10001	100047	9.39
9	2	8	13	183	93	238	287	10001	100048	10.67
9	2	8	13	183	93	238	287	10001	100048	11.29
9	2	8	13	185	93	238	501	10001	100050	11.01
9	2	8	13	185	93	238	501	10001	100050	11.76
9	2	8	13	186	93	238	289	10001	100051	9.87
9	2	8	13	186	93	238	289	10001	100051	9.62
9	2	8	13	187	93	238	290	10001	100052	9.15
9	2	8	13	187	93	238	290	10001	100052	9.17
9	2	8	13	188	93	238	291	10001	100053	9.89
9	2	8	13	188	93	238	291	10001	100053	9.72
9	2	8	13	189	93	238	292	10001	100054	10.16
9	2	8	13	189	93	238	292	10001	100054	10.18
9	2	8	13	190	93	238	293	10001	100055	10.43
9	2	8	13	190	93	238	293	10001	100055	10.27
9	2	8	13	191	93	238	294	10001	100056	10.29
9	2	8	13	191	93	238	294	10001	100056	9.77
9	2	8	13	192	93	238	295	10001	100057	10.49
9	2	8	13	192	93	238	295	10001	100057	10.95
10	1	1	1	1	93	238	490	10001	100001	5.69
10	2	2	1	1	93	238	490	10001	100001	6.01
10	2	2	1	1	93	238	490	10001	100001	6.6
10	1	1	1	1	93	238	490	10001	100001	7.08
10	1	1	28	1	85	100	490	10006	100058	6.44
10	2	2	28	1	85	100	490	10006	100058	6.19
10	2	2	28	1	85	100	490	10006	100058	6.97
10	1	1	28	1	85	100	490	10006	100058	6.83
10	1	1	4	1	93	100	490	10004	100021	6.32
10	2	2	4	1	93	100	490	10004	100021	6.19
10	2	2	4	1	93	100	490	10004	100021	7.23
10	1	1	4	1	93	100	490	10004	100021	6.93
10	1	1	2	85	85	238	264	10002	100059	6.04
10	2	2	2	85	85	238	264	10002	100059	5.82
10	2	2	2	85	85	238	264	10002	100059	6.85
10	1	1	2	85	85	238	264	10002	100059	6.85
10	1	1	2	87	85	238	266	10002	100061	6.19
10	2	2	2	87	85	238	266	10002	100061	5.89
10	2	2	2	87	85	238	266	10002	100061	6.86
10	1	1	2	87	85	238	266	10002	100061	6.83
10	1	1	2	88	85	238	267	10002	100062	6.74
10	2	2	2	88	85	238	267	10002	100062	6.48
10	2	2	2	88	85	238	267	10002	100062	8.14
10	1	1	2	88	85	238	267	10002	100062	7.84
10	1	1	2	90	85	238	268	10002	100064	5.84
10	2	2	2	90	85	238	268	10002	100064	5.56
10	2	2	2	90	85	238	268	10002	100064	7.21
10	1	1	2	90	85	238	268	10002	100064	7.25
10	1	1	2	91	85	238	269	10002	100065	5.45
10	2	2	2	91	85	238	269	10002	100065	5.08
10	2	2	2	91	85	238	269	10002	100065	7.04
10	1	1	2	91	85	238	269	10002	100065	7.22
10	1	1	2	92	85	238	270	10002	100066	5.03
10	2	2	2	92	85	238	270	10002	100066	5.31
10	2	2	2	92	85	238	270	10002	100066	7.23
10	1	1	2	92	85	238	270	10002	100066	7.51
10	1	1	2	96	85	238	272	10002	100070	5.07
10	2	2	2	96	85	238	272	10002	100070	5.35
10	2	2	2	96	85	238	272	10002	100070	7.3
10	1	1	2	96	85	238	272	10002	100070	6.96
10	1	1	2	97	85	238	273	10002	100071	5.53
10	2	2	2	97	85	238	273	10002	100071	5.16
10	2	2	2	97	85	238	273	10002	100071	6.38
10	1	1	2	97	85	238	273	10002	100071	6.4
10	1	1	2	98	85	238	274	10002	100072	5.68
10	2	2	2	98	85	238	274	10002	100072	5.48
10	2	2	2	98	85	238	274	10002	100072	6.6
10	1	1	2	98	85	238	274	10002	100072	6.89
10	1	1	2	99	85	238	275	10002	100073	6
10	2	2	2	99	85	238	275	10002	100073	5.74
10	2	2	2	99	85	238	275	10002	100073	6.05
10	1	1	2	99	85	238	275	10002	100073	6.26
10	1	1	2	100	85	238	276	10002	100074	5.13
10	2	2	2	100	85	238	276	10002	100074	5.28
10	2	2	2	100	85	238	276	10002	100074	6.66
10	1	1	2	100	85	238	276	10002	100074	6.93
10	1	1	2	101	85	238	277	10002	100075	5.41
10	2	2	2	101	85	238	277	10002	100075	5.13
10	2	2	2	101	85	238	277	10002	100075	5.95
10	1	1	2	101	85	238	277	10002	100075	6.29
10	1	1	2	102	85	238	278	10002	100076	5
10	2	2	2	102	85	238	278	10002	100076	5.12
10	2	2	2	102	85	238	278	10002	100076	7.38
10	1	1	2	102	85	238	278	10002	100076	7.13
10	1	1	2	103	85	238	279	10002	100077	4.89
10	2	2	2	103	85	238	279	10002	100077	4.53
10	2	2	2	103	85	238	279	10002	100077	6.67
10	1	1	2	103	85	238	279	10002	100077	6.89
10	1	1	2	104	85	238	280	10002	100078	4.92
10	2	2	2	104	85	238	280	10002	100078	4.8
10	2	2	2	104	85	238	280	10002	100078	6.25
10	1	1	2	104	85	238	280	10002	100078	6.14
10	1	1	2	105	85	238	281	10002	100079	5.96
10	2	2	2	105	85	238	281	10002	100079	5.55
10	2	2	2	105	85	238	281	10002	100079	6.19
10	1	1	2	105	85	238	281	10002	100079	6.09
10	1	1	2	106	85	238	282	10002	100080	5.25
10	2	2	2	106	85	238	282	10002	100080	5.41
10	2	2	2	106	85	238	282	10002	100080	6.74
10	1	1	2	106	85	238	282	10002	100080	6.83
10	1	1	2	107	85	238	283	10002	100081	5.61
10	2	2	2	107	85	238	283	10002	100081	5.22
10	2	2	2	107	85	238	283	10002	100081	8
10	1	1	2	107	85	238	283	10002	100081	7.6
10	1	1	2	108	85	238	284	10002	100082	5.1
10	2	2	2	108	85	238	284	10002	100082	5.27
10	2	2	2	108	85	238	284	10002	100082	6.93
10	1	1	2	108	85	238	284	10002	100082	6.7
10	1	1	2	109	85	238	285	10002	100083	4.9
10	2	2	2	109	85	238	285	10002	100083	5.08
10	2	2	2	109	85	238	285	10002	100083	6.61
10	1	1	2	109	85	238	285	10002	100083	6.91
10	1	1	2	110	85	238	286	10002	100084	5.63
10	2	2	2	110	85	238	286	10002	100084	5.5
10	2	2	2	110	85	238	286	10002	100084	6.62
10	1	1	2	110	85	238	286	10002	100084	6.45
10	1	1	2	111	85	238	287	10002	100085	6.04
10	2	2	2	111	85	238	287	10002	100085	5.63
10	2	2	2	111	85	238	287	10002	100085	6.28
10	1	1	2	111	85	238	287	10002	100085	6.64
10	1	1	2	113	85	238	501	10002	100087	6.28
10	2	2	2	113	85	238	501	10002	100087	5.93
10	2	2	2	113	85	238	501	10002	100087	7.28
10	1	1	2	113	85	238	501	10002	100087	7.52
10	1	1	2	114	85	238	289	10002	100088	5.14
10	2	2	2	114	85	238	289	10002	100088	5.45
10	2	2	2	114	85	238	289	10002	100088	7.13
10	1	1	2	114	85	238	289	10002	100088	6.96
10	1	1	2	115	85	238	290	10002	100089	4.57
10	2	2	2	115	85	238	290	10002	100089	4.26
10	2	2	2	115	85	238	290	10002	100089	6.34
10	1	1	2	115	85	238	290	10002	100089	6.58
10	1	1	2	116	85	238	291	10002	100090	4.78
10	2	2	2	116	85	238	291	10002	100090	5.26
10	2	2	2	116	85	238	291	10002	100090	6.21
10	1	1	2	116	85	238	291	10002	100090	5.92
10	1	1	2	117	85	238	292	10002	100091	5.31
10	2	2	2	117	85	238	292	10002	100091	5.74
10	2	2	2	117	85	238	292	10002	100091	6.57
10	1	1	2	117	85	238	292	10002	100091	6.59
10	1	1	2	119	85	238	294	10002	100093	5.51
10	2	2	2	119	85	238	294	10002	100093	5.32
10	2	2	2	119	85	238	294	10002	100093	6.73
10	1	1	2	119	85	238	294	10002	100093	7.09
10	1	1	2	120	85	238	295	10002	100094	4.81
10	2	2	2	120	85	238	295	10002	100094	5.21
10	2	2	2	120	85	238	295	10002	100094	7.24
10	1	1	2	120	85	238	295	10002	100094	7.29
11	1	5	9	29	93	238	490	10001	100001	9.16
11	2	6	9	29	93	238	490	10001	100001	8.13
11	2	6	9	29	93	238	490	10001	100001	7.99
11	1	5	9	29	93	238	490	10001	100001	7.61
11	1	5	29	29	85	100	490	10006	100058	8.05
11	2	6	29	29	85	100	490	10006	100058	8.35
11	2	6	29	29	85	100	490	10006	100058	7.06
11	1	5	29	29	85	100	490	10006	100058	7.95
11	1	5	12	29	93	100	490	10004	100021	8.96
11	2	6	12	29	93	100	490	10004	100021	8.94
11	2	6	12	29	93	100	490	10004	100021	6.8
11	1	5	12	29	93	100	490	10004	100021	7.53
11	1	5	10	121	85	238	264	10002	100059	8.41
11	2	6	10	121	85	238	264	10002	100059	9
11	2	6	10	121	85	238	264	10002	100059	6.92
11	1	5	10	121	85	238	264	10002	100059	7.63
11	1	5	10	123	85	238	266	10002	100061	8.92
11	2	6	10	123	85	238	266	10002	100061	8.74
11	2	6	10	123	85	238	266	10002	100061	8.13
11	1	5	10	123	85	238	266	10002	100061	7.57
11	1	5	10	124	85	238	267	10002	100062	8.53
11	2	6	10	124	85	238	267	10002	100062	8.61
11	2	6	10	124	85	238	267	10002	100062	8.49
11	1	5	10	124	85	238	267	10002	100062	8.17
11	1	5	10	126	85	238	268	10002	100064	7.99
11	2	6	10	126	85	238	268	10002	100064	8.64
11	2	6	10	126	85	238	268	10002	100064	7.24
11	1	5	10	126	85	238	268	10002	100064	7.63
11	1	5	10	127	85	238	269	10002	100065	8.45
11	2	6	10	127	85	238	269	10002	100065	8.05
11	2	6	10	127	85	238	269	10002	100065	7.61
11	1	5	10	127	85	238	269	10002	100065	7.49
11	1	5	10	128	85	238	270	10002	100066	8.09
11	2	6	10	128	85	238	270	10002	100066	8.39
11	2	6	10	128	85	238	270	10002	100066	7.61
11	1	5	10	128	85	238	270	10002	100066	6.5
11	1	5	10	132	85	238	272	10002	100070	8.35
11	2	6	10	132	85	238	272	10002	100070	7.55
11	2	6	10	132	85	238	272	10002	100070	7.61
11	1	5	10	132	85	238	272	10002	100070	6.76
11	1	5	10	133	85	238	273	10002	100071	9.14
11	2	6	10	133	85	238	273	10002	100071	9.34
11	2	6	10	133	85	238	273	10002	100071	7.69
11	1	5	10	133	85	238	273	10002	100071	6.68
11	1	5	10	134	85	238	274	10002	100072	7.93
11	2	6	10	134	85	238	274	10002	100072	7.63
11	2	6	10	134	85	238	274	10002	100072	7.36
11	1	5	10	134	85	238	274	10002	100072	6.64
11	1	5	10	135	85	238	275	10002	100073	8.33
11	2	6	10	135	85	238	275	10002	100073	9.2
11	2	6	10	135	85	238	275	10002	100073	6.5
11	1	5	10	135	85	238	275	10002	100073	7.06
11	1	5	10	136	85	238	276	10002	100074	9.34
11	2	6	10	136	85	238	276	10002	100074	8.61
11	2	6	10	136	85	238	276	10002	100074	7.44
11	1	5	10	136	85	238	276	10002	100074	7.77
11	1	5	10	137	85	238	277	10002	100075	8.78
11	2	6	10	137	85	238	277	10002	100075	9.08
11	2	6	10	137	85	238	277	10002	100075	8.17
11	1	5	10	137	85	238	277	10002	100075	8.09
11	1	5	10	138	85	238	278	10002	100076	8.9
11	2	6	10	138	85	238	278	10002	100076	8.09
11	2	6	10	138	85	238	278	10002	100076	6.21
11	1	5	10	138	85	238	278	10002	100076	7.1
11	1	5	10	139	85	238	279	10002	100077	8.27
11	2	6	10	139	85	238	279	10002	100077	8.61
11	2	6	10	139	85	238	279	10002	100077	7.06
11	1	5	10	139	85	238	279	10002	100077	6.29
11	1	5	10	140	85	238	280	10002	100078	9.32
11	2	6	10	140	85	238	280	10002	100078	8.96
11	2	6	10	140	85	238	280	10002	100078	6.7
11	1	5	10	140	85	238	280	10002	100078	7.71
11	1	5	10	141	85	238	281	10002	100079	9.58
11	2	6	10	141	85	238	281	10002	100079	8.64
11	2	6	10	141	85	238	281	10002	100079	6.17
11	1	5	10	141	85	238	281	10002	100079	6.21
11	1	5	10	142	85	238	282	10002	100080	8.19
11	2	6	10	142	85	238	282	10002	100080	8.64
11	2	6	10	142	85	238	282	10002	100080	6.8
11	1	5	10	142	85	238	282	10002	100080	6.6
11	1	5	10	143	85	238	283	10002	100081	8.41
11	2	6	10	143	85	238	283	10002	100081	7.87
11	2	6	10	143	85	238	283	10002	100081	7.85
11	1	5	10	143	85	238	283	10002	100081	7.71
11	1	5	10	144	85	238	284	10002	100082	8.94
11	2	6	10	144	85	238	284	10002	100082	8.57
11	2	6	10	144	85	238	284	10002	100082	6.52
11	1	5	10	144	85	238	284	10002	100082	6.42
11	1	5	10	145	85	238	285	10002	100083	8.41
11	2	6	10	145	85	238	285	10002	100083	8.41
11	2	6	10	145	85	238	285	10002	100083	6.8
11	1	5	10	145	85	238	285	10002	100083	6.56
11	1	5	10	146	85	238	286	10002	100084	8.86
11	2	6	10	146	85	238	286	10002	100084	9.42
11	2	6	10	146	85	238	286	10002	100084	6.78
11	1	5	10	146	85	238	286	10002	100084	6.74
11	1	5	10	147	85	238	287	10002	100085	8.49
11	2	6	10	147	85	238	287	10002	100085	8.94
11	2	6	10	147	85	238	287	10002	100085	8.05
11	1	5	10	147	85	238	287	10002	100085	7.87
11	1	5	10	149	85	238	501	10002	100087	8.88
11	2	6	10	149	85	238	501	10002	100087	9.81
11	2	6	10	149	85	238	501	10002	100087	6.8
11	1	5	10	149	85	238	501	10002	100087	6.98
11	1	5	10	150	85	238	289	10002	100088	7.93
11	2	6	10	150	85	238	289	10002	100088	8.64
11	2	6	10	150	85	238	289	10002	100088	7.24
11	1	5	10	150	85	238	289	10002	100088	7.06
11	1	5	10	151	85	238	290	10002	100089	9.38
11	2	6	10	151	85	238	290	10002	100089	8.47
11	2	6	10	151	85	238	290	10002	100089	6.72
11	1	5	10	151	85	238	290	10002	100089	5.77
11	1	5	10	152	85	238	291	10002	100090	8.31
11	2	6	10	152	85	238	291	10002	100090	8.03
11	2	6	10	152	85	238	291	10002	100090	6.62
11	1	5	10	152	85	238	291	10002	100090	7.46
11	1	5	10	153	85	238	292	10002	100091	9.3
11	2	6	10	153	85	238	292	10002	100091	8.78
11	2	6	10	153	85	238	292	10002	100091	6.7
11	1	5	10	153	85	238	292	10002	100091	7.34
11	1	5	10	155	85	238	294	10002	100093	9.5
11	2	6	10	155	85	238	294	10002	100093	8.59
11	2	6	10	155	85	238	294	10002	100093	7.77
11	1	5	10	155	85	238	294	10002	100093	7.79
11	1	5	10	156	85	238	295	10002	100094	9.32
11	2	6	10	156	85	238	295	10002	100094	8.31
11	2	6	10	156	85	238	295	10002	100094	7.32
11	1	5	10	156	85	238	295	10002	100094	7.85
12	2	8	13	43	93	238	490	10001	100001	9.89
12	2	8	13	43	93	238	490	10001	100001	10.29
12	2	8	30	43	85	100	490	10006	100058	11.05
12	2	8	30	43	85	100	490	10006	100058	11.88
12	2	8	16	43	93	100	490	10004	100021	10.83
12	2	8	16	43	93	100	490	10004	100021	10.87
12	2	8	14	157	85	238	264	10002	100059	10.72
12	2	8	14	157	85	238	264	10002	100059	11.68
12	2	8	14	159	85	238	266	10002	100061	10.58
12	2	8	14	159	85	238	266	10002	100061	10.83
12	2	8	14	160	85	238	267	10002	100062	9.64
12	2	8	14	160	85	238	267	10002	100062	11.69
12	2	8	14	162	85	238	268	10002	100064	11.33
12	2	8	14	162	85	238	268	10002	100064	10.83
12	2	8	14	163	85	238	269	10002	100065	10.96
12	2	8	14	163	85	238	269	10002	100065	11.05
12	2	8	14	164	85	238	270	10002	100066	9.8
12	2	8	14	164	85	238	270	10002	100066	9.48
12	2	8	14	168	85	238	272	10002	100070	11.17
12	2	8	14	168	85	238	272	10002	100070	10.66
12	2	8	14	169	85	238	273	10002	100071	9.89
12	2	8	14	169	85	238	273	10002	100071	10.96
12	2	8	14	170	85	238	274	10002	100072	10.29
12	2	8	14	170	85	238	274	10002	100072	10.08
12	2	8	14	171	85	238	275	10002	100073	10.09
12	2	8	14	171	85	238	275	10002	100073	10.56
12	2	8	14	172	85	238	276	10002	100074	10.06
12	2	8	14	172	85	238	276	10002	100074	10.88
12	2	8	14	173	85	238	277	10002	100075	9.19
12	2	8	14	173	85	238	277	10002	100075	9.53
12	2	8	14	174	85	238	278	10002	100076	10.59
12	2	8	14	174	85	238	278	10002	100076	10.46
12	2	8	14	175	85	238	279	10002	100077	9.38
12	2	8	14	175	85	238	279	10002	100077	9.19
12	2	8	14	176	85	238	280	10002	100078	8.74
12	2	8	14	176	85	238	280	10002	100078	10.04
12	2	8	14	177	85	238	281	10002	100079	10.4
12	2	8	14	177	85	238	281	10002	100079	11.29
12	2	8	14	178	85	238	282	10002	100080	10.19
12	2	8	14	178	85	238	282	10002	100080	10.27
12	2	8	14	179	85	238	283	10002	100081	9.68
12	2	8	14	179	85	238	283	10002	100081	9.76
12	2	8	14	180	85	238	284	10002	100082	9.15
12	2	8	14	180	85	238	284	10002	100082	9.96
12	2	8	14	181	85	238	285	10002	100083	10.25
12	2	8	14	181	85	238	285	10002	100083	9.62
12	2	8	14	182	85	238	286	10002	100084	9.58
12	2	8	14	182	85	238	286	10002	100084	9.51
12	2	8	14	183	85	238	287	10002	100085	11.45
12	2	8	14	183	85	238	287	10002	100085	10.61
12	2	8	14	185	85	238	501	10002	100087	12.06
12	2	8	14	185	85	238	501	10002	100087	11.86
12	2	8	14	186	85	238	289	10002	100088	9.45
12	2	8	14	186	85	238	289	10002	100088	9.76
12	2	8	14	187	85	238	290	10002	100089	9.09
12	2	8	14	187	85	238	290	10002	100089	8.7
12	2	8	14	188	85	238	291	10002	100090	8.75
12	2	8	14	188	85	238	291	10002	100090	9.85
12	2	8	14	189	85	238	292	10002	100091	10.29
12	2	8	14	189	85	238	292	10002	100091	9.72
12	2	8	14	191	85	238	294	10002	100093	9.3
12	2	8	14	191	85	238	294	10002	100093	9.81
12	2	8	14	192	85	238	295	10002	100094	11.91
12	2	8	14	192	85	238	295	10002	100094	11.75
13	2	13	31	199	93	238	490	10001	100001	8.07
13	1	14	31	199	93	238	490	10001	100001	7.76
13	1	14	31	199	93	238	490	10001	100001	8.3
13	2	13	31	199	93	238	490	10001	100001	7.78
13	2	13	31	200	93	238	493	10001	100095	7.16
13	1	14	31	200	93	238	493	10001	100095	6.71
13	1	14	31	200	93	238	493	10001	100095	6.45
13	2	13	31	200	93	238	493	10001	100095	7.31
13	2	13	31	201	93	238	552	10001	100096	8.89
13	1	14	31	201	93	238	552	10001	100096	7.34
13	1	14	31	201	93	238	552	10001	100096	6.92
13	2	13	31	201	93	238	552	10001	100096	8.77
13	2	13	32	201	85	100	552	10006	100097	7.99
13	1	14	32	201	85	100	552	10006	100097	7.85
13	1	14	32	201	85	100	552	10006	100097	7.92
13	2	13	32	201	85	100	552	10006	100097	8.42
13	2	13	33	201	93	100	552	10004	100018	7.34
13	1	14	33	201	93	100	552	10004	100018	6.71
13	1	14	33	201	93	100	552	10004	100018	7.04
13	2	13	33	201	93	100	552	10004	100018	7.21
13	2	13	34	201	238	100	552	10005	100098	7.76
13	1	14	34	201	238	100	552	10005	100098	6.83
13	1	14	34	201	238	100	552	10005	100098	6.95
13	2	13	34	201	238	100	552	10005	100098	7.74
13	2	13	31	202	93	238	496	10001	100099	8.55
13	1	14	31	202	93	238	496	10001	100099	8.25
13	1	14	31	202	93	238	496	10001	100099	8.68
13	2	13	31	202	93	238	496	10001	100099	8.88
13	2	13	31	203	93	238	497	10001	100100	8.89
13	1	14	31	203	93	238	497	10001	100100	7.94
13	1	14	31	203	93	238	497	10001	100100	7.72
13	2	13	31	203	93	238	497	10001	100100	9.42
13	2	13	31	204	93	238	498	10001	100101	9.79
13	1	14	31	204	93	238	498	10001	100101	9.14
13	1	14	31	204	93	238	498	10001	100101	9.49
13	2	13	31	204	93	238	498	10001	100101	8.71
13	2	13	31	205	93	238	299	10001	100102	7.95
13	1	14	31	205	93	238	299	10001	100102	8.25
13	1	14	31	205	93	238	299	10001	100102	8.3
13	2	13	31	205	93	238	299	10001	100102	8.19
13	2	13	31	206	93	238	300	10001	100103	8.82
13	1	14	31	206	93	238	300	10001	100103	7.12
13	1	14	31	206	93	238	300	10001	100103	7.58
13	2	13	31	206	93	238	300	10001	100103	8.62
13	2	13	35	207	85	238	494	10002	100002	8.47
13	1	14	35	207	85	238	494	10002	100002	7.68
13	1	14	35	207	85	238	494	10002	100002	7.74
13	2	13	35	207	85	238	494	10002	100002	8.64
13	2	13	31	207	93	238	494	10001	100003	7.99
13	1	14	31	207	93	238	494	10001	100003	7.87
13	1	14	31	207	93	238	494	10001	100003	7.94
13	2	13	31	207	93	238	494	10001	100003	8.3
13	2	13	35	208	85	238	255	10002	100004	8.52
13	1	14	35	209	85	238	255	10002	100005	7.78
13	1	14	35	208	85	238	255	10002	100004	7.97
13	2	13	35	209	85	238	255	10002	100005	9.43
13	2	13	35	210	85	238	495	10002	100014	8.01
13	1	14	35	210	85	238	495	10002	100014	7.73
13	1	14	35	210	85	238	495	10002	100014	7.59
13	2	13	35	210	85	238	495	10002	100014	7.75
13	2	13	31	210	93	238	495	10001	100015	9.24
13	1	14	31	210	93	238	495	10001	100015	8.16
13	1	14	31	210	93	238	495	10001	100015	8.39
13	2	13	31	210	93	238	495	10001	100015	9.08
14	1	15	36	211	93	238	490	10001	100001	8.12
14	2	16	36	211	93	238	490	10001	100001	9.87
14	2	16	36	211	93	238	490	10001	100001	8.86
14	1	15	36	211	93	238	490	10001	100001	8.01
14	1	15	36	212	93	238	493	10001	100095	8.39
14	2	16	36	212	93	238	493	10001	100095	10.04
14	2	16	36	212	93	238	493	10001	100095	9.6
14	1	15	36	212	93	238	493	10001	100095	8.42
14	1	15	36	213	93	238	552	10001	100096	8.35
14	2	16	36	213	93	238	552	10001	100096	10.8
14	2	16	36	213	93	238	552	10001	100096	9.87
14	1	15	36	213	93	238	552	10001	100096	8.51
14	1	15	37	213	85	100	552	10006	100097	8.57
14	2	16	37	213	85	100	552	10006	100097	10.28
14	2	16	37	213	85	100	552	10006	100097	10.55
14	1	15	37	213	85	100	552	10006	100097	9.57
14	1	15	38	213	93	100	552	10004	100018	8.68
14	2	16	38	213	93	100	552	10004	100018	9.63
14	2	16	38	213	93	100	552	10004	100018	10.46
14	1	15	38	213	93	100	552	10004	100018	8.48
14	1	15	39	213	238	100	552	10005	100098	8.81
14	2	16	39	213	238	100	552	10005	100098	10.21
14	2	16	39	213	238	100	552	10005	100098	9.92
14	1	15	39	213	238	100	552	10005	100098	8.7
14	1	15	36	214	93	238	496	10001	100099	9.05
14	2	16	36	214	93	238	496	10001	100099	10.99
14	2	16	36	214	93	238	496	10001	100099	11.3
14	1	15	36	214	93	238	496	10001	100099	9.21
14	1	15	36	215	93	238	497	10001	100100	8.86
14	2	16	36	215	93	238	497	10001	100100	10.09
14	2	16	36	215	93	238	497	10001	100100	10.35
14	1	15	36	215	93	238	497	10001	100100	9.28
14	1	15	36	216	93	238	498	10001	100101	9.57
14	2	16	36	216	93	238	498	10001	100101	10.82
14	2	16	36	216	93	238	498	10001	100101	10.91
14	1	15	36	216	93	238	498	10001	100101	9.18
14	1	15	36	217	93	238	299	10001	100102	8.08
14	2	16	36	217	93	238	299	10001	100102	9.73
14	2	16	36	217	93	238	299	10001	100102	10
14	1	15	36	217	93	238	299	10001	100102	8.34
14	1	15	36	218	93	238	300	10001	100103	9.27
14	2	16	36	218	93	238	300	10001	100103	10.78
14	2	16	36	218	93	238	300	10001	100103	10.85
14	1	15	36	218	93	238	300	10001	100103	9.08
14	1	15	40	219	85	238	494	10002	100002	9.19
14	2	16	40	219	85	238	494	10002	100002	9.58
14	2	16	40	219	85	238	494	10002	100002	10.63
14	1	15	40	219	85	238	494	10002	100002	8.25
14	1	15	36	219	93	238	494	10001	100003	8.22
14	2	16	36	219	93	238	494	10001	100003	10.24
14	2	16	36	219	93	238	494	10001	100003	10.4
14	1	15	36	219	93	238	494	10001	100003	8.87
14	1	15	40	220	85	238	255	10002	100004	9.17
14	2	16	40	221	85	238	255	10002	100005	10.95
14	2	16	40	220	85	238	255	10002	100004	10.46
14	1	15	40	221	85	238	255	10002	100005	8.98
14	1	15	40	222	85	238	495	10002	100014	9.07
14	2	16	40	222	85	238	495	10002	100014	9.22
14	2	16	40	222	85	238	495	10002	100014	9.69
14	1	15	40	222	85	238	495	10002	100014	9.52
14	1	15	36	222	93	238	495	10001	100015	8.73
14	2	16	36	222	93	238	495	10001	100015	10.11
14	2	16	36	222	93	238	495	10001	100015	8.39
14	1	15	36	222	93	238	495	10001	100015	9.59
15	1	17	41	223	93	238	490	10001	100001	11.07
15	2	18	41	223	93	238	490	10001	100001	11.13
15	2	18	41	223	93	238	490	10001	100001	11.01
15	1	17	41	223	93	238	490	10001	100001	11.43
15	1	17	41	224	93	238	493	10001	100095	9.73
15	2	18	41	224	93	238	493	10001	100095	10.26
15	2	18	41	224	93	238	493	10001	100095	8.98
15	1	17	41	224	93	238	493	10001	100095	8.61
15	1	17	41	225	93	238	552	10001	100096	11.73
15	2	18	41	225	93	238	552	10001	100096	11.8
15	2	18	41	225	93	238	552	10001	100096	11.1
15	1	17	41	225	93	238	552	10001	100096	10.95
15	1	17	42	225	85	100	552	10006	100097	10.7
15	2	18	42	225	85	100	552	10006	100097	11.17
15	2	18	42	225	85	100	552	10006	100097	9.02
15	1	17	42	225	85	100	552	10006	100097	10.76
15	1	17	43	225	93	100	552	10004	100018	10.83
15	2	18	43	225	93	100	552	10004	100018	11.06
15	2	18	43	225	93	100	552	10004	100018	11.53
15	1	17	43	225	93	100	552	10004	100018	10.37
15	1	17	44	225	238	100	552	10005	100098	10.73
15	2	18	44	225	238	100	552	10005	100098	11.24
15	2	18	44	225	238	100	552	10005	100098	10.66
15	1	17	44	225	238	100	552	10005	100098	10.91
15	1	17	41	226	93	238	496	10001	100099	12.15
15	2	18	41	226	93	238	496	10001	100099	12.17
15	2	18	41	226	93	238	496	10001	100099	11.57
15	1	17	41	226	93	238	496	10001	100099	13.9
15	1	17	41	227	93	238	497	10001	100100	11.36
15	2	18	41	227	93	238	497	10001	100100	10.91
15	2	18	41	227	93	238	497	10001	100100	12.35
15	1	17	41	227	93	238	497	10001	100100	12.11
15	1	17	41	228	93	238	498	10001	100101	11.87
15	2	18	41	228	93	238	498	10001	100101	12.26
15	2	18	41	228	93	238	498	10001	100101	12.62
15	1	17	41	228	93	238	498	10001	100101	12.05
15	1	17	41	229	93	238	299	10001	100102	11.9
15	2	18	41	229	93	238	299	10001	100102	12.21
15	2	18	41	229	93	238	299	10001	100102	12.58
15	1	17	41	229	93	238	299	10001	100102	12.08
15	1	17	41	230	93	238	300	10001	100103	11.31
15	2	18	41	230	93	238	300	10001	100103	11.61
15	2	18	41	230	93	238	300	10001	100103	12.58
15	1	17	41	230	93	238	300	10001	100103	12.37
15	1	17	45	231	85	238	494	10002	100002	11.37
15	2	18	45	231	85	238	494	10002	100002	11.48
15	2	18	45	231	85	238	494	10002	100002	11.3
15	1	17	45	231	85	238	494	10002	100002	11.01
15	1	17	41	231	93	238	494	10001	100003	10.73
15	2	18	41	231	93	238	494	10001	100003	11.95
15	2	18	41	231	93	238	494	10001	100003	12.28
15	1	17	41	231	93	238	494	10001	100003	10.86
15	1	17	45	232	85	238	255	10002	100004	11.44
15	2	18	45	233	85	238	255	10002	100005	10.84
15	2	18	45	232	85	238	255	10002	100004	10.55
15	1	17	45	233	85	238	255	10002	100005	10.94
15	1	17	45	234	85	238	495	10002	100014	12.1
15	2	18	45	234	85	238	495	10002	100014	12.03
15	1	17	45	234	85	238	495	10002	100014	11.78
15	1	17	41	234	93	238	495	10001	100015	11.14
15	2	18	41	234	93	238	495	10001	100015	10.61
15	2	18	41	234	93	238	495	10001	100015	11.9
15	1	17	41	234	93	238	495	10001	100015	12.02
16	1	19	46	235	93	238	490	10001	100001	9.55
16	2	20	46	235	93	238	490	10001	100001	12.47
16	2	20	46	235	93	238	490	10001	100001	11.58
16	1	19	46	235	93	238	490	10001	100001	11.87
16	1	19	46	236	93	238	493	10001	100095	9.3
16	2	20	46	236	93	238	493	10001	100095	11.91
16	2	20	46	236	93	238	493	10001	100095	10.74
16	1	19	46	236	93	238	493	10001	100095	11.33
16	1	19	46	237	93	238	552	10001	100096	12.04
16	2	20	46	237	93	238	552	10001	100096	12.9
16	2	20	46	237	93	238	552	10001	100096	13.02
16	1	19	46	237	93	238	552	10001	100096	12.75
16	1	19	47	237	85	100	552	10006	100097	11.68
16	2	20	47	237	85	100	552	10006	100097	12.63
16	2	20	47	237	85	100	552	10006	100097	12.74
16	1	19	47	237	85	100	552	10006	100097	12.36
16	1	19	48	237	93	100	552	10004	100018	10.76
16	2	20	48	237	93	100	552	10004	100018	11.93
16	2	20	48	237	93	100	552	10004	100018	12.53
16	1	19	48	237	93	100	552	10004	100018	11.88
16	1	19	49	237	238	100	552	10005	100098	11.79
16	2	20	49	237	238	100	552	10005	100098	12.58
16	2	20	49	237	238	100	552	10005	100098	11.95
16	1	19	49	237	238	100	552	10005	100098	11.94
16	1	19	46	238	93	238	496	10001	100099	11.75
16	2	20	46	238	93	238	496	10001	100099	13.61
16	2	20	46	238	93	238	496	10001	100099	13.76
16	1	19	46	238	93	238	496	10001	100099	12.69
16	1	19	46	239	93	238	497	10001	100100	12.46
16	2	20	46	239	93	238	497	10001	100100	12.51
16	2	20	46	239	93	238	497	10001	100100	13.06
16	1	19	46	239	93	238	497	10001	100100	13.09
16	1	19	46	240	93	238	498	10001	100101	11.51
16	2	20	46	240	93	238	498	10001	100101	13.23
16	2	20	46	240	93	238	498	10001	100101	12.38
16	1	19	46	240	93	238	498	10001	100101	11.09
16	1	19	46	241	93	238	299	10001	100102	10.54
16	2	20	46	241	93	238	299	10001	100102	11.86
16	2	20	46	241	93	238	299	10001	100102	11.71
16	1	19	46	241	93	238	299	10001	100102	11.35
16	1	19	46	242	93	238	300	10001	100103	12.24
16	2	20	46	242	93	238	300	10001	100103	13.43
16	2	20	46	242	93	238	300	10001	100103	13.56
16	1	19	46	242	93	238	300	10001	100103	13.16
16	1	19	50	243	85	238	494	10002	100002	10.87
16	2	20	50	243	85	238	494	10002	100002	12.08
16	2	20	50	243	85	238	494	10002	100002	11.98
16	1	19	50	243	85	238	494	10002	100002	10.82
16	1	19	46	243	93	238	494	10001	100003	10.85
16	2	20	46	243	93	238	494	10001	100003	12.42
16	2	20	46	243	93	238	494	10001	100003	11.75
16	1	19	46	243	93	238	494	10001	100003	11.99
16	1	19	50	244	85	238	255	10002	100004	11.66
16	2	20	50	245	85	238	255	10002	100005	13.43
16	2	20	50	244	85	238	255	10002	100004	13.23
16	1	19	50	245	85	238	255	10002	100005	12.02
16	1	19	50	246	85	238	495	10002	100014	12.54
16	2	20	50	246	85	238	495	10002	100014	13.54
16	2	20	50	246	85	238	495	10002	100014	12.82
16	1	19	50	246	85	238	495	10002	100014	12.95
16	1	19	46	246	93	238	495	10001	100015	12.44
16	2	20	46	246	93	238	495	10001	100015	14.14
16	2	20	46	246	93	238	495	10001	100015	14.23
16	1	19	46	246	93	238	495	10001	100015	14.08
17	1	21	51	247	93	238	490	10001	100001	7.1
17	2	22	51	247	93	238	490	10001	100001	8.54
17	2	22	51	247	93	238	490	10001	100001	8.38
17	1	21	51	247	93	238	490	10001	100001	7.1
17	1	21	51	248	93	238	493	10001	100095	7.04
17	2	22	51	248	93	238	493	10001	100095	8.34
17	2	22	51	248	93	238	493	10001	100095	7.4
17	1	21	51	248	93	238	493	10001	100095	7.26
17	1	21	51	249	93	238	552	10001	100096	7.2
17	2	22	51	249	93	238	552	10001	100096	8.78
17	2	22	51	249	93	238	552	10001	100096	8.36
17	1	21	51	249	93	238	552	10001	100096	7.36
17	1	21	52	249	85	100	552	10006	100097	7.72
17	2	22	52	249	85	100	552	10006	100097	9.94
17	2	22	52	249	85	100	552	10006	100097	9.08
17	1	21	52	249	85	100	552	10006	100097	8.22
17	1	21	53	249	93	100	552	10004	100018	7.8
17	2	22	53	249	93	100	552	10004	100018	8.78
17	2	22	53	249	93	100	552	10004	100018	9.56
17	1	21	53	249	93	100	552	10004	100018	7.8
17	1	21	54	249	238	100	552	10005	100098	7.72
17	2	22	54	249	238	100	552	10005	100098	9.42
17	2	22	54	249	238	100	552	10005	100098	8.88
17	1	21	54	249	238	100	552	10005	100098	7.94
17	1	21	51	250	93	238	496	10001	100099	8.56
17	2	22	51	250	93	238	496	10001	100099	9.46
17	2	22	51	250	93	238	496	10001	100099	9.8
17	1	21	51	250	93	238	496	10001	100099	8.18
17	1	21	51	251	93	238	497	10001	100100	8.6
17	2	22	51	251	93	238	497	10001	100100	8.7
17	2	22	51	251	93	238	497	10001	100100	9.12
17	1	21	51	251	93	238	497	10001	100100	8.52
17	1	21	51	252	93	238	498	10001	100101	7.62
17	2	22	51	252	93	238	498	10001	100101	9.82
17	2	22	51	252	93	238	498	10001	100101	9.48
17	1	21	51	252	93	238	498	10001	100101	8.14
17	1	21	51	253	93	238	299	10001	100102	7.82
17	2	22	51	253	93	238	299	10001	100102	9.36
17	2	22	51	253	93	238	299	10001	100102	8.5
17	1	21	51	253	93	238	299	10001	100102	7.86
17	1	21	51	254	93	238	300	10001	100103	7.32
17	2	22	51	254	93	238	300	10001	100103	9.22
17	2	22	51	254	93	238	300	10001	100103	9.66
17	1	21	51	254	93	238	300	10001	100103	7.74
17	1	21	55	255	85	238	494	10002	100002	8.08
17	2	22	55	255	85	238	494	10002	100002	9.04
17	2	22	55	255	85	238	494	10002	100002	8.32
17	1	21	55	255	85	238	494	10002	100002	7.76
17	1	21	51	255	93	238	494	10001	100003	7.54
17	2	22	51	255	93	238	494	10001	100003	9.44
17	2	22	51	255	93	238	494	10001	100003	8.98
17	1	21	51	255	93	238	494	10001	100003	8
17	1	21	55	256	85	238	255	10002	100004	8.04
17	2	22	55	257	85	238	255	10002	100005	9.32
17	2	22	55	256	85	238	255	10002	100004	9.12
17	1	21	55	257	85	238	255	10002	100005	8.06
17	1	21	55	258	85	238	495	10002	100014	7.68
17	2	22	55	258	85	238	495	10002	100014	8.24
17	2	22	55	258	85	238	495	10002	100014	7.96
17	1	21	55	258	85	238	495	10002	100014	7.52
17	1	21	51	258	93	238	495	10001	100015	7.86
17	2	22	51	258	93	238	495	10001	100015	8.84
17	2	22	51	258	93	238	495	10001	100015	8.3
17	1	21	51	258	93	238	495	10001	100015	7.34
18	1	23	56	259	93	238	490	10001	100001	6.61
18	2	24	56	259	93	238	490	10001	100001	7.54
18	2	24	56	259	93	238	490	10001	100001	7.8
18	1	23	56	259	93	238	490	10001	100001	7.79
18	1	23	56	260	93	238	493	10001	100095	7.05
18	2	24	56	260	93	238	493	10001	100095	7.86
18	2	24	56	260	93	238	493	10001	100095	7.75
18	1	23	56	260	93	238	493	10001	100095	7.44
18	1	23	56	261	93	238	552	10001	100096	7.38
18	2	24	56	261	93	238	552	10001	100096	8.36
18	2	24	56	261	93	238	552	10001	100096	8.2
18	1	23	56	261	93	238	552	10001	100096	8.21
18	1	23	57	261	85	100	552	10006	100097	7.41
18	2	24	57	261	85	100	552	10006	100097	7.36
18	2	24	57	261	85	100	552	10006	100097	8.52
18	1	23	57	261	85	100	552	10006	100097	8.03
18	1	23	58	261	93	100	552	10004	100018	7.28
18	2	24	58	261	93	100	552	10004	100018	7.79
18	2	24	58	261	93	100	552	10004	100018	8.24
18	1	23	58	261	93	100	552	10004	100018	7.77
18	1	23	59	261	238	100	552	10005	100098	6.66
18	2	24	59	261	238	100	552	10005	100098	7.82
18	2	24	59	261	238	100	552	10005	100098	8.29
18	1	23	59	261	238	100	552	10005	100098	7.91
18	1	23	56	262	93	238	496	10001	100099	7.99
18	2	24	56	262	93	238	496	10001	100099	8.52
18	2	24	56	262	93	238	496	10001	100099	9.01
18	1	23	56	262	93	238	496	10001	100099	7.59
18	1	23	56	263	93	238	497	10001	100100	7.4
18	2	24	56	263	93	238	497	10001	100100	7.93
18	2	24	56	263	93	238	497	10001	100100	8.5
18	1	23	56	263	93	238	497	10001	100100	8.27
18	1	23	56	264	93	238	498	10001	100101	7.2
18	2	24	56	264	93	238	498	10001	100101	8.31
18	2	24	56	264	93	238	498	10001	100101	8.62
18	1	23	56	264	93	238	498	10001	100101	8.27
18	1	23	56	265	93	238	299	10001	100102	7.11
18	2	24	56	265	93	238	299	10001	100102	7.55
18	2	24	56	265	93	238	299	10001	100102	8.02
18	1	23	56	265	93	238	299	10001	100102	6.94
18	1	23	56	266	93	238	300	10001	100103	7.76
18	2	24	56	266	93	238	300	10001	100103	9.01
18	2	24	56	266	93	238	300	10001	100103	8.67
18	1	23	56	266	93	238	300	10001	100103	7.83
18	1	23	60	267	85	238	494	10002	100002	6.58
18	2	24	60	267	85	238	494	10002	100002	7.47
18	2	24	60	267	85	238	494	10002	100002	8.47
18	1	23	60	267	85	238	494	10002	100002	7.53
18	1	23	56	267	93	238	494	10001	100003	6.67
18	2	24	56	267	93	238	494	10001	100003	7.66
18	2	24	56	267	93	238	494	10001	100003	8.49
18	1	23	56	267	93	238	494	10001	100003	7.83
18	1	23	60	268	85	238	255	10002	100004	6.64
18	2	24	60	269	85	238	255	10002	100005	7.12
18	2	24	60	268	85	238	255	10002	100004	7.81
18	1	23	60	269	85	238	255	10002	100005	7.58
18	1	23	60	270	85	238	495	10002	100014	6.98
18	2	24	60	270	85	238	495	10002	100014	7.43
18	2	24	60	270	85	238	495	10002	100014	8.1
18	1	23	60	270	85	238	495	10002	100014	7.81
18	1	23	56	270	93	238	495	10001	100015	6.84
18	2	24	56	270	93	238	495	10001	100015	8.43
18	2	24	56	270	93	238	495	10001	100015	8.71
18	1	23	56	270	93	238	495	10001	100015	7.43
19	1	25	61	271	93	238	490	10001	100001	7.99
19	2	26	61	271	93	238	490	10001	100001	8.32
19	2	26	61	271	93	238	490	10001	100001	8.52
19	1	25	61	271	93	238	490	10001	100001	7.81
19	1	25	61	272	93	238	493	10001	100095	8.79
19	2	26	61	272	93	238	493	10001	100095	9.7
19	2	26	61	272	93	238	493	10001	100095	9.86
19	1	25	61	272	93	238	493	10001	100095	9.36
19	1	25	61	273	93	238	552	10001	100096	8.48
19	2	26	61	273	93	238	552	10001	100096	8.52
19	2	26	61	273	93	238	552	10001	100096	8.87
19	1	25	61	273	93	238	552	10001	100096	8.23
19	1	25	62	273	85	100	552	10006	100097	8.93
19	2	26	62	273	85	100	552	10006	100097	9.27
19	2	26	62	273	85	100	552	10006	100097	9.25
19	1	25	62	273	85	100	552	10006	100097	9.43
19	1	25	63	273	93	100	552	10004	100018	7.77
19	2	26	63	273	93	100	552	10004	100018	8.39
19	2	26	63	273	93	100	552	10004	100018	8.48
19	1	25	63	273	93	100	552	10004	100018	7.45
19	1	25	64	273	238	100	552	10005	100098	8.22
19	2	26	64	273	238	100	552	10005	100098	9.44
19	2	26	64	273	238	100	552	10005	100098	9.58
19	1	25	64	273	238	100	552	10005	100098	9.37
19	1	25	61	274	93	238	496	10001	100099	9.9
19	2	26	61	274	93	238	496	10001	100099	9.8
19	2	26	61	274	93	238	496	10001	100099	10.68
19	1	25	61	274	93	238	496	10001	100099	9.25
19	1	25	61	275	93	238	497	10001	100100	9.91
19	2	26	61	275	93	238	497	10001	100100	10.43
19	2	26	61	275	93	238	497	10001	100100	10.39
19	1	25	61	275	93	238	497	10001	100100	10.44
19	1	25	61	276	93	238	498	10001	100101	9.46
19	2	26	61	276	93	238	498	10001	100101	9.83
19	2	26	61	276	93	238	498	10001	100101	10.02
19	1	25	61	276	93	238	498	10001	100101	9.53
19	1	25	61	277	93	238	299	10001	100102	8.33
19	2	26	61	277	93	238	299	10001	100102	9.23
19	2	26	61	277	93	238	299	10001	100102	9.25
19	1	25	61	277	93	238	299	10001	100102	7.82
19	1	25	61	278	93	238	300	10001	100103	8.19
19	2	26	61	278	93	238	300	10001	100103	9.42
19	2	26	61	278	93	238	300	10001	100103	10.18
19	1	25	61	278	93	238	300	10001	100103	8.53
19	1	25	65	279	85	238	494	10002	100002	8.55
19	2	26	65	279	85	238	494	10002	100002	9.03
19	2	26	65	279	85	238	494	10002	100002	8.97
19	1	25	65	279	85	238	494	10002	100002	8.43
19	1	25	61	279	93	238	494	10001	100003	7.53
19	2	26	61	279	93	238	494	10001	100003	8.73
19	2	26	61	279	93	238	494	10001	100003	8.92
19	1	25	61	279	93	238	494	10001	100003	7.52
19	1	25	65	280	85	238	255	10002	100004	8.97
19	2	26	65	281	85	238	255	10002	100005	8.85
19	2	26	65	280	85	238	255	10002	100004	9.44
19	1	25	65	281	85	238	255	10002	100005	8.09
19	1	25	65	282	85	238	495	10002	100014	7.95
19	2	26	65	282	85	238	495	10002	100014	8.08
19	2	26	65	282	85	238	495	10002	100014	8.58
19	1	25	65	282	85	238	495	10002	100014	8.2
19	1	25	61	282	93	238	495	10001	100015	7.73
19	2	26	61	282	93	238	495	10001	100015	8.37
19	2	26	61	282	93	238	495	10001	100015	8.47
19	1	25	61	282	93	238	495	10001	100015	7.6
20	1	27	66	283	93	238	490	10001	100001	10.64
20	2	28	66	283	93	238	490	10001	100001	10.65
20	2	28	66	283	93	238	490	10001	100001	10.3
20	1	27	66	283	93	238	490	10001	100001	10.86
20	1	27	66	284	93	238	493	10001	100095	10.61
20	2	28	66	284	93	238	493	10001	100095	10.85
20	2	28	66	284	93	238	493	10001	100095	10.47
20	1	27	66	284	93	238	493	10001	100095	10.92
20	1	27	66	285	93	238	552	10001	100096	11.03
20	2	28	66	285	93	238	552	10001	100096	10.77
20	2	28	66	285	93	238	552	10001	100096	11.14
20	1	27	66	285	93	238	552	10001	100096	10.76
20	1	27	67	285	85	100	552	10006	100097	10.88
20	2	28	67	285	85	100	552	10006	100097	11.53
20	2	28	67	285	85	100	552	10006	100097	11.34
20	1	27	67	285	85	100	552	10006	100097	11.25
20	1	27	68	285	93	100	552	10004	100018	11.11
20	2	28	68	285	93	100	552	10004	100018	10.89
20	2	28	68	285	93	100	552	10004	100018	10.62
20	1	27	68	285	93	100	552	10004	100018	10.94
20	1	27	69	285	238	100	552	10005	100098	11.17
20	2	28	69	285	238	100	552	10005	100098	10.75
20	2	28	69	285	238	100	552	10005	100098	10.71
20	1	27	69	285	238	100	552	10005	100098	11.11
20	1	27	66	286	93	238	496	10001	100099	12.18
20	2	28	66	286	93	238	496	10001	100099	12.29
20	2	28	66	286	93	238	496	10001	100099	11.79
20	1	27	66	286	93	238	496	10001	100099	12.16
20	1	27	66	287	93	238	497	10001	100100	12.58
20	2	28	66	287	93	238	497	10001	100100	11.98
20	2	28	66	287	93	238	497	10001	100100	11.81
20	1	27	66	287	93	238	497	10001	100100	11.94
20	1	27	66	288	93	238	498	10001	100101	12.18
20	2	28	66	288	93	238	498	10001	100101	11.98
20	2	28	66	288	93	238	498	10001	100101	11.74
20	1	27	66	288	93	238	498	10001	100101	12.71
20	1	27	66	289	93	238	299	10001	100102	11.67
20	2	28	66	289	93	238	299	10001	100102	11.08
20	2	28	66	289	93	238	299	10001	100102	11.15
20	1	27	66	289	93	238	299	10001	100102	10.78
20	1	27	66	290	93	238	300	10001	100103	11.76
20	2	28	66	290	93	238	300	10001	100103	11.75
20	2	28	66	290	93	238	300	10001	100103	11.96
20	1	27	66	290	93	238	300	10001	100103	12.15
20	1	27	70	291	85	238	494	10002	100002	10.89
20	2	28	70	291	85	238	494	10002	100002	11.19
20	2	28	70	291	85	238	494	10002	100002	10.64
20	1	27	70	291	85	238	494	10002	100002	11.78
20	1	27	66	291	93	238	494	10001	100003	11.26
20	2	28	66	291	93	238	494	10001	100003	11.17
20	2	28	66	291	93	238	494	10001	100003	11.13
20	1	27	66	291	93	238	494	10001	100003	11.43
20	1	27	70	292	85	238	255	10002	100004	11.2
20	2	28	70	293	85	238	255	10002	100005	11.01
20	2	28	70	292	85	238	255	10002	100004	10.83
20	1	27	70	293	85	238	255	10002	100005	11.09
20	1	27	70	294	85	238	495	10002	100014	11.75
20	2	28	70	294	85	238	495	10002	100014	11.6
20	2	28	70	294	85	238	495	10002	100014	11.08
20	1	27	70	294	85	238	495	10002	100014	12.6
20	1	27	66	294	93	238	495	10001	100015	11.69
20	2	28	66	294	93	238	495	10001	100015	11.53
20	2	28	66	294	93	238	495	10001	100015	11.21
20	1	27	66	294	93	238	495	10001	100015	11.93
21	1	29	71	295	93	238	490	10001	100001	11.75
21	2	30	71	295	93	238	490	10001	100001	11.9
21	2	30	71	295	93	238	490	10001	100001	12.09
21	1	29	71	295	93	238	490	10001	100001	11.94
21	1	29	71	296	93	238	493	10001	100095	8.8
21	2	30	71	296	93	238	493	10001	100095	9.24
21	2	30	71	296	93	238	493	10001	100095	8.94
21	1	29	71	296	93	238	493	10001	100095	8.7
21	1	29	71	297	93	238	552	10001	100096	9.84
21	2	30	71	297	93	238	552	10001	100096	10.04
21	2	30	71	297	93	238	552	10001	100096	10.07
21	1	29	71	297	93	238	552	10001	100096	9.93
21	1	29	72	297	85	100	552	10006	100097	9.13
21	2	30	72	297	85	100	552	10006	100097	12.25
21	2	30	72	297	85	100	552	10006	100097	11
21	1	29	72	297	85	100	552	10006	100097	12.08
21	1	29	73	297	93	100	552	10004	100018	9.9
21	2	30	73	297	93	100	552	10004	100018	9.76
21	2	30	73	297	93	100	552	10004	100018	9.71
21	1	29	73	297	93	100	552	10004	100018	10.06
21	1	29	74	297	238	100	552	10005	100098	9.48
21	2	30	74	297	238	100	552	10005	100098	10.59
21	2	30	74	297	238	100	552	10005	100098	10.18
21	1	29	74	297	238	100	552	10005	100098	9.33
21	1	29	71	298	93	238	496	10001	100099	10.75
21	2	30	71	298	93	238	496	10001	100099	12.2
21	2	30	71	298	93	238	496	10001	100099	12.17
21	1	29	71	298	93	238	496	10001	100099	11.87
21	1	29	71	299	93	238	497	10001	100100	10.82
21	2	30	71	299	93	238	497	10001	100100	11.69
21	2	30	71	299	93	238	497	10001	100100	11.56
21	1	29	71	299	93	238	497	10001	100100	11.17
21	1	29	71	300	93	238	498	10001	100101	12.54
21	2	30	71	300	93	238	498	10001	100101	12.08
21	2	30	71	300	93	238	498	10001	100101	12.4
21	1	29	71	300	93	238	498	10001	100101	12.22
21	1	29	71	301	93	238	299	10001	100102	10.15
21	2	30	71	301	93	238	299	10001	100102	11.88
21	2	30	71	301	93	238	299	10001	100102	11.66
21	1	29	71	301	93	238	299	10001	100102	10.29
21	1	29	71	302	93	238	300	10001	100103	11.29
21	2	30	71	302	93	238	300	10001	100103	12.95
21	2	30	71	302	93	238	300	10001	100103	11.98
21	1	29	71	302	93	238	300	10001	100103	11.71
21	1	29	75	303	85	238	494	10002	100002	10.6
21	2	30	75	303	85	238	494	10002	100002	10.65
21	2	30	75	303	85	238	494	10002	100002	10.72
21	1	29	75	303	85	238	494	10002	100002	9.71
21	1	29	71	303	93	238	494	10001	100003	11.2
21	2	30	71	303	93	238	494	10001	100003	11.35
21	2	30	71	303	93	238	494	10001	100003	11.26
21	1	29	71	303	93	238	494	10001	100003	9.64
21	1	29	75	304	85	238	255	10002	100004	10.12
21	2	30	75	305	85	238	255	10002	100005	12.26
21	2	30	75	304	85	238	255	10002	100004	12.33
21	1	29	75	305	85	238	255	10002	100005	12.01
21	1	29	75	306	85	238	495	10002	100014	11.9
21	2	30	75	306	85	238	495	10002	100014	12.34
21	2	30	75	306	85	238	495	10002	100014	12.31
21	1	29	75	306	85	238	495	10002	100014	11.53
21	1	29	71	306	93	238	495	10001	100015	10.82
21	2	30	71	306	93	238	495	10001	100015	10.62
21	2	30	71	306	93	238	495	10001	100015	10.9
21	1	29	71	306	93	238	495	10001	100015	11.08
22	1	31	76	307	93	238	490	10001	100001	7.76
22	2	32	76	307	93	238	490	10001	100001	9.07
22	2	32	76	307	93	238	490	10001	100001	9.24
22	1	31	76	307	93	238	490	10001	100001	7.08
22	1	31	76	308	93	238	493	10001	100095	8.42
22	2	32	76	308	93	238	493	10001	100095	8.51
22	2	32	76	308	93	238	493	10001	100095	8.42
22	1	31	76	308	93	238	493	10001	100095	7.8
22	1	31	76	309	93	238	552	10001	100096	8.13
22	2	32	76	309	93	238	552	10001	100096	9.14
22	2	32	76	309	93	238	552	10001	100096	9.7
22	1	31	76	309	93	238	552	10001	100096	8.34
22	1	31	77	309	85	100	552	10006	100097	7.59
22	2	32	77	309	85	100	552	10006	100097	8.42
22	2	32	77	309	85	100	552	10006	100097	8.48
22	1	31	77	309	85	100	552	10006	100097	7.75
22	1	31	78	309	93	100	552	10004	100018	7.23
22	2	32	78	309	93	100	552	10004	100018	8.89
22	2	32	78	309	93	100	552	10004	100018	8.82
22	1	31	78	309	93	100	552	10004	100018	7.83
22	1	31	79	309	238	100	552	10005	100098	7.61
22	2	32	79	309	238	100	552	10005	100098	8.96
22	2	32	79	309	238	100	552	10005	100098	8.86
22	1	31	79	309	238	100	552	10005	100098	7.85
22	1	31	76	310	93	238	496	10001	100099	8.67
22	2	32	76	310	93	238	496	10001	100099	11.44
22	2	32	76	310	93	238	496	10001	100099	10.79
22	1	31	76	310	93	238	496	10001	100099	9.09
22	1	31	76	311	93	238	497	10001	100100	8.36
22	2	32	76	311	93	238	497	10001	100100	9.74
22	2	32	76	311	93	238	497	10001	100100	10.94
22	1	31	76	311	93	238	497	10001	100100	8.9
22	1	31	76	312	93	238	498	10001	100101	9.32
22	2	32	76	312	93	238	498	10001	100101	10.78
22	2	32	76	312	93	238	498	10001	100101	10.63
22	1	31	76	312	93	238	498	10001	100101	9.34
22	1	31	76	313	93	238	299	10001	100102	7.8
22	2	32	76	313	93	238	299	10001	100102	9.56
22	2	32	76	313	93	238	299	10001	100102	9.47
22	1	31	76	313	93	238	299	10001	100102	7.84
22	1	31	76	314	93	238	300	10001	100103	8.35
22	2	32	76	314	93	238	300	10001	100103	9.66
22	2	32	76	314	93	238	300	10001	100103	10.37
22	1	31	76	314	93	238	300	10001	100103	8.55
22	1	31	80	315	85	238	494	10002	100002	8.02
22	2	32	80	315	85	238	494	10002	100002	9.61
22	2	32	80	315	85	238	494	10002	100002	9.51
22	1	31	80	315	85	238	494	10002	100002	8.31
22	1	31	76	315	93	238	494	10001	100003	8.11
22	2	32	76	315	93	238	494	10001	100003	9.34
22	2	32	76	315	93	238	494	10001	100003	10
22	1	31	76	315	93	238	494	10001	100003	7.8
22	1	31	80	316	85	238	255	10002	100004	8.16
22	2	32	80	317	85	238	255	10002	100005	9.69
22	2	32	80	316	85	238	255	10002	100004	9.23
22	1	31	80	317	85	238	255	10002	100005	7.88
22	1	31	80	318	85	238	495	10002	100014	8.3
22	2	32	80	318	85	238	495	10002	100014	8.72
22	2	32	80	318	85	238	495	10002	100014	8.44
22	1	31	80	318	85	238	495	10002	100014	7.74
22	1	31	76	318	93	238	495	10001	100015	8.53
22	2	32	76	318	93	238	495	10001	100015	8.91
22	2	32	76	318	93	238	495	10001	100015	9.16
22	1	31	76	318	93	238	495	10001	100015	8.04
23	1	33	81	319	93	238	490	10001	100001	9.31
23	2	34	81	319	93	238	490	10001	100001	10.56
23	2	34	81	319	93	238	490	10001	100001	10.18
23	1	33	81	319	93	238	490	10001	100001	9.02
23	1	33	81	320	93	238	493	10001	100095	8.69
23	2	34	81	320	93	238	493	10001	100095	9.93
23	2	34	81	320	93	238	493	10001	100095	10.04
23	1	33	81	320	93	238	493	10001	100095	8.73
23	1	33	81	321	93	238	552	10001	100096	9.93
23	2	34	81	321	93	238	552	10001	100096	10.43
23	2	34	81	321	93	238	552	10001	100096	10.49
23	1	33	81	321	93	238	552	10001	100096	10.17
23	1	33	82	321	85	100	552	10006	100097	9.51
23	2	34	82	321	85	100	552	10006	100097	9.55
23	2	34	82	321	85	100	552	10006	100097	9.41
23	1	33	82	321	85	100	552	10006	100097	9.41
23	1	33	83	321	93	100	552	10004	100018	9.34
23	2	34	83	321	93	100	552	10004	100018	10.05
23	2	34	83	321	93	100	552	10004	100018	10.08
23	1	33	83	321	93	100	552	10004	100018	9.1
23	1	33	84	321	238	100	552	10005	100098	9.33
23	2	34	84	321	238	100	552	10005	100098	9.97
23	2	34	84	321	238	100	552	10005	100098	9.84
23	1	33	84	321	238	100	552	10005	100098	9.66
23	1	33	81	322	93	238	496	10001	100099	11.33
23	2	34	81	322	93	238	496	10001	100099	12.87
23	2	34	81	322	93	238	496	10001	100099	12.37
23	1	33	81	322	93	238	496	10001	100099	11.54
23	1	33	81	323	93	238	497	10001	100100	11.08
23	2	34	81	323	93	238	497	10001	100100	12.36
23	2	34	81	323	93	238	497	10001	100100	12.25
23	1	33	81	323	93	238	497	10001	100100	10.55
23	1	33	81	324	93	238	498	10001	100101	11.62
23	2	34	81	324	93	238	498	10001	100101	12.18
23	2	34	81	324	93	238	498	10001	100101	12.66
23	1	33	81	324	93	238	498	10001	100101	11.19
23	1	33	81	325	93	238	299	10001	100102	10.76
23	2	34	81	325	93	238	299	10001	100102	12.16
23	2	34	81	325	93	238	299	10001	100102	11.98
23	1	33	81	325	93	238	299	10001	100102	10.83
23	1	33	81	326	93	238	300	10001	100103	11.11
23	2	34	81	326	93	238	300	10001	100103	11.86
23	2	34	81	326	93	238	300	10001	100103	12.14
23	1	33	81	326	93	238	300	10001	100103	10.24
23	1	33	85	327	85	238	494	10002	100002	10.4
23	2	34	85	327	85	238	494	10002	100002	10.61
23	2	34	85	327	85	238	494	10002	100002	10.85
23	1	33	85	327	85	238	494	10002	100002	10
23	1	33	81	327	93	238	494	10001	100003	10.25
23	2	34	81	327	93	238	494	10001	100003	10.89
23	2	34	81	327	93	238	494	10001	100003	11.51
23	1	33	81	327	93	238	494	10001	100003	9.74
23	1	33	85	328	85	238	255	10002	100004	10
23	2	34	85	329	85	238	255	10002	100005	10.21
23	2	34	85	328	85	238	255	10002	100004	10.82
23	1	33	85	329	85	238	255	10002	100005	10.21
23	1	33	85	330	85	238	495	10002	100014	10.1
23	2	34	85	330	85	238	495	10002	100014	11.74
23	2	34	85	330	85	238	495	10002	100014	11.37
23	1	33	85	330	85	238	495	10002	100014	10.67
23	1	33	81	330	93	238	495	10001	100015	10.76
23	2	34	81	330	93	238	495	10001	100015	12.13
23	2	34	81	330	93	238	495	10001	100015	11.78
23	1	33	81	330	93	238	495	10001	100015	10.29
24	1	35	86	331	93	238	490	10001	100001	7.69
24	2	36	86	331	93	238	490	10001	100001	8.99
24	2	36	86	331	93	238	490	10001	100001	9.33
24	1	35	86	331	93	238	490	10001	100001	7.92
24	1	35	86	332	93	238	493	10001	100095	8
24	2	36	86	332	93	238	493	10001	100095	8.57
24	2	36	86	332	93	238	493	10001	100095	8.47
24	1	35	86	332	93	238	493	10001	100095	6.98
24	1	35	86	333	93	238	552	10001	100096	9.2
24	2	36	86	333	93	238	552	10001	100096	11.17
24	2	36	86	333	93	238	552	10001	100096	10.64
24	1	35	86	333	93	238	552	10001	100096	8.67
24	1	35	87	333	85	100	552	10006	100097	8.31
24	2	36	87	333	85	100	552	10006	100097	10.66
24	2	36	87	333	85	100	552	10006	100097	9.65
24	1	35	87	333	85	100	552	10006	100097	7.58
24	1	35	88	333	93	100	552	10004	100018	7.64
24	2	36	88	333	93	100	552	10004	100018	10.46
24	2	36	88	333	93	100	552	10004	100018	10.36
24	1	35	88	333	93	100	552	10004	100018	7.17
24	1	35	89	333	238	100	552	10005	100098	7.46
24	2	36	89	333	238	100	552	10005	100098	9.81
24	2	36	89	333	238	100	552	10005	100098	9.25
24	1	35	89	333	238	100	552	10005	100098	7.76
24	1	35	86	334	93	238	496	10001	100099	7.94
24	2	36	86	334	93	238	496	10001	100099	9.21
24	2	36	86	334	93	238	496	10001	100099	9.66
24	1	35	86	334	93	238	496	10001	100099	7.78
24	1	35	86	335	93	238	497	10001	100100	8.51
24	2	36	86	335	93	238	497	10001	100100	9.26
24	2	36	86	335	93	238	497	10001	100100	10.05
24	1	35	86	335	93	238	497	10001	100100	7.86
24	1	35	86	336	93	238	498	10001	100101	7.59
24	2	36	86	336	93	238	498	10001	100101	9.35
24	2	36	86	336	93	238	498	10001	100101	9.07
24	1	35	86	336	93	238	498	10001	100101	7.84
24	1	35	86	337	93	238	299	10001	100102	8.25
24	2	36	86	337	93	238	299	10001	100102	9.78
24	2	36	86	337	93	238	299	10001	100102	8.52
24	1	35	86	337	93	238	299	10001	100102	7.35
24	1	35	86	338	93	238	300	10001	100103	8.78
24	2	36	86	338	93	238	300	10001	100103	10.09
24	2	36	86	338	93	238	300	10001	100103	10.15
24	1	35	86	338	93	238	300	10001	100103	8.22
24	1	35	90	339	85	238	494	10002	100002	7.52
24	2	36	90	339	85	238	494	10002	100002	9.02
24	2	36	90	339	85	238	494	10002	100002	7.83
24	1	35	90	339	85	238	494	10002	100002	6.73
24	1	35	86	339	93	238	494	10001	100003	8.44
24	2	36	86	339	93	238	494	10001	100003	9.47
24	2	36	86	339	93	238	494	10001	100003	8.33
24	1	35	86	339	93	238	494	10001	100003	7.8
24	1	35	90	340	85	238	255	10002	100004	8.68
24	2	36	90	341	85	238	255	10002	100005	9.66
24	2	36	90	340	85	238	255	10002	100004	8.11
24	1	35	90	341	85	238	255	10002	100005	6.91
24	1	35	90	342	85	238	495	10002	100014	8.4
24	2	36	90	342	85	238	495	10002	100014	8.25
24	2	36	90	342	85	238	495	10002	100014	8.87
24	1	35	90	342	85	238	495	10002	100014	7.09
24	1	35	86	342	93	238	495	10001	100015	8.56
24	2	36	86	342	93	238	495	10001	100015	9.2
24	2	36	86	342	93	238	495	10001	100015	8.75
24	1	35	86	342	93	238	495	10001	100015	7.91
25	1	37	91	343	93	238	490	10001	100001	7.91
25	2	38	91	343	93	238	490	10001	100001	9.49
25	2	38	91	343	93	238	490	10001	100001	8.81
25	1	37	91	343	93	238	490	10001	100001	9.37
25	1	37	91	344	93	238	493	10001	100095	8.12
25	2	38	91	344	93	238	493	10001	100095	7.15
25	2	38	91	344	93	238	493	10001	100095	7.25
25	1	37	91	344	93	238	493	10001	100095	8.46
25	1	37	91	345	93	238	552	10001	100096	7.2
25	2	38	91	345	93	238	552	10001	100096	8.03
25	2	38	91	345	93	238	552	10001	100096	9.72
25	1	37	91	345	93	238	552	10001	100096	8.87
25	1	37	92	345	85	100	552	10006	100097	7.31
25	2	38	92	345	85	100	552	10006	100097	8.21
25	2	38	92	345	85	100	552	10006	100097	7.7
25	1	37	92	345	85	100	552	10006	100097	9
25	1	37	93	345	93	100	552	10004	100018	7.68
25	2	38	93	345	93	100	552	10004	100018	8.4
25	2	38	93	345	93	100	552	10004	100018	8.24
25	1	37	93	345	93	100	552	10004	100018	7.96
25	1	37	94	345	238	100	552	10005	100098	8.04
25	2	38	94	345	238	100	552	10005	100098	7.39
25	2	38	94	345	238	100	552	10005	100098	8.96
25	1	37	94	345	238	100	552	10005	100098	8.63
25	1	37	91	346	93	238	496	10001	100099	7.95
25	2	38	91	346	93	238	496	10001	100099	8.3
25	2	38	91	346	93	238	496	10001	100099	9.43
25	1	37	91	346	93	238	496	10001	100099	10.91
25	1	37	91	347	93	238	497	10001	100100	9.07
25	2	38	91	347	93	238	497	10001	100100	7.91
25	2	38	91	347	93	238	497	10001	100100	8.81
25	1	37	91	347	93	238	497	10001	100100	9.78
25	1	37	91	348	93	238	498	10001	100101	7.07
25	2	38	91	348	93	238	498	10001	100101	7.76
25	2	38	91	348	93	238	498	10001	100101	9.3
25	1	37	91	348	93	238	498	10001	100101	9.95
25	1	37	91	349	93	238	299	10001	100102	7.98
25	2	38	91	349	93	238	299	10001	100102	7.85
25	2	38	91	349	93	238	299	10001	100102	8.45
25	1	37	91	349	93	238	299	10001	100102	8.69
25	1	37	91	350	93	238	300	10001	100103	8.58
25	2	38	91	350	93	238	300	10001	100103	7.55
25	2	38	91	350	93	238	300	10001	100103	9.67
25	1	37	91	350	93	238	300	10001	100103	9.4
25	1	37	95	351	85	238	494	10002	100002	7.78
25	2	38	95	351	85	238	494	10002	100002	9.04
25	2	38	95	351	85	238	494	10002	100002	9.33
25	1	37	95	351	85	238	494	10002	100002	8.81
25	1	37	91	351	93	238	494	10001	100003	8.49
25	2	38	91	351	93	238	494	10001	100003	7.98
25	2	38	91	351	93	238	494	10001	100003	9.18
25	1	37	91	351	93	238	494	10001	100003	8.63
25	1	37	95	352	85	238	255	10002	100004	6.83
25	2	38	95	353	85	238	255	10002	100005	8.87
25	2	38	95	352	85	238	255	10002	100004	8.26
25	1	37	95	353	85	238	255	10002	100005	9.42
25	1	37	95	354	85	238	495	10002	100014	8.07
25	2	38	95	354	85	238	495	10002	100014	8.16
25	2	38	95	354	85	238	495	10002	100014	9.42
25	1	37	95	354	85	238	495	10002	100014	9.08
25	1	37	91	354	93	238	495	10001	100015	9.49
25	2	38	91	354	93	238	495	10001	100015	8.7
25	2	38	91	354	93	238	495	10001	100015	9.2
25	1	37	91	354	93	238	495	10001	100015	10.33
26	1	39	96	355	93	238	490	10001	100001	9.53
26	2	40	96	355	93	238	490	10001	100001	9.63
26	2	40	96	355	93	238	490	10001	100001	10.7
26	1	39	96	355	93	238	490	10001	100001	7.97
26	1	39	96	356	93	238	493	10001	100095	9.24
26	2	40	96	356	93	238	493	10001	100095	9.64
26	2	40	96	356	93	238	493	10001	100095	9.05
26	1	39	96	356	93	238	493	10001	100095	8.78
26	1	39	96	357	93	238	552	10001	100096	9.87
26	2	40	96	357	93	238	552	10001	100096	10.71
26	2	40	96	357	93	238	552	10001	100096	10.77
26	1	39	96	357	93	238	552	10001	100096	9.44
26	1	39	97	357	85	100	552	10006	100097	9.46
26	2	40	97	357	85	100	552	10006	100097	10.1
26	2	40	97	357	85	100	552	10006	100097	9.88
26	1	39	97	357	85	100	552	10006	100097	8.61
26	1	39	98	357	93	100	552	10004	100018	8.92
26	2	40	98	357	93	100	552	10004	100018	9.19
26	2	40	98	357	93	100	552	10004	100018	9.71
26	1	39	98	357	93	100	552	10004	100018	8.6
26	1	39	99	357	238	100	552	10005	100098	9.21
26	2	40	99	357	238	100	552	10005	100098	9.96
26	2	40	99	357	238	100	552	10005	100098	9.41
26	1	39	99	357	238	100	552	10005	100098	8.63
26	1	39	96	358	93	238	496	10001	100099	10.45
26	2	40	96	358	93	238	496	10001	100099	11.91
26	2	40	96	358	93	238	496	10001	100099	11.53
26	1	39	96	358	93	238	496	10001	100099	9.23
26	1	39	96	359	93	238	497	10001	100100	11.19
26	2	40	96	359	93	238	497	10001	100100	11.53
26	2	40	96	359	93	238	497	10001	100100	11.39
26	1	39	96	359	93	238	497	10001	100100	10.87
26	1	39	96	360	93	238	498	10001	100101	12
26	2	40	96	360	93	238	498	10001	100101	11.73
26	2	40	96	360	93	238	498	10001	100101	10.77
26	1	39	96	360	93	238	498	10001	100101	9.41
26	1	39	96	361	93	238	299	10001	100102	9.64
26	2	40	96	361	93	238	299	10001	100102	10.78
26	2	40	96	361	93	238	299	10001	100102	10.51
26	1	39	96	361	93	238	299	10001	100102	9.51
26	1	39	96	362	93	238	300	10001	100103	10.54
26	2	40	96	362	93	238	300	10001	100103	11.47
26	2	40	96	362	93	238	300	10001	100103	10.99
26	1	39	96	362	93	238	300	10001	100103	9.71
26	1	39	100	363	85	238	494	10002	100002	9.4
26	2	40	100	363	85	238	494	10002	100002	10.67
26	2	40	100	363	85	238	494	10002	100002	9.67
26	1	39	100	363	85	238	494	10002	100002	9.14
26	1	39	96	363	93	238	494	10001	100003	10.85
26	2	40	96	363	93	238	494	10001	100003	10.15
26	2	40	96	363	93	238	494	10001	100003	8.86
26	1	39	96	363	93	238	494	10001	100003	9.33
26	1	39	100	364	85	238	255	10002	100004	9.46
26	2	40	100	365	85	238	255	10002	100005	10.49
26	2	40	100	364	85	238	255	10002	100004	8.47
26	1	39	100	365	85	238	255	10002	100005	9.13
26	1	39	100	366	85	238	495	10002	100014	10.15
26	2	40	100	366	85	238	495	10002	100014	10.33
26	2	40	100	366	85	238	495	10002	100014	10
26	1	39	100	366	85	238	495	10002	100014	9.87
26	1	39	96	366	93	238	495	10001	100015	10.9
26	2	40	96	366	93	238	495	10001	100015	11.37
26	2	40	96	366	93	238	495	10001	100015	9.71
26	1	39	96	366	93	238	495	10001	100015	9.62
27	2	13	31	367	93	238	1639	10001	100104	5.98
27	1	14	31	367	93	238	1639	10001	100104	6.16
27	1	14	31	367	93	238	1639	10001	100104	6.04
27	2	13	31	367	93	238	1639	10001	100104	6.42
27	2	13	31	368	93	238	1640	10001	100105	5.82
27	1	14	31	368	93	238	1640	10001	100105	5.42
27	1	14	31	368	93	238	1640	10001	100105	5.35
27	2	13	31	368	93	238	1640	10001	100105	5.65
27	2	13	31	369	93	238	1641	10001	100106	6.65
27	1	14	31	369	93	238	1641	10001	100106	6.28
27	1	14	31	369	93	238	1641	10001	100106	5.78
27	2	13	31	369	93	238	1641	10001	100106	6.01
27	2	13	31	370	93	238	1642	10001	100107	6.35
27	1	14	31	370	93	238	1642	10001	100107	5.64
27	1	14	31	370	93	238	1642	10001	100107	5.3
27	2	13	31	370	93	238	1642	10001	100107	6.05
27	2	13	31	371	93	238	1643	10001	100108	6.74
27	1	14	31	371	93	238	1643	10001	100108	6.17
27	1	14	31	371	93	238	1643	10001	100108	5.96
27	2	13	31	371	93	238	1643	10001	100108	6.43
27	2	13	31	372	93	238	1644	10001	100109	5.73
27	1	14	31	372	93	238	1644	10001	100109	6
27	1	14	31	372	93	238	1644	10001	100109	6.21
27	2	13	31	372	93	238	1644	10001	100109	5.77
27	2	13	31	375	93	238	1645	10001	100112	5.84
27	1	14	31	375	93	238	1645	10001	100112	5.61
27	1	14	31	375	93	238	1645	10001	100112	5.32
27	2	13	31	375	93	238	1645	10001	100112	6.28
27	2	13	31	377	93	238	1646	10001	100114	7.36
27	1	14	31	377	93	238	1646	10001	100114	6.92
27	1	14	31	377	93	238	1646	10001	100114	7.16
27	2	13	31	377	93	238	1646	10001	100114	8.29
27	2	13	31	378	93	238	1647	10001	100115	6.82
27	1	14	31	378	93	238	1647	10001	100115	4.72
27	1	14	31	378	93	238	1647	10001	100115	5.01
[truncated: 10,328 more rows]
