# Supplementary material for: Prediction of additive, epistatic, and dominance effects using models accounting for incomplete inbreeding in parental lines of hybrid rye and sugar beet
Source: Front Plant Sci. 2023 Nov 2;14:1193433. doi: 10.3389/fpls.2023.1193433 (PMC10756082; doi:10.3389/fpls.2023.1193433)
Supplement: Supplementary file 3 [file DataSheet_3.csv]

Supplementary Table 3. Genotypic data for sugar beet lines.
	1001	1002	1003	1004	1005	1006	1007	1008	1009	1010	1011	1012	1013	1014	1015	1016	1017	1018	1019	1020	1021	1022	1023	1024	1025	1026	1027	1028	1029	1030	1031	1032	1033	1034	1035	1036	1037	1038	1040	1041	1042	1043	1044	1046	1047	1048	1049	1050	1051
SNP_Sugarbeet_1	0	0	0	0	0	0	NA	0	0	0	0	1	0	0	0	0	0.5	0	0	0.5	0	0	0	0	0	0	0	0	0	0	0	0	0	0	0	0	0	0	1	0	0	0.5	0	0	0	0	0	0	1
SNP_Sugarbeet_2	0	0	0	0	1	0	0	0	0.5	0	0	0	1	0	0	0	0	0	0	NA	0	0	0	0	0	0	0	0	0	0	0	0	1	1	0	0	0	0	0	0	0	1	0	1	0	0	1	0	0
SNP_Sugarbeet_3	0	0	1	0	NA	0.5	0	1	0	1	0	0	0.5	0	NA	0	NA	0	0	0	0	1	0.5	0.5	0.5	0	1	0	NA	NA	0	0	NA	0	NA	0	1	0	0	0	NA	1	1	0	1	NA	NA	0	0
SNP_Sugarbeet_4	NA	NA	NA	NA	NA	NA	NA	NA	NA	NA	NA	NA	NA	NA	NA	NA	NA	NA	NA	NA	NA	NA	NA	NA	1	NA	NA	NA	NA	NA	NA	NA	NA	NA	NA	NA	NA	NA	NA	NA	NA	NA	NA	NA	NA	NA	NA	NA	NA
SNP_Sugarbeet_5	NA	NA	NA	NA	NA	NA	NA	NA	NA	NA	NA	NA	NA	NA	1	NA	NA	NA	NA	NA	NA	NA	NA	NA	0	NA	NA	NA	NA	0	NA	NA	NA	NA	0	NA	NA	NA	NA	NA	NA	NA	NA	NA	NA	NA	NA	NA	NA
SNP_Sugarbeet_6	NA	NA	NA	NA	NA	NA	NA	NA	NA	NA	NA	NA	NA	NA	0	NA	NA	NA	NA	NA	NA	NA	NA	NA	0	NA	NA	NA	NA	0	NA	NA	NA	NA	0	NA	NA	NA	NA	NA	NA	NA	NA	NA	NA	NA	NA	NA	NA
SNP_Sugarbeet_7	0	0	0	0	0	0	0	0	0	0	0	0	0	0	0	0	0	0	0	0	0	0	0	0	0	0	0	0	0	0	0	0	0	0	0	0	0	0	0	0	0	0	0	0	0	0	0	0	0
SNP_Sugarbeet_8	0	0	0	0	0	0	0	0	0	0	0	0	0	0	NA	0	0	0	0	0	0	0	0	0	NA	0	NA	0	0	NA	0	0	NA	NA	NA	0	0	0	0	0	0	0	0	0	0	0	0	0	0
SNP_Sugarbeet_9	0	0	0.5	0.5	0	0	0.5	0	0	0	0.5	1	0	0	0	0	1	0	0.5	0	0	0	0	0	0	0	0	0	0	0	NA	0	1	0	1	0	0.5	0.5	1	0	0	1	0	0	0	0.5	1	1	1
SNP_Sugarbeet_10	0.5	NA	0	0	0	0	0.5	0	0	0	0	0	0	NA	NA	0	0.5	NA	NA	0	NA	0.5	0.5	NA	NA	0	NA	0	0	NA	0	NA	NA	NA	NA	NA	NA	NA	0.5	0	NA	NA	NA	NA	NA	NA	NA	NA	NA
SNP_Sugarbeet_11	NA	NA	NA	NA	NA	NA	NA	NA	NA	NA	NA	NA	NA	NA	1	NA	NA	NA	NA	NA	NA	NA	NA	NA	0.5	NA	NA	NA	NA	0	NA	NA	NA	NA	0	NA	NA	NA	NA	NA	NA	NA	NA	NA	NA	NA	NA	NA	NA
SNP_Sugarbeet_12	NA	NA	NA	NA	NA	NA	NA	NA	NA	NA	NA	NA	NA	NA	NA	NA	NA	NA	NA	NA	NA	NA	NA	NA	NA	NA	NA	NA	NA	NA	NA	NA	NA	NA	NA	NA	NA	NA	NA	NA	NA	NA	NA	NA	NA	NA	NA	NA	NA
SNP_Sugarbeet_13	NA	NA	NA	NA	NA	NA	NA	NA	NA	NA	NA	NA	NA	NA	NA	NA	NA	NA	NA	NA	NA	NA	NA	NA	NA	NA	NA	NA	NA	NA	NA	NA	NA	NA	NA	NA	NA	NA	NA	NA	NA	NA	NA	NA	NA	NA	NA	NA	NA
SNP_Sugarbeet_14	0	0	0	0	0	0	0	0	0	0	0	0	0	NA	NA	0	0	NA	NA	0	0	0	0	0	NA	0	NA	0	0	NA	0	0	NA	NA	NA	0	NA	NA	0	0	NA	NA	NA	NA	NA	NA	NA	NA	NA
SNP_Sugarbeet_15	1	0	1	0	1	0.5	0	1	NA	1	1	0	0.5	1	0	1	NA	1	0.5	0	1	0.5	0.5	0	1	1	0	0	0	0	1	1	1	1	1	1	1	0	0	0	0.5	0.5	1	1	1	1	0	0	0
SNP_Sugarbeet_16	NA	NA	NA	NA	NA	NA	NA	NA	NA	NA	NA	NA	NA	NA	NA	NA	NA	NA	NA	NA	NA	NA	NA	0	NA	NA	NA	NA	NA	NA	NA	NA	NA	NA	NA	0	0	NA	0	NA	NA	0	0	0	0	0	NA	NA	1
SNP_Sugarbeet_17	0	0	0	0	1	0	0	0	1	0	0	0	0.5	0	NA	0	0	0	0	0	0	0	0	0	NA	0	NA	0	0	NA	0	0	NA	NA	NA	0.5	0	0	0	0	0	0	0	1	0	0	0	0	0
SNP_Sugarbeet_18	0	0	0	0	0	0	0	0	0	0	0	0	0	0	0	0	0	0	0	0	0	0	0	0	0	0	0	0	0	0	0	0	NA	0	0	0	0	0	0	0	0	0	0	0	0	0	0	0	0
SNP_Sugarbeet_19	NA	NA	NA	NA	NA	NA	NA	NA	NA	NA	NA	NA	NA	NA	0	NA	NA	NA	NA	NA	NA	NA	NA	NA	NA	NA	NA	NA	NA	0.5	NA	NA	NA	NA	0	NA	NA	NA	NA	NA	NA	NA	NA	NA	NA	NA	NA	NA	NA
SNP_Sugarbeet_20	NA	NA	NA	NA	NA	NA	NA	NA	NA	NA	NA	NA	NA	NA	0	NA	NA	NA	NA	NA	NA	NA	NA	NA	0	NA	NA	NA	NA	0	NA	NA	NA	NA	0	NA	NA	NA	NA	NA	NA	NA	NA	NA	NA	NA	NA	NA	NA
SNP_Sugarbeet_21	NA	NA	NA	NA	NA	NA	NA	NA	NA	NA	NA	NA	NA	NA	NA	NA	NA	NA	NA	NA	NA	NA	NA	NA	NA	NA	NA	NA	NA	NA	NA	NA	NA	NA	NA	NA	NA	NA	NA	NA	0	NA	NA	NA	NA	NA	0	0	NA
SNP_Sugarbeet_22	1	1	1	1	1	1	1	1	NA	NA	1	0	0.5	1	1	1	0.5	1	0.5	0	1	1	1	1	1	1	1	0.5	1	1	NA	1	1	1	1	0	1	NA	0	0.5	1	0	1	1	1	1	0	1	1
SNP_Sugarbeet_23	NA	NA	NA	NA	NA	NA	NA	NA	NA	NA	NA	NA	NA	NA	1	NA	NA	NA	NA	NA	NA	NA	NA	NA	0	NA	NA	NA	NA	0.5	NA	NA	NA	NA	0	NA	NA	NA	NA	NA	NA	NA	NA	NA	NA	NA	NA	NA	NA
SNP_Sugarbeet_24	NA	NA	NA	NA	NA	NA	NA	NA	NA	NA	NA	NA	NA	NA	0	NA	NA	NA	NA	NA	NA	NA	NA	NA	0	NA	NA	NA	NA	0	NA	NA	NA	NA	0	NA	NA	NA	NA	NA	NA	NA	NA	NA	NA	NA	NA	NA	NA
SNP_Sugarbeet_25	NA	NA	NA	NA	0.5	0	NA	0	1	NA	NA	NA	1	NA	NA	NA	1	NA	NA	NA	NA	NA	NA	NA	NA	0	NA	NA	NA	NA	0	NA	NA	1	NA	NA	NA	0	0	1	0	1	0	1	0	0	1	0	0
SNP_Sugarbeet_26	NA	NA	NA	NA	NA	NA	NA	NA	NA	NA	NA	NA	NA	NA	0	NA	NA	NA	NA	NA	NA	NA	NA	NA	0	NA	NA	NA	NA	1	NA	NA	NA	NA	1	NA	NA	NA	NA	NA	NA	NA	NA	NA	NA	NA	NA	NA	NA
SNP_Sugarbeet_27	1	1	0	NA	0	1	1	1	NA	0	0.5	1	1	NA	1	1	1	1	1	1	1	1	1	1	1	1	1	1	1	1	0	1	1	0	0	0	0	0.5	1	0	1	1	1	0.5	0	0	1	1	1
SNP_Sugarbeet_28	NA	NA	NA	NA	NA	NA	NA	NA	NA	NA	NA	NA	NA	NA	NA	NA	NA	0	0	NA	NA	NA	NA	0	NA	NA	NA	NA	NA	NA	NA	NA	NA	NA	NA	NA	NA	0	NA	NA	0	0	0	NA	0	0	NA	0	0
SNP_Sugarbeet_29	NA	NA	NA	NA	NA	NA	NA	NA	NA	NA	NA	NA	NA	NA	0	NA	NA	NA	NA	NA	NA	NA	NA	NA	1	NA	NA	NA	NA	0.5	NA	NA	NA	NA	0	NA	NA	NA	NA	NA	NA	NA	NA	NA	NA	NA	NA	NA	NA
SNP_Sugarbeet_30	NA	NA	NA	NA	NA	NA	NA	NA	NA	NA	NA	NA	NA	NA	NA	NA	NA	NA	NA	NA	NA	NA	NA	NA	0.5	NA	NA	NA	NA	NA	NA	NA	NA	NA	NA	NA	NA	NA	NA	NA	NA	NA	NA	NA	NA	NA	NA	NA	NA
SNP_Sugarbeet_31	NA	NA	NA	NA	0	NA	0	NA	0	0	NA	0	0	0	NA	NA	0	NA	NA	0	NA	0	0	NA	NA	0	NA	0	0	NA	0	NA	NA	NA	NA	NA	NA	NA	0	0	NA	NA	NA	NA	NA	NA	NA	NA	NA
SNP_Sugarbeet_32	NA	NA	NA	NA	NA	NA	NA	NA	NA	NA	NA	NA	NA	NA	1	NA	NA	NA	NA	NA	NA	NA	NA	NA	1	NA	NA	NA	NA	0	NA	NA	NA	NA	1	NA	NA	NA	NA	NA	NA	NA	NA	NA	NA	NA	NA	NA	NA
SNP_Sugarbeet_33	0	0	0.5	0	0	0	0	1	1	0	1	1	0.5	0	0.5	0	1	NA	0	0	0	0	0	0	0	0	1	0	0	0	0.5	1	1	0	0	0	0.5	0	0.5	0	0	0.5	1	1	0	0	0.5	0.5	0
SNP_Sugarbeet_34	NA	NA	NA	NA	NA	NA	NA	NA	NA	NA	NA	NA	NA	NA	0	NA	NA	NA	0	NA	NA	NA	NA	NA	0	NA	0	NA	NA	0	NA	NA	0	0	0	NA	0	NA	0	NA	0	0	0	0	0	0	0	0	0
SNP_Sugarbeet_35	NA	NA	NA	NA	NA	NA	NA	NA	NA	NA	NA	NA	NA	NA	0	NA	NA	NA	NA	NA	NA	NA	NA	NA	0.5	NA	NA	NA	NA	0	NA	NA	NA	NA	0	NA	NA	NA	NA	NA	NA	NA	NA	NA	NA	NA	NA	NA	NA
SNP_Sugarbeet_36	0	0	0	0	0	0	0	0	0	0	0	0	0	0	0	0	0	0	0	0	0	0	0	0	0	0	0	0	0	0	0	0	0	0	0	1	0	0	0	0	0	0	0	0	0	0	0	0	0
SNP_Sugarbeet_37	1	NA	0	0	0	0	0	0	0	NA	0	1	0	0.5	0	1	1	0.5	0	0	1	NA	0.5	0.5	0	0	0	0	0	0	0	0	0	1	1	0	0	0	1	0	0	0	0	0	NA	0	0	1	0
SNP_Sugarbeet_38	NA	NA	NA	NA	NA	NA	NA	NA	NA	NA	NA	NA	NA	NA	0.5	NA	NA	NA	NA	NA	NA	NA	NA	NA	0.5	NA	NA	NA	NA	0.5	NA	NA	NA	NA	0.5	NA	NA	NA	NA	NA	NA	NA	NA	NA	NA	NA	NA	NA	NA
SNP_Sugarbeet_39	0	1	1	1	0	1	1	0	0.5	1	NA	NA	NA	1	NA	0	0	NA	0	0	NA	1	0	NA	NA	0	NA	1	1	NA	0.5	1	0	0	NA	NA	1	1	0	1	1	0	0	0	1	1	0	0	0
SNP_Sugarbeet_40	NA	NA	NA	NA	NA	NA	NA	NA	NA	NA	NA	NA	NA	NA	0	NA	NA	NA	NA	NA	NA	NA	NA	NA	0.5	NA	NA	NA	NA	0.5	NA	NA	NA	NA	1	NA	NA	NA	NA	NA	NA	NA	NA	NA	NA	NA	NA	NA	NA
SNP_Sugarbeet_41	NA	NA	NA	NA	NA	NA	NA	NA	NA	NA	NA	NA	NA	NA	0	NA	NA	NA	NA	NA	NA	NA	NA	NA	0	NA	NA	NA	NA	0	NA	NA	NA	NA	0	NA	NA	NA	NA	NA	NA	NA	NA	NA	NA	NA	NA	NA	NA
SNP_Sugarbeet_42	NA	NA	NA	NA	NA	NA	NA	NA	NA	NA	NA	NA	NA	NA	1	NA	NA	NA	NA	NA	NA	NA	NA	NA	NA	NA	NA	NA	NA	0	NA	NA	NA	NA	1	NA	NA	NA	NA	NA	NA	NA	NA	NA	NA	NA	NA	NA	NA
SNP_Sugarbeet_43	NA	NA	NA	NA	NA	NA	NA	NA	NA	NA	NA	NA	NA	NA	1	NA	NA	NA	NA	NA	NA	NA	NA	NA	0	NA	NA	NA	NA	1	NA	NA	NA	NA	0	NA	NA	NA	NA	NA	NA	NA	NA	NA	NA	NA	NA	NA	NA
SNP_Sugarbeet_44	0	0	0	0	0	0	0.5	0	0	0	0	0	0	0	0	0	0	0	0	0	0	0	0	0	0	0	0	0	0	0	0	0	0	0	0	0	0	0	0	0	0	0	0	0	0	0	0	0	0
SNP_Sugarbeet_45	NA	NA	NA	NA	NA	NA	NA	NA	NA	NA	NA	NA	NA	NA	0	NA	NA	NA	NA	NA	NA	NA	NA	NA	0	NA	NA	NA	NA	0	NA	NA	NA	NA	0	NA	NA	NA	NA	NA	NA	NA	NA	NA	NA	NA	NA	NA	NA
SNP_Sugarbeet_46	NA	NA	NA	NA	NA	NA	NA	NA	NA	NA	NA	NA	NA	NA	1	NA	NA	NA	NA	NA	NA	NA	NA	NA	NA	NA	NA	NA	NA	0	NA	NA	NA	NA	0	NA	NA	NA	NA	NA	NA	NA	NA	NA	NA	NA	NA	NA	NA
SNP_Sugarbeet_47	NA	NA	NA	NA	NA	NA	NA	NA	NA	NA	NA	NA	NA	NA	0	NA	NA	NA	NA	NA	NA	NA	NA	NA	1	NA	NA	NA	NA	0.5	NA	NA	NA	NA	0	NA	NA	NA	NA	NA	NA	NA	NA	NA	NA	NA	NA	NA	NA
SNP_Sugarbeet_48	NA	NA	NA	NA	NA	NA	NA	NA	NA	NA	NA	NA	NA	NA	0	NA	NA	NA	NA	NA	NA	NA	NA	NA	0	NA	NA	NA	NA	0	NA	NA	NA	NA	0	NA	NA	NA	NA	NA	NA	NA	NA	NA	NA	NA	NA	NA	NA
SNP_Sugarbeet_49	NA	NA	NA	NA	NA	NA	NA	NA	NA	NA	NA	NA	NA	NA	NA	NA	NA	NA	0	NA	NA	NA	NA	NA	NA	NA	NA	NA	NA	NA	NA	NA	NA	NA	NA	NA	0.5	0.5	0.5	NA	0.5	0	NA	0.5	0.5	NA	0	0	0
SNP_Sugarbeet_50	1	1	0	0	0.5	1	0	1	1	0	0.5	1	1	1	1	1	0	1	1	1	1	1	1	1	0	1	1	1	NA	1	0.5	0.5	0	1	1	1	0	0	0	0	1	0.5	1	1	0	0.5	0.5	0	0
SNP_Sugarbeet_51	0	0	0	0.5	NA	0	0.5	0	0	0	0	NA	0	0	NA	0	0	NA	NA	0	NA	0	0	NA	NA	0	NA	0	NA	NA	0	0	NA	NA	NA	NA	NA	NA	0.5	0.5	NA	NA	NA	NA	NA	NA	NA	NA	NA
SNP_Sugarbeet_52	0	0.5	0	0	0	0	0	0	0	0	0	0	0	0	NA	0	0	NA	NA	0	NA	NA	0	NA	NA	0	NA	0	0	NA	0	0	0	NA	NA	NA	NA	NA	0.5	0	NA	NA	NA	NA	NA	NA	NA	NA	NA
SNP_Sugarbeet_53	0.5	0	0	0	0	0	0	0	1	1	0	0	0.5	0	0	0	0	NA	0.5	0	0	0	0.5	0.5	1	1	0	1	1	1	0.5	0	0	1	0	1	0	0	0	0	0	0.5	0	1	1	0	0	0	0
SNP_Sugarbeet_54	NA	NA	NA	NA	NA	NA	NA	NA	NA	NA	NA	NA	NA	NA	NA	NA	NA	NA	NA	NA	NA	NA	NA	NA	0	NA	NA	NA	NA	NA	NA	NA	NA	NA	NA	NA	NA	NA	NA	NA	NA	NA	NA	NA	NA	NA	NA	NA	NA
SNP_Sugarbeet_55	NA	NA	NA	NA	NA	NA	NA	NA	NA	NA	NA	NA	NA	NA	0	NA	NA	NA	NA	NA	NA	NA	NA	NA	1	NA	NA	NA	NA	1	NA	NA	NA	NA	0	NA	NA	NA	NA	NA	NA	NA	NA	NA	NA	NA	NA	NA	NA
SNP_Sugarbeet_56	NA	NA	NA	NA	NA	NA	NA	NA	NA	NA	NA	NA	NA	NA	1	NA	NA	NA	NA	NA	NA	NA	NA	NA	1	NA	NA	NA	NA	1	NA	NA	NA	NA	0	NA	NA	NA	NA	NA	NA	NA	NA	NA	NA	NA	NA	NA	NA
SNP_Sugarbeet_57	0	0	0	0	0	0	0	0	0	0	0	0	0	0	NA	0	0	0	0	0	0	0	0	0	NA	0	NA	0	0	NA	0	0	NA	NA	NA	0	0	0	0	0	0	0	0	0	0	0	0	0	0
SNP_Sugarbeet_58	1	0	0	1	0	1	NA	1	1	1	0	0	0.5	1	1	NA	1	1	1	1	1	1	0	0	1	1	1	0	1	1	0.5	0	0.5	1	1	1	0	1	0	NA	1	1	1	1	1	1	0	0	1
SNP_Sugarbeet_59	NA	NA	NA	NA	NA	NA	NA	NA	NA	NA	NA	NA	NA	NA	NA	NA	NA	NA	0	NA	NA	NA	NA	NA	NA	NA	NA	NA	NA	NA	NA	NA	NA	NA	NA	NA	NA	NA	1	NA	NA	0	0	NA	0	0	0	0	1
SNP_Sugarbeet_60	0	0	0	0	0	0	0	0	0	0	0	0	0	0	NA	0	0	0	0	0	0	0	0	0	NA	0	NA	0	0	NA	0	0	NA	NA	NA	0	0	0	0	0	0	0	0	0	0	0	0	0	0
SNP_Sugarbeet_61	1	0	1	1	0	0	0	0	NA	1	1	0	NA	1	0	NA	NA	1	0	0	1	0	0.5	0.5	0	0	0	0	0.5	0.5	1	1	0	0	0	1	1	1	0	0	0	0	0	0	1	1	0	0	0
SNP_Sugarbeet_62	1	0	0	1	0	1	NA	1	1	1	0	0	0.5	1	1	0.5	1	1	1	1	1	1	0	0	1	1	1	0	1	1	0.5	0	0.5	1	1	1	0	1	0	NA	1	1	1	1	1	NA	0	0	1
SNP_Sugarbeet_63	NA	NA	NA	NA	NA	NA	NA	NA	NA	NA	NA	NA	NA	NA	0	NA	NA	NA	NA	NA	NA	NA	NA	NA	0	NA	NA	NA	NA	0	NA	NA	NA	NA	0	NA	NA	NA	NA	NA	NA	NA	NA	NA	NA	NA	NA	NA	NA
SNP_Sugarbeet_64	0	0	0	0	0	0	0	0	0	0	0	0	0	0	0	0	0	0	0	0	0	0	0	0	0	0	0	0	0	0	0	0	0	0	0	0	0	0	0	0	0	0	0	0	0	0	0	0	0
SNP_Sugarbeet_65	NA	NA	NA	NA	NA	NA	NA	NA	NA	NA	NA	NA	NA	NA	NA	NA	NA	NA	0	NA	NA	NA	NA	NA	NA	NA	NA	NA	NA	NA	NA	NA	NA	NA	NA	NA	0	0	0	NA	0	0	NA	NA	NA	NA	0	0	0
SNP_Sugarbeet_66	NA	NA	NA	NA	NA	NA	NA	NA	NA	NA	NA	NA	NA	NA	1	NA	NA	NA	NA	NA	NA	NA	NA	NA	0	NA	NA	NA	NA	0	NA	NA	NA	NA	1	NA	NA	NA	NA	NA	NA	NA	NA	NA	NA	NA	NA	NA	NA
SNP_Sugarbeet_67	NA	NA	NA	NA	NA	NA	NA	NA	NA	NA	NA	NA	NA	NA	0	NA	NA	NA	NA	NA	NA	NA	NA	NA	NA	NA	NA	NA	NA	1	NA	NA	NA	NA	0	NA	NA	NA	NA	NA	NA	NA	NA	NA	NA	NA	NA	NA	NA
SNP_Sugarbeet_68	1	0	1	1	1	0	0	1	0	NA	0.5	0	0.5	0	1	NA	NA	0	0.5	1	1	0	1	1	0	0	0	0	0.5	0	0.5	0	0	1	0	0	1	NA	0	0	0	1	1	0	1	1	0	0	0.5
SNP_Sugarbeet_69	NA	NA	NA	NA	NA	NA	NA	NA	NA	NA	NA	NA	NA	NA	1	NA	NA	NA	NA	NA	NA	NA	NA	NA	0	NA	NA	NA	NA	0	NA	NA	NA	NA	0	NA	NA	NA	NA	NA	NA	NA	NA	NA	NA	NA	NA	NA	NA
SNP_Sugarbeet_70	0	1	0	1	NA	1	0	0	NA	0	0	0	0	0	NA	0	0	0	0	0	NA	0.5	0	0	NA	NA	NA	0	0.5	NA	0	0	NA	NA	NA	0	0	1	0	0	1	0	0	0	0	0	1	1	0
SNP_Sugarbeet_71	NA	NA	NA	NA	NA	NA	NA	NA	NA	NA	NA	NA	NA	NA	0	NA	NA	NA	NA	NA	NA	NA	NA	NA	0.5	NA	NA	NA	NA	1	NA	NA	NA	NA	1	NA	NA	NA	NA	NA	NA	NA	NA	NA	NA	NA	NA	NA	NA
SNP_Sugarbeet_72	NA	NA	NA	NA	NA	NA	NA	NA	NA	NA	NA	NA	NA	NA	1	NA	NA	NA	NA	NA	NA	NA	NA	NA	1	NA	NA	NA	NA	1	NA	NA	NA	NA	0.5	NA	NA	NA	NA	NA	NA	NA	NA	NA	NA	NA	NA	NA	NA
SNP_Sugarbeet_73	NA	NA	NA	NA	NA	NA	NA	NA	NA	NA	NA	NA	NA	NA	0	NA	NA	NA	NA	NA	NA	NA	NA	NA	0.5	NA	NA	NA	NA	0	NA	NA	NA	NA	1	NA	NA	NA	NA	NA	NA	NA	NA	NA	NA	NA	NA	NA	NA
SNP_Sugarbeet_74	NA	NA	NA	NA	NA	NA	NA	NA	NA	NA	NA	NA	NA	NA	0	NA	NA	NA	NA	NA	NA	NA	NA	NA	0	NA	NA	NA	NA	0.5	NA	NA	NA	NA	0	NA	NA	NA	NA	NA	NA	NA	NA	NA	NA	NA	NA	NA	NA
SNP_Sugarbeet_75	NA	NA	NA	NA	NA	NA	NA	NA	NA	NA	NA	NA	NA	NA	NA	NA	NA	1	0	NA	NA	NA	NA	0	NA	NA	NA	NA	NA	NA	NA	NA	NA	NA	NA	0	1	0	1	NA	0	0	NA	NA	NA	NA	0	0	NA
SNP_Sugarbeet_76	NA	NA	NA	NA	NA	NA	NA	NA	NA	NA	NA	NA	NA	NA	0	NA	NA	NA	NA	NA	NA	NA	NA	NA	1	NA	NA	NA	NA	1	NA	NA	NA	NA	1	NA	NA	NA	NA	NA	NA	NA	NA	NA	NA	NA	NA	NA	NA
SNP_Sugarbeet_77	NA	NA	NA	NA	0.5	NA	0.5	NA	NA	NA	NA	NA	NA	NA	NA	NA	0.5	0	0	0.5	0	NA	0.5	0	NA	0	NA	0.5	0.5	NA	NA	NA	0.5	0.5	NA	0	0	0	0	NA	0	0	0	0	0	0	0	0	0
SNP_Sugarbeet_78	NA	NA	NA	NA	NA	NA	NA	NA	NA	NA	NA	NA	NA	NA	0	NA	NA	NA	NA	NA	NA	NA	NA	NA	1	NA	NA	NA	NA	1	NA	NA	NA	NA	1	NA	NA	NA	NA	NA	NA	NA	NA	NA	NA	NA	NA	NA	NA
SNP_Sugarbeet_79	NA	NA	NA	NA	NA	NA	NA	NA	NA	NA	NA	NA	NA	NA	NA	NA	NA	0	NA	NA	NA	NA	NA	0	NA	NA	NA	NA	NA	NA	NA	NA	NA	NA	NA	0	0	1	1	NA	1	0	0	0	0	0	1	1	1
SNP_Sugarbeet_80	NA	NA	NA	NA	NA	NA	NA	NA	NA	NA	NA	NA	NA	NA	0	NA	NA	NA	NA	NA	NA	NA	NA	NA	0	NA	NA	NA	NA	0	NA	NA	NA	NA	0	NA	NA	NA	NA	NA	NA	NA	NA	NA	NA	NA	NA	NA	NA
SNP_Sugarbeet_81	NA	0	1	0	1	0	1	0	1	1	1	1	NA	1	NA	0	1	1	NA	0	NA	0	1	1	1	1	0	1	1	NA	1	0	0	1	NA	1	1	NA	1	0	NA	NA	NA	NA	NA	NA	NA	NA	NA
SNP_Sugarbeet_82	0	NA	0	0	NA	0	NA	0	0	0	0	0	0	0	NA	0	NA	0	0	NA	0	0	0	0	0	0	0	NA	0	NA	0	0	0	0	NA	0	0	0	NA	NA	0	0	0	0	0	0	NA	NA	0
SNP_Sugarbeet_83	0.5	0	0	0	0	0	0	1	0	0	0	0	0	0	0.5	0	0	NA	0.5	NA	0	0	0	0	0	0	0	0.5	0	0	0	0	0	0	0.5	0	0	0	0	0	0	0	1	0	0	0	0	0	1
SNP_Sugarbeet_84	NA	NA	NA	NA	NA	NA	NA	NA	NA	NA	NA	NA	NA	NA	1	NA	NA	NA	NA	NA	NA	NA	NA	NA	0	NA	NA	NA	NA	0.5	NA	NA	NA	NA	1	NA	NA	NA	NA	NA	NA	NA	NA	NA	NA	NA	NA	NA	NA
SNP_Sugarbeet_85	0	0	0	1	1	0	0	0	NA	0	0	0	0.5	0	NA	0	0	0	0.5	0.5	0	0	0	0	1	0	0	0	0	NA	NA	0	0	NA	NA	1	0	NA	0	0	0	0	0	0	0	0	1	1	0
SNP_Sugarbeet_86	NA	NA	NA	NA	NA	NA	NA	NA	NA	NA	NA	NA	NA	NA	NA	NA	NA	NA	NA	NA	NA	NA	NA	NA	NA	NA	NA	NA	NA	NA	NA	NA	NA	NA	NA	NA	NA	NA	NA	NA	NA	NA	NA	NA	NA	NA	NA	NA	NA
SNP_Sugarbeet_87	NA	NA	NA	NA	NA	NA	NA	NA	NA	NA	NA	NA	NA	NA	0	NA	NA	NA	NA	NA	NA	NA	NA	NA	0	NA	NA	NA	NA	0	NA	NA	NA	NA	NA	NA	NA	NA	NA	NA	NA	NA	NA	NA	NA	NA	NA	NA	NA
SNP_Sugarbeet_88	0	0	0	0	0	0	0	0	0	0	0	0	0	0	NA	0	0	0	0	0	0	0	0	0	NA	0	NA	0	0	NA	0	0	NA	0	NA	0	0	0	0	0	0	0	0	0	0	0	0	0	0
SNP_Sugarbeet_89	NA	NA	NA	NA	NA	NA	NA	NA	NA	NA	NA	NA	NA	NA	0	NA	NA	NA	NA	NA	NA	NA	NA	NA	0	NA	NA	NA	NA	0	NA	NA	NA	NA	0	NA	NA	NA	NA	NA	NA	NA	NA	NA	NA	NA	NA	NA	NA
SNP_Sugarbeet_90	NA	NA	NA	NA	NA	NA	NA	NA	NA	NA	NA	NA	NA	NA	0	NA	NA	NA	NA	NA	NA	NA	NA	NA	1	NA	NA	NA	NA	1	NA	NA	NA	NA	1	NA	NA	NA	NA	NA	NA	NA	NA	NA	NA	NA	NA	NA	NA
SNP_Sugarbeet_91	1	NA	0	NA	0	NA	0	0	1	0.5	0.5	0	1	0	NA	1	0	0	1	1	NA	1	0.5	0.5	0	NA	1	1	NA	NA	1	1	0	1	NA	1	0	0	0	NA	NA	0.5	0	1	0.5	1	0	NA	0
SNP_Sugarbeet_92	0	0.5	0	0	0.5	0.5	0	0	0	0	0	0	0.5	0	0	0	0	0	0.5	0	0	0	0	0	1	1	0	0	1	1	0	0	0	0	0	1	0	0.5	0	0	0.5	0	0	0	0	0	0	0	0
SNP_Sugarbeet_93	NA	NA	NA	NA	NA	NA	NA	NA	NA	NA	NA	NA	NA	NA	1	NA	NA	NA	NA	NA	NA	NA	NA	NA	0.5	NA	NA	NA	NA	0	NA	NA	NA	NA	1	NA	NA	NA	NA	NA	NA	NA	NA	NA	NA	NA	NA	NA	NA
SNP_Sugarbeet_94	0	NA	1	0	1	0	1	0	0	0	1	1	0	0	0	0	1	0	0.5	0.5	0	0	1	1	1	0	0	0.5	0	0	0.5	1	0	1	0	0.5	1	0	1	0.5	0	1	0	0	0	0	0	0	0
SNP_Sugarbeet_95	0	0	0.5	0	0	0	0	0	0	0	0	0	NA	0	NA	0	0	0	0.5	0.5	0	0	0.5	1	0	0	NA	1	0	NA	0	0	0	0	NA	1	0.5	0	0	0	0	0	0	0	0	0	0	0	0
SNP_Sugarbeet_96	0	0	0	0	0	0	0	0	0	0	0	0	0	0	0	0	0	0	0	0	0	0	0	0	0	0	0	0	0	0	0	0	0	0	0	0	0	0	0	0	0	0	0	0	0	0	0	0	0
SNP_Sugarbeet_97	NA	NA	NA	NA	NA	NA	NA	NA	NA	NA	NA	NA	NA	NA	1	NA	NA	NA	NA	NA	NA	NA	NA	NA	1	NA	NA	NA	NA	1	NA	NA	NA	NA	0	NA	NA	NA	NA	NA	NA	NA	NA	NA	NA	NA	NA	NA	NA
SNP_Sugarbeet_98	0.5	0.5	0	0	0.5	0.5	0	0.5	0.5	NA	0.5	0.5	0.5	0.5	0	0.5	0.5	NA	0.5	0.5	0.5	0.5	1	1	0	0.5	1	0.5	0.5	1	0	0.5	1	0	1	0	0	NA	0.5	0	0.5	0.5	0.5	0.5	0	0	1	0	0.5
SNP_Sugarbeet_99	0	0	0	0	0	0	0	0	0	0	0	0	0	0	0	0	0	0	0	0	0	0	0	0	0	0	0	0	0	0	0	0	0	0	0	0	0	0	0	0	0	0	0	0	0	0	1	0	0
SNP_Sugarbeet_100	0	0	0	0	0	0	0	0	0	0	0	0	0	0	NA	0	0	NA	NA	0	0	0	0	0	NA	0	NA	0	0	NA	0	0	NA	NA	NA	0	NA	0	0	0	NA	NA	NA	NA	NA	NA	0	0	0
SNP_Sugarbeet_101	0	0	0	0	0	0	0	0	0	0	0	0	0	0	0	0	0	0	0	0	0	0	0	0	0	0	0	0	0	0	0	0	0	0	0	0	0	0	0	0	0	0	0	0	0	0	0	0	0
SNP_Sugarbeet_102	NA	NA	NA	NA	NA	NA	NA	NA	NA	NA	NA	NA	NA	NA	0	NA	NA	NA	NA	NA	NA	NA	NA	NA	1	NA	NA	NA	NA	1	NA	NA	NA	NA	1	NA	NA	NA	NA	NA	NA	NA	NA	NA	NA	NA	NA	NA	NA
SNP_Sugarbeet_103	0	0	0	0	0	0	0	0	0	0	0	0	0	0	NA	0	0	0	NA	0	0	0	0	0	NA	0	NA	0	0	NA	0	0	NA	NA	NA	0	NA	NA	0	0	NA	NA	NA	NA	NA	NA	NA	NA	NA
SNP_Sugarbeet_104	0	0	0	0	0	0	0	0	0	0	0	0	0	0	NA	0	0	NA	0	0	0	0	0	0	0	0	0	0	0	NA	0	0	0	0	NA	0	0	0	0	0	0	0	0	0	0	0	0	0	0
SNP_Sugarbeet_105	1	1	0.5	1	1	1	0	1	1	1	0	1	0.5	1	1	1	0	1	1	1	1	1	0.5	1	1	1	0	1	1	1	0	0	1	1	1	0	0.5	1	0	0	1	0.5	1	1	1	1	1	0	1
SNP_Sugarbeet_106	0	0	0	0	0	0	0	0	0	0	0	0	0	0	0	0	0	0	0	0	0	0	0	0	0	0	NA	0	0	0	0	0	NA	0	0	0	0	0	0	0	0	0	0	0	0	0	0	0	0
SNP_Sugarbeet_107	0	0	0	0	0	0	0	0	0	0	0	0	0	0	1	0	0	0	0	0	0	0	0	0	NA	0	0	0	0	1	0	0	0	0	NA	0	0	0	0	0	0	0	0	0	0	0	0	0	0
SNP_Sugarbeet_108	NA	NA	NA	NA	NA	NA	NA	NA	NA	NA	NA	NA	NA	NA	1	NA	NA	NA	NA	NA	NA	NA	NA	NA	0	NA	NA	NA	NA	0	NA	NA	NA	NA	0	NA	NA	NA	NA	NA	NA	NA	NA	NA	NA	NA	NA	NA	NA
SNP_Sugarbeet_109	NA	NA	NA	NA	NA	NA	NA	NA	NA	NA	NA	NA	NA	NA	1	NA	NA	NA	NA	NA	NA	NA	NA	NA	0	NA	NA	NA	NA	0.5	NA	NA	NA	NA	0	NA	NA	NA	NA	NA	NA	NA	NA	NA	NA	NA	NA	NA	NA
SNP_Sugarbeet_110	NA	NA	NA	NA	NA	NA	NA	NA	NA	NA	NA	NA	NA	NA	NA	NA	NA	NA	NA	NA	NA	NA	NA	NA	NA	NA	NA	NA	NA	NA	NA	NA	NA	NA	NA	NA	NA	NA	NA	NA	NA	NA	NA	0	NA	NA	NA	NA	NA
SNP_Sugarbeet_111	0	0	0	0	1	0	0	0	NA	NA	0	0	1	0	NA	0	NA	0	0	NA	0	0	0	0	NA	0	NA	0	0	NA	0	0	NA	NA	NA	0	0	0.5	1	0	NA	1	0	1	0	0	1	0	0
SNP_Sugarbeet_112	NA	NA	NA	NA	NA	NA	NA	NA	NA	NA	NA	NA	NA	NA	0	NA	NA	NA	NA	NA	NA	NA	NA	NA	0	NA	NA	NA	NA	0	NA	NA	NA	NA	0	NA	NA	NA	NA	NA	NA	NA	NA	NA	NA	NA	NA	NA	NA
SNP_Sugarbeet_113	0	0	0	0	0	0	0	0	0	0	0	0	0	0	0	0	0	0	0	0	0	0	0	0	0	0	0	0	0	0	0	0	0	0	0	0	0	0	0	0	0	0	0	0	0	0	0	0	0
SNP_Sugarbeet_114	NA	NA	NA	NA	NA	NA	NA	NA	NA	NA	NA	NA	NA	NA	0	NA	NA	NA	NA	NA	NA	NA	NA	NA	0	NA	NA	NA	NA	0	NA	NA	NA	NA	0.5	NA	NA	NA	NA	NA	NA	NA	NA	NA	NA	NA	NA	NA	NA
SNP_Sugarbeet_115	1	0	0	0	NA	0	0	1	0.5	0	0	0	0.5	0	0	1	NA	NA	1	1	0	0	1	1	0	1	NA	0	0	0	0.5	0	1	1	0	1	0	0	0	0	0	1	1	0.5	0	0	1	1	0
SNP_Sugarbeet_116	0	0	0	0	0	0	0	0	0	0	0	0	0	0	NA	0	0	0	0	0	0	0	0	0	NA	0	NA	0	0	NA	0	0	NA	NA	NA	0	0	0	0	0	0	0	0	0	0	0	0	0	0
SNP_Sugarbeet_117	0.5	0	1	0	1	0	0	0	NA	1	1	0	0.5	0	NA	NA	0	0	0.5	0	0	0	0.5	0.5	1	1	0	1	1	NA	NA	0.5	0	1	NA	1	1	0	0	0	0	1	0	1	1	1	0	0	0
SNP_Sugarbeet_118	1	0	0	0	0	1	0	0	NA	0	0	0	0	NA	0.5	1	1	0	0.5	0.5	0	1	1	1	1	0	1	1	0.5	1	0.5	0.5	1	1	0	1	0	0	0	0	1	0	0	0	0	0	1	0	0
SNP_Sugarbeet_119	1	1	1	1	0	0.5	1	1	0.5	1	1	1	1	1	1	1	1	1	0.5	0	1	0.5	1	1	0	0	1	0	1	1	NA	1	0	1	0	1	1	1	1	1	0.5	1	1	1	1	1	0	1	1
SNP_Sugarbeet_120	0	0.5	1	0.5	0.5	0	0.5	0.5	0.5	0.5	1	0.5	0.5	NA	NA	0	0.5	NA	NA	0	NA	0	0.5	NA	NA	0	NA	0	0.5	NA	0.5	0	NA	NA	NA	NA	1	NA	0.5	1	NA	0.5	0.5	0.5	0.5	0.5	NA	NA	0.5
SNP_Sugarbeet_121	0	0	0	0	0	0	0	0	0	0	0	0	0	0	0	0.5	0	0	0	0	0	0	0	0	0	0	0	0	0	0	0	0	0	0	0	0	0	0	0	0	0	0	0	0	0	0	0	0	0
SNP_Sugarbeet_122	0.5	0	1	0	0	1	0	0	0.5	1	0.5	0	0.5	0.5	NA	0.5	0	0.5	0.5	0.5	0.5	0.5	1	1	1	1	1	0.5	1	NA	0.5	0.5	0.5	1	NA	0	1	0	0	0	1	0.5	0	0.5	1	0.5	1	0	0.5
SNP_Sugarbeet_123	NA	NA	NA	0	0.5	NA	NA	NA	0	0	NA	0	0	NA	NA	NA	0	NA	NA	NA	NA	NA	NA	NA	NA	NA	NA	NA	0	NA	1	NA	NA	NA	NA	NA	NA	0.5	1	0	0	0	NA	0	NA	NA	0	NA	NA
SNP_Sugarbeet_124	NA	NA	NA	NA	NA	NA	NA	NA	NA	NA	NA	NA	NA	NA	NA	NA	NA	NA	NA	NA	NA	NA	NA	NA	0	NA	NA	NA	NA	NA	NA	NA	NA	NA	NA	NA	NA	NA	NA	NA	NA	NA	NA	NA	NA	NA	NA	NA	NA
SNP_Sugarbeet_125	NA	NA	NA	NA	NA	NA	NA	NA	NA	NA	NA	NA	NA	NA	1	NA	NA	NA	NA	NA	NA	NA	NA	NA	0	NA	NA	NA	NA	0	NA	NA	NA	NA	0	NA	NA	NA	NA	NA	NA	NA	NA	NA	NA	NA	NA	NA	NA
SNP_Sugarbeet_126	0	0.5	0.5	0	1	1	0	0	0	0.5	1	1	0.5	0	0	NA	1	0	0.5	0	0	0	0	0	0	1	1	0	0.5	0	0.5	1	0	0	0	1	NA	0	1	0	1	0	0	0	0	0.5	0	0	0
SNP_Sugarbeet_127	NA	0	1	0	1	1	1	1	0	1	1	1	0	0	1	0	1	NA	0	0	0	0	1	NA	0	1	1	0	1	1	0	0	0	1	0	0	1	0	1	1	1	1	1	0	1	1	0	0	0
SNP_Sugarbeet_128	0	0	1	1	NA	1	0	0	1	NA	1	0	0.5	0	NA	0	0	0	0.5	0	0	0	0	0	NA	1	NA	NA	NA	NA	0.5	1	0.5	NA	NA	0	1	1	0	0	1	0	0	1	0.5	1	0	0	0
SNP_Sugarbeet_129	NA	NA	NA	NA	NA	NA	NA	NA	NA	NA	NA	NA	NA	NA	NA	NA	NA	NA	NA	NA	NA	NA	NA	NA	0	NA	NA	NA	NA	NA	NA	NA	NA	NA	NA	NA	NA	NA	NA	NA	NA	NA	NA	NA	NA	NA	NA	NA	NA
SNP_Sugarbeet_130	NA	0	0	0	NA	0	0	0	NA	0	0	NA	0	NA	NA	NA	0	NA	NA	0	NA	NA	NA	NA	NA	0	NA	0	0	NA	0	0	NA	NA	NA	NA	NA	NA	0	0	NA	0	NA	NA	NA	NA	0	NA	NA
SNP_Sugarbeet_131	NA	NA	NA	NA	NA	NA	NA	NA	NA	NA	NA	NA	NA	NA	0	NA	NA	NA	NA	NA	NA	NA	NA	NA	0	NA	NA	NA	NA	0	NA	NA	NA	NA	0	NA	NA	NA	NA	NA	NA	NA	NA	NA	NA	NA	NA	NA	NA
SNP_Sugarbeet_132	NA	NA	NA	NA	NA	NA	NA	NA	NA	NA	NA	NA	NA	NA	1	NA	NA	NA	NA	NA	NA	NA	NA	NA	0.5	NA	NA	NA	NA	1	NA	NA	NA	NA	0	NA	NA	NA	NA	NA	NA	NA	NA	NA	NA	NA	NA	NA	NA
SNP_Sugarbeet_133	0	0	0	0	0	0	1	1	0	0	1	1	0	0	0	0.5	0	0	0	0	0	0	0	0	0	0	0	0	0	0	0.5	1	0	0	0	0	0	NA	0.5	0	0	0.5	1	0	0	0	0	0	0
SNP_Sugarbeet_134	NA	NA	NA	NA	NA	NA	NA	NA	NA	NA	NA	NA	NA	NA	NA	NA	NA	NA	NA	NA	NA	NA	NA	NA	NA	NA	NA	NA	NA	NA	NA	NA	NA	NA	NA	NA	NA	NA	NA	NA	NA	NA	NA	NA	NA	NA	NA	NA	NA
SNP_Sugarbeet_135	NA	NA	NA	NA	NA	NA	NA	NA	NA	NA	NA	NA	NA	NA	0	NA	NA	NA	NA	NA	NA	NA	NA	NA	NA	NA	NA	NA	NA	0	NA	NA	NA	NA	0	NA	NA	NA	NA	NA	NA	NA	NA	NA	NA	NA	NA	NA	NA
SNP_Sugarbeet_136	NA	NA	NA	NA	NA	NA	NA	NA	NA	NA	NA	NA	NA	NA	0	NA	NA	NA	NA	NA	NA	NA	NA	NA	0	NA	NA	NA	NA	0	NA	NA	NA	NA	0	NA	NA	NA	NA	NA	NA	NA	NA	NA	NA	NA	NA	NA	NA
SNP_Sugarbeet_137	0	0	0	0	0	0	0	0	0	0	0	0	0	0	0	0	0	0	0	0	0	0	0	0	0	0	0	0	0	0	NA	0	1	0	0	0	0	0.5	1	0	0	0	0	0	0	0	0	0	0
SNP_Sugarbeet_138	0	0	0	0	0	0	0	0	0	0	0	0	0	0	0	0	0	0	0	0	0	0	0	0	0	0	0	0	0	0	0	0	0	0	0	0	0	0	0	0	0	0	0	0	0	0	0	0	0
SNP_Sugarbeet_139	0	0	0	0	1	0	0	0	0.5	0	0	0	1	0	0	0	0	0	0	0	0	0	0	0	0	0	0	0	0	0	0	0	1	1	0	0	0	0	0.5	0	0	1	0	1	0	0	1	0	0
SNP_Sugarbeet_140	NA	NA	NA	NA	NA	NA	NA	NA	NA	NA	NA	NA	NA	NA	1	NA	NA	NA	NA	NA	NA	NA	NA	NA	0	NA	NA	NA	NA	0	NA	NA	NA	NA	0	NA	NA	NA	NA	NA	NA	NA	NA	NA	NA	NA	NA	NA	NA
SNP_Sugarbeet_141	0	0	0	1	0	0	0	0	NA	0	0	0	0	0	0	0	0	0	0	0	0	0	0	0	0	0	0	0	0	0	0	0	1	0	0	1	0	0.5	0	0	0	0	0	0	0	0	0	1	0
SNP_Sugarbeet_142	NA	NA	NA	NA	NA	NA	NA	NA	NA	NA	NA	NA	NA	NA	NA	NA	NA	NA	NA	NA	NA	NA	NA	NA	0	NA	NA	NA	NA	NA	NA	NA	NA	NA	NA	NA	NA	NA	NA	NA	NA	NA	NA	NA	NA	NA	NA	NA	NA
SNP_Sugarbeet_143	0	0	0	0	0	0	0	0	0	0	0	0	0	0	0	0	0	0	0	0	0	0	0	0	0	0	0	0	0	0	0	0	0	0	0	0	0	0	0	1	0	0	0	0	0	0	0	0	0
SNP_Sugarbeet_144	NA	NA	NA	NA	NA	NA	NA	NA	NA	NA	NA	NA	NA	NA	1	NA	NA	NA	NA	NA	NA	NA	NA	NA	1	NA	NA	NA	NA	1	NA	NA	NA	NA	1	NA	NA	NA	NA	NA	NA	NA	NA	NA	NA	NA	NA	NA	NA
SNP_Sugarbeet_145	NA	NA	NA	NA	NA	NA	NA	NA	NA	NA	NA	NA	NA	NA	0	NA	NA	NA	NA	NA	NA	NA	NA	NA	0	NA	NA	NA	NA	0	NA	NA	NA	NA	0	NA	NA	NA	NA	NA	NA	NA	NA	NA	NA	NA	NA	NA	NA
SNP_Sugarbeet_146	NA	NA	NA	NA	NA	NA	NA	NA	NA	NA	NA	NA	NA	NA	1	NA	NA	NA	NA	NA	NA	NA	NA	NA	NA	NA	NA	NA	NA	1	NA	NA	NA	NA	0	NA	NA	NA	NA	NA	NA	NA	NA	NA	NA	NA	NA	NA	NA
SNP_Sugarbeet_147	NA	NA	NA	NA	NA	NA	NA	NA	NA	NA	NA	NA	NA	NA	NA	NA	NA	NA	NA	NA	NA	NA	NA	NA	NA	NA	NA	NA	NA	NA	NA	NA	NA	NA	NA	NA	NA	NA	NA	NA	NA	NA	NA	NA	NA	NA	0	0	NA
SNP_Sugarbeet_148	0	0	0	0	0	0	0	0	0	0	0	0	0	0	NA	0	0	0	0	0	0	0	0	0	NA	0	NA	0	0	NA	0	0	NA	NA	NA	0	0	0	0	0	0	0	0	0	0	0	0	0	0
SNP_Sugarbeet_149	NA	NA	NA	NA	NA	NA	NA	NA	NA	NA	NA	NA	NA	NA	NA	NA	NA	NA	NA	NA	NA	NA	NA	NA	NA	NA	NA	NA	NA	NA	NA	NA	NA	NA	NA	NA	NA	NA	NA	NA	NA	NA	NA	NA	NA	NA	NA	NA	NA
SNP_Sugarbeet_150	NA	NA	NA	NA	NA	NA	NA	NA	NA	NA	NA	NA	NA	NA	0	NA	NA	NA	NA	NA	NA	NA	NA	NA	NA	NA	NA	NA	NA	0.5	NA	NA	NA	NA	0	NA	NA	NA	NA	NA	NA	NA	NA	NA	NA	NA	NA	NA	NA
SNP_Sugarbeet_151	0	0	0	0	0	0	0	0	0	0	0	0	0	0	NA	0	0	0	0	0	0	0	0	0	0	0	NA	0	0	NA	0	0	0	0	NA	0	0	0	0	0	0	0	0	0	0	0	0	0	0
SNP_Sugarbeet_152	0	0	0	0	0	0	0	0	0	0	0	0	0	0	NA	0	0	0	0	0	0	0	0	0	NA	0	NA	0	0	NA	0	0	NA	NA	NA	0	0	0	0	0	0	0	0	0	0	0	0	0	0
SNP_Sugarbeet_153	0	0	0	0	1	0	0	0	0	0	0	0	0	0	0	0	0	0	0	0	0	0	0	0	0	0	0	0	0	0	0	0	0	0	0	0	0	0	0	0	0	0	0	0	0	0	0.5	0	0
SNP_Sugarbeet_154	NA	NA	NA	NA	NA	NA	NA	NA	NA	NA	NA	NA	NA	NA	0.5	NA	NA	NA	NA	NA	NA	NA	NA	NA	NA	NA	NA	NA	NA	0	NA	NA	NA	NA	0.5	NA	NA	NA	NA	NA	NA	NA	NA	NA	NA	NA	NA	NA	NA
SNP_Sugarbeet_155	0	0	0	0	0	0	0	0	0	0	0	0	0	0	0	0	0	0	0	0	0	0	0	0	0	0	0	0	0	0	0	0	0	0	0	0	0	0	0	0	0	0.5	0	0	0	0	0	0	0
SNP_Sugarbeet_156	NA	NA	NA	NA	NA	NA	NA	NA	NA	NA	NA	NA	NA	NA	1	NA	NA	NA	NA	NA	NA	NA	NA	NA	NA	NA	NA	NA	NA	1	NA	NA	NA	NA	1	NA	NA	NA	NA	NA	NA	NA	NA	NA	NA	NA	NA	NA	NA
SNP_Sugarbeet_157	NA	NA	NA	NA	NA	NA	NA	NA	NA	NA	NA	NA	NA	NA	NA	NA	NA	NA	NA	NA	NA	NA	NA	NA	NA	NA	NA	NA	NA	NA	NA	NA	NA	NA	NA	NA	NA	NA	NA	NA	NA	NA	NA	NA	NA	NA	NA	NA	NA
SNP_Sugarbeet_158	NA	NA	NA	NA	NA	NA	NA	NA	NA	NA	NA	NA	NA	NA	0	NA	NA	NA	NA	NA	NA	NA	NA	NA	0	NA	NA	NA	NA	0	NA	NA	NA	NA	0	NA	NA	NA	NA	NA	NA	NA	NA	NA	NA	NA	NA	NA	NA
SNP_Sugarbeet_159	0	0	0	0	0	0	0	0	0	0	0	0	0	0	0	0	0	0	0	0	0	0	0	0	0	0	0	0	0	0	0	0	0	0	0	1	0	0	0	0	0	0	0	0	0	0	0	0	0
SNP_Sugarbeet_160	NA	NA	NA	NA	NA	NA	NA	NA	NA	NA	NA	NA	NA	NA	NA	NA	NA	NA	NA	NA	NA	NA	NA	NA	NA	NA	NA	NA	NA	NA	NA	NA	NA	NA	NA	NA	NA	NA	NA	NA	NA	NA	NA	NA	NA	NA	NA	NA	NA
SNP_Sugarbeet_161	NA	NA	NA	NA	NA	NA	NA	NA	NA	NA	NA	NA	NA	NA	1	NA	NA	NA	NA	NA	NA	NA	NA	NA	0	NA	NA	NA	NA	0	NA	NA	NA	NA	0	NA	NA	NA	NA	NA	NA	NA	NA	NA	NA	NA	NA	NA	NA
SNP_Sugarbeet_162	NA	NA	NA	NA	NA	NA	NA	NA	NA	NA	NA	NA	NA	NA	0	NA	NA	NA	NA	NA	NA	NA	NA	NA	0	NA	NA	NA	NA	0	NA	NA	NA	NA	0	NA	NA	NA	NA	NA	NA	NA	NA	NA	NA	NA	NA	NA	NA
SNP_Sugarbeet_163	0	0	0	0	0	0	0	0	0	0	0	0	0	0	NA	0	0	0	0	0	0	0	0	0	NA	0	NA	0	0	NA	0	0	NA	NA	NA	0	0	0	0	0	0	0	0	0	0	0	0	0	0
SNP_Sugarbeet_164	0	0	0	0	0	0	0	0	0	0	0	0	0	0	NA	0	0	0	0	0	0	0	0	0	NA	0	NA	0	0	NA	0	0	NA	NA	NA	0	0	0	0	0	0	0	0	0	0	0	0	0	0
SNP_Sugarbeet_165	NA	NA	NA	NA	NA	NA	NA	NA	NA	NA	NA	NA	NA	NA	1	NA	NA	NA	NA	NA	NA	NA	NA	NA	1	NA	NA	NA	NA	0	NA	NA	NA	NA	1	NA	NA	NA	NA	NA	NA	NA	NA	NA	NA	NA	NA	NA	NA
SNP_Sugarbeet_166	NA	NA	NA	NA	NA	NA	NA	NA	NA	NA	NA	NA	NA	NA	1	NA	NA	NA	NA	NA	NA	NA	NA	NA	1	NA	NA	NA	NA	1	NA	NA	NA	NA	1	NA	NA	NA	NA	NA	NA	NA	NA	NA	NA	NA	NA	NA	NA
SNP_Sugarbeet_167	0	0	0	0	0	0	0	0	0	0	0	0	0	0	0	0	0	0	0	0	0	0	0	0	0	0	0	0	0	0	0	0	0	0	0	0	0	0	0	0	0	0	0	0	0	0	0	0	0
SNP_Sugarbeet_168	NA	NA	NA	NA	NA	NA	NA	NA	NA	NA	NA	NA	NA	NA	NA	NA	NA	NA	NA	NA	NA	NA	NA	NA	0	NA	NA	NA	NA	NA	NA	NA	NA	NA	NA	NA	NA	NA	NA	NA	NA	NA	NA	NA	NA	NA	NA	NA	NA
SNP_Sugarbeet_169	NA	NA	NA	NA	NA	NA	NA	NA	NA	NA	NA	NA	NA	NA	0	NA	NA	NA	NA	NA	NA	NA	NA	NA	0.5	NA	NA	NA	NA	0.5	NA	NA	NA	NA	0.5	NA	NA	NA	NA	NA	NA	NA	NA	NA	NA	NA	NA	NA	NA
SNP_Sugarbeet_170	NA	NA	NA	NA	NA	NA	NA	NA	NA	NA	NA	NA	NA	NA	0	NA	NA	NA	NA	NA	NA	NA	NA	NA	0	NA	NA	NA	NA	0	NA	NA	NA	NA	0	NA	NA	NA	NA	NA	NA	NA	NA	NA	NA	NA	NA	NA	NA
SNP_Sugarbeet_171	0	0.5	0	0	0	0.5	1	0	0	0	0	1	0	0	NA	0	NA	NA	0	0	0	0	1	1	0	0	0	0	0	NA	0	0	0	1	NA	0	0	0	1	NA	0.5	0	0	0	0	0	0	0	0
SNP_Sugarbeet_172	NA	NA	NA	NA	NA	NA	NA	NA	NA	NA	NA	NA	NA	NA	1	NA	NA	NA	NA	NA	NA	NA	NA	NA	1	NA	NA	NA	NA	1	NA	NA	NA	NA	1	NA	NA	NA	NA	NA	NA	NA	NA	NA	NA	NA	NA	NA	NA
SNP_Sugarbeet_173	0	0	0	1	0	0.5	0	1	0	0	0.5	0	0	0	0	0	0	0	0	0	0	0	0	0	0	1	1	0	0.5	1	0	0	0	0	1	0	0	NA	0	0	NA	0	1	0	0	0	0	0	0
SNP_Sugarbeet_174	0	0	0	1	1	0.5	1	0	NA	0	0	1	1	0.5	NA	0	1	NA	0	0	0	0.5	0	0	1	1	0	0	1	NA	0	0	0	0	NA	1	0	1	1	1	0.5	0	0	1	0	0	0	1	1
SNP_Sugarbeet_175	0	0	0	0	0	0.5	1	0	0	0	0	1	0.5	0	0	0	0	0	0	0	0	0	0	0	1	0	1	0	0.5	1	NA	0	0	0	1	1	0	0	0	1	0.5	0	0	0	0	0	1	1	0.5
SNP_Sugarbeet_176	NA	NA	NA	NA	NA	NA	NA	NA	NA	NA	NA	NA	NA	NA	0	NA	NA	NA	NA	NA	NA	NA	NA	NA	0	NA	NA	NA	NA	0	NA	NA	NA	NA	0	NA	NA	NA	NA	NA	NA	NA	NA	NA	NA	NA	NA	NA	NA
SNP_Sugarbeet_177	1	0.5	0.5	0	0	0	1	0	0.5	1	0.5	1	1	0.5	NA	1	1	0.5	0	NA	1	0.5	0.5	0.5	NA	0	NA	0	0.5	NA	NA	0	NA	NA	NA	1	NA	NA	1	0	0	0	0	1	1	1	0	1	1
SNP_Sugarbeet_178	NA	NA	NA	NA	NA	NA	NA	NA	NA	NA	NA	NA	NA	NA	NA	NA	NA	NA	NA	NA	NA	NA	NA	NA	NA	NA	NA	NA	NA	NA	NA	NA	NA	NA	NA	NA	NA	NA	NA	NA	NA	NA	NA	NA	NA	NA	NA	NA	NA
SNP_Sugarbeet_179	NA	NA	NA	NA	NA	NA	NA	NA	NA	NA	NA	NA	NA	NA	0	NA	NA	NA	NA	NA	NA	NA	NA	NA	0	NA	NA	NA	NA	0	NA	NA	NA	NA	0	NA	NA	NA	NA	NA	NA	NA	NA	NA	NA	NA	NA	NA	NA
SNP_Sugarbeet_180	NA	NA	NA	NA	NA	NA	NA	NA	NA	NA	NA	NA	NA	NA	1	NA	NA	NA	NA	NA	NA	NA	NA	NA	1	NA	NA	NA	NA	1	NA	NA	NA	NA	1	NA	NA	NA	NA	NA	NA	NA	NA	NA	NA	NA	NA	NA	NA
SNP_Sugarbeet_181	NA	NA	NA	NA	NA	NA	NA	NA	NA	NA	NA	NA	NA	NA	NA	NA	NA	NA	NA	NA	NA	NA	NA	NA	NA	NA	NA	NA	NA	NA	NA	NA	NA	NA	NA	NA	NA	NA	NA	NA	NA	NA	NA	NA	NA	NA	NA	NA	NA
SNP_Sugarbeet_182	1	0	1	0	1	0	1	1	0	1	1	1	0	0.5	NA	1	1	1	1	1	NA	1	0	0	0	0	NA	1	0	NA	NA	1	NA	NA	NA	0	1	0	1	0	0	1	1	0	1	1	0	0.5	1
SNP_Sugarbeet_183	0	0	0	0	0	0	0	0	0	0	0	0	0	0	NA	0	0	0	0	0	0	0	0	0	NA	0	NA	0	0	NA	0	0	NA	NA	NA	0	0	0	0	0	0	0	0	0	0	0	0	0	0
SNP_Sugarbeet_184	NA	NA	NA	NA	NA	NA	NA	NA	NA	NA	NA	NA	NA	NA	0.5	NA	NA	NA	NA	NA	NA	NA	NA	NA	NA	NA	NA	NA	NA	0	NA	NA	NA	NA	0	NA	NA	NA	NA	NA	NA	NA	NA	NA	NA	NA	NA	NA	NA
SNP_Sugarbeet_185	NA	1	0	1	0.5	1	0	0	1	NA	0	0	0.5	0	0	0.5	0	0	1	NA	0	1	0	0	1	1	0	1	NA	1	0	0	0	0.5	0	1	0	1	0	0	1	0	0	1	1	1	1	0	0
SNP_Sugarbeet_186	0	0	0	0	0.5	0	0	0	0	0	0	0	0.5	0.5	NA	0	0	NA	0	0	NA	0	0	NA	0	0	NA	0	0	NA	0	0	0	0	NA	NA	0	NA	0	0	0	0.5	0	0.5	0	0	0	0.5	0
SNP_Sugarbeet_187	NA	NA	NA	NA	NA	NA	NA	NA	NA	NA	NA	NA	NA	NA	0	NA	NA	NA	NA	NA	NA	NA	NA	NA	0	NA	NA	NA	NA	0	NA	NA	NA	NA	0	NA	NA	NA	NA	NA	NA	NA	NA	NA	NA	NA	NA	NA	NA
SNP_Sugarbeet_188	0	0	0	0	0	0	0	0	0	0	0	0	0	0	0	0	0	0	0	0	0	0	0	0	0	0	0	0	0	0	0	0	0	0	0	0	0	0	0	0	0	0	0	0	0	0	0	0	0
SNP_Sugarbeet_189	NA	NA	NA	NA	NA	NA	NA	NA	NA	NA	NA	NA	NA	NA	0	NA	NA	NA	NA	NA	NA	NA	NA	NA	1	NA	NA	NA	NA	0	NA	NA	NA	NA	0	NA	NA	NA	NA	NA	NA	NA	NA	NA	NA	NA	NA	NA	NA
SNP_Sugarbeet_190	0	0	NA	0	0	0	0.5	1	0.5	1	1	1	0.5	NA	1	0	1	0	0	0	0	0	1	1	0	0	1	0	0	0	0	1	NA	0	0	1	1	NA	1	0	0	0.5	1	0.5	1	0	0	0	1
SNP_Sugarbeet_191	NA	NA	NA	NA	NA	NA	NA	NA	NA	NA	NA	NA	NA	NA	0	NA	NA	NA	NA	NA	NA	NA	NA	NA	0	NA	NA	NA	NA	0	NA	NA	NA	NA	0	NA	NA	NA	NA	NA	NA	NA	NA	NA	NA	NA	NA	NA	NA
SNP_Sugarbeet_192	NA	NA	NA	NA	NA	NA	NA	NA	NA	NA	NA	NA	NA	NA	0	NA	NA	NA	NA	NA	NA	NA	NA	NA	0	NA	NA	NA	NA	0	NA	NA	NA	NA	0	NA	NA	NA	NA	NA	NA	NA	NA	NA	NA	NA	NA	NA	NA
SNP_Sugarbeet_193	NA	NA	NA	NA	NA	NA	NA	NA	NA	NA	NA	NA	NA	NA	1	NA	NA	NA	NA	NA	NA	NA	NA	NA	1	NA	NA	NA	NA	1	NA	NA	NA	NA	1	NA	NA	NA	NA	NA	NA	NA	NA	NA	NA	NA	NA	NA	NA
SNP_Sugarbeet_194	NA	0.5	NA	0	NA	0	0	NA	NA	0	0	0	0.5	NA	NA	NA	NA	NA	0	0	0	0	0	0	NA	0	NA	0	0	NA	0	NA	NA	NA	NA	NA	0	0	0	NA	0	0	NA	1	NA	NA	1	1	0
SNP_Sugarbeet_195	0	0.5	0.5	0	0	0.5	1	0	0	0	1	0	0.5	0	1	0	0	0	0	0	0	0	1	1	0	0	1	0	1	1	0.5	0.5	0	1	0	0	0.5	0	0	1	0.5	0.5	0	0	0	0	0	0.5	0
SNP_Sugarbeet_196	1	0.5	0	1	1	0.5	0.5	0	0.5	0	0.5	1	0.5	1	NA	1	NA	1	0.5	1	0	0	1	1	0.5	0	NA	1	NA	NA	0.5	NA	0	1	NA	0	0	1	0	1	0.5	0	0	0.5	0	0	0	1	0
SNP_Sugarbeet_197	0	1	0	1	0	1	0	0	0	0	0	0	0.5	0.5	NA	0	0	0	0	0	0	0	1	1	NA	0	NA	0	1	NA	0	0	NA	NA	NA	0	0	NA	0	0	1	0	0	0	0	0	0	0	0
SNP_Sugarbeet_198	NA	NA	NA	NA	NA	NA	NA	NA	NA	NA	NA	NA	NA	NA	0	NA	NA	NA	NA	NA	NA	NA	NA	NA	0	NA	NA	NA	NA	0	NA	NA	NA	NA	0	NA	NA	NA	NA	NA	NA	NA	NA	NA	NA	NA	NA	NA	NA
SNP_Sugarbeet_199	NA	0	0	1	0	0.5	NA	0	0.5	1	0.5	0	0	0.5	NA	0.5	0	0.5	NA	NA	1	1	1	1	NA	0	1	1	0	0	0.5	0	0	1	0	0	0	NA	0	0	0.5	0	0	0	1	1	0	0	0
SNP_Sugarbeet_200	NA	NA	NA	NA	NA	NA	NA	NA	NA	NA	NA	NA	NA	NA	0	NA	NA	NA	NA	NA	NA	NA	NA	NA	0	NA	NA	NA	NA	0	NA	NA	NA	NA	0	NA	NA	NA	NA	NA	NA	NA	NA	NA	NA	NA	NA	NA	NA
SNP_Sugarbeet_201	NA	NA	NA	NA	NA	NA	NA	NA	NA	NA	NA	NA	NA	NA	0	NA	NA	NA	NA	NA	NA	NA	NA	NA	0	NA	NA	NA	NA	0	NA	NA	NA	NA	0	NA	NA	NA	NA	NA	NA	NA	NA	NA	NA	NA	NA	NA	NA
SNP_Sugarbeet_202	0	0	0	0	0	0	0	0	0	0	0	0	0	0	NA	0	0	NA	0	0	0	0	0	0	NA	0	NA	0	0	NA	0	0	NA	NA	NA	0	0	0	0	0	0	0	0	0	0	0	0	0	0
SNP_Sugarbeet_203	0	0	0	0	0	0	0	0	0	0	0	0	0	0	0	0	0	0	0	0	0	0	0	0	0	0	0	0	0	0	0	0	0	0	0	0	0	0	0	0	0	0	0	0	0	0	0	0	0
SNP_Sugarbeet_204	NA	NA	NA	NA	NA	NA	NA	NA	NA	NA	NA	NA	NA	NA	1	NA	NA	NA	NA	NA	NA	NA	NA	NA	1	NA	NA	NA	NA	1	NA	NA	NA	NA	1	NA	NA	NA	NA	NA	NA	NA	NA	NA	NA	NA	NA	NA	NA
SNP_Sugarbeet_205	NA	NA	NA	NA	NA	NA	NA	NA	NA	NA	NA	NA	NA	NA	0	NA	NA	NA	NA	NA	NA	NA	NA	NA	0	NA	NA	NA	NA	0	NA	NA	NA	NA	0	NA	NA	NA	NA	NA	NA	NA	NA	NA	NA	NA	NA	NA	NA
SNP_Sugarbeet_206	NA	NA	NA	NA	NA	NA	NA	NA	NA	NA	NA	NA	NA	NA	0	NA	NA	NA	NA	NA	NA	NA	NA	NA	NA	NA	NA	NA	NA	0	NA	NA	NA	NA	0	NA	NA	NA	NA	NA	NA	NA	NA	NA	NA	NA	NA	NA	NA
SNP_Sugarbeet_207	NA	NA	NA	NA	NA	NA	NA	NA	NA	NA	NA	NA	NA	NA	NA	NA	NA	NA	NA	NA	NA	NA	NA	NA	0	NA	NA	NA	NA	NA	NA	NA	NA	NA	NA	NA	NA	NA	NA	NA	NA	NA	NA	NA	NA	NA	NA	NA	NA
SNP_Sugarbeet_208	1	1	1	NA	1	1	1	1	NA	1	1	1	1	1	NA	1	1	1	1	1	1	1	1	1	NA	1	NA	1	1	NA	1	1	NA	NA	NA	NA	1	1	1	1	1	1	1	NA	1	1	NA	NA	1
SNP_Sugarbeet_209	1	0	0	0	NA	0	0	1	NA	0	0	1	NA	0	NA	1	NA	NA	NA	1	NA	0	1	NA	NA	1	NA	0	NA	NA	0.5	0	NA	NA	NA	NA	NA	NA	1	0	NA	NA	NA	NA	NA	NA	NA	NA	NA
SNP_Sugarbeet_210	0	0	0	0	0	0	0	0	0	0	0	0	0	0	0	0	0	0	0	0	0	0	0	0	0	0	0	0	0	0	0	0	0	0	0	0	0	0	0	0	0	0	0	0	0	0	1	0	0
SNP_Sugarbeet_211	NA	NA	NA	NA	NA	NA	NA	NA	NA	NA	NA	NA	NA	NA	0	NA	NA	NA	NA	NA	NA	NA	NA	NA	0	NA	NA	NA	NA	0	NA	NA	NA	NA	0	NA	NA	NA	NA	NA	NA	NA	NA	NA	NA	NA	NA	NA	NA
SNP_Sugarbeet_212	0	0	0	1	NA	0	1	0	NA	0	0	1	0	0	0	0	1	NA	0	0	0	0	0	0	0	0	0	0	0	0	0	0	0	0	0	1	0	0.5	1	1	0.5	0	0	0	0	0	0	0.5	1
SNP_Sugarbeet_213	NA	NA	NA	NA	NA	NA	NA	NA	NA	NA	NA	NA	NA	NA	1	NA	NA	NA	NA	NA	NA	NA	NA	NA	0	NA	NA	NA	NA	0.5	NA	NA	NA	NA	0	NA	NA	NA	NA	NA	NA	NA	NA	NA	NA	NA	NA	NA	NA
SNP_Sugarbeet_214	NA	NA	NA	NA	NA	NA	NA	NA	NA	NA	NA	NA	NA	NA	0	NA	NA	NA	NA	NA	NA	NA	NA	NA	0.5	NA	NA	NA	NA	0	NA	NA	NA	NA	0	NA	NA	NA	NA	NA	NA	NA	NA	NA	NA	NA	NA	NA	NA
SNP_Sugarbeet_215	NA	NA	NA	NA	NA	NA	NA	NA	NA	NA	NA	NA	NA	NA	0	NA	NA	NA	NA	NA	NA	NA	NA	NA	0	NA	NA	NA	NA	1	NA	NA	NA	NA	0	NA	NA	NA	NA	NA	NA	NA	NA	NA	NA	NA	NA	NA	NA
SNP_Sugarbeet_216	NA	NA	NA	NA	NA	NA	NA	NA	NA	NA	NA	NA	NA	NA	1	NA	NA	NA	NA	NA	NA	NA	NA	NA	1	NA	NA	NA	NA	0.5	NA	NA	NA	NA	1	NA	NA	NA	NA	NA	NA	NA	NA	NA	NA	NA	NA	NA	NA
SNP_Sugarbeet_217	0	0	0	0	0	0	0	0	0	0	0	0	0	0	0	0	0	0	0	0	0	0	0	0	0	0	0	0	0	0	0	0	0	0	0	0	0	0	0	0	0	0	0	0	0	0	0	0	0
SNP_Sugarbeet_218	0	0	0	NA	NA	0	0	0	0	0	0	NA	0	0	NA	0	0	0	NA	NA	NA	0	0	NA	NA	0	NA	NA	0	NA	0	0	NA	NA	NA	0	0	NA	0	0	0	NA	0	NA	0	0	NA	0	0
SNP_Sugarbeet_219	NA	NA	NA	NA	NA	NA	NA	NA	NA	NA	NA	NA	NA	NA	1	NA	NA	NA	NA	NA	NA	NA	NA	NA	0.5	NA	NA	NA	NA	0	NA	NA	NA	NA	1	NA	NA	NA	NA	NA	NA	NA	NA	NA	NA	NA	NA	NA	NA
SNP_Sugarbeet_220	0	0	0	1	0	1	0	0	NA	0	0	1	NA	0	NA	0	1	0	0	0	0	0	0	0	1	0	1	0	1	1	0	0	1	0	1	0	0	1	1	0	1	0	0	1	0	0	1	0	0
SNP_Sugarbeet_221	NA	NA	NA	NA	NA	NA	NA	NA	NA	NA	NA	NA	NA	NA	1	NA	NA	NA	NA	NA	NA	NA	NA	NA	0	NA	NA	NA	NA	0.5	NA	NA	NA	NA	0	NA	NA	NA	NA	NA	NA	NA	NA	NA	NA	NA	NA	NA	NA
SNP_Sugarbeet_222	NA	NA	NA	NA	NA	NA	NA	NA	NA	NA	NA	NA	NA	NA	1	NA	NA	NA	NA	NA	NA	NA	NA	NA	0	NA	NA	NA	NA	0	NA	NA	NA	NA	0	NA	NA	NA	NA	NA	NA	NA	NA	NA	NA	NA	NA	NA	NA
SNP_Sugarbeet_223	NA	NA	NA	NA	NA	NA	NA	NA	NA	NA	NA	NA	NA	NA	NA	NA	NA	NA	NA	NA	NA	NA	NA	NA	NA	NA	NA	NA	NA	NA	NA	NA	NA	NA	NA	NA	NA	NA	NA	NA	NA	NA	NA	NA	NA	NA	NA	NA	NA
SNP_Sugarbeet_224	1	1	1	0	0	1	0	0	1	1	1	0	1	1	NA	NA	NA	1	1	1	1	1	1	1	NA	1	NA	1	1	NA	1	1	NA	NA	NA	1	1	0	0	0	1	0.5	0	1	1	1	0	1	1
SNP_Sugarbeet_225	0	0	0	0	0	0	0.5	1	0	0	0	0	0	0.5	0.5	0	0	0	0	0	0	0	1	1	0	0.5	0	0	0	0	0	0	0	1	1	0	0	0	0.5	1	0	0.5	1	0.5	0	0	0	0	0
SNP_Sugarbeet_226	0	0	0	0.5	0	0	0	0	0	0	0	0	0	0	0	0	0	NA	0	0	NA	0	0	NA	0	0	NA	0	NA	0	0	0	NA	NA	0	NA	0	0	0	0.5	0	0	0	0	0	0	0	0	0
SNP_Sugarbeet_227	NA	NA	NA	NA	NA	NA	NA	NA	NA	NA	NA	NA	NA	NA	0	NA	NA	NA	NA	NA	NA	NA	NA	NA	0	NA	NA	NA	NA	1	NA	NA	NA	NA	0	NA	NA	NA	NA	NA	NA	NA	NA	NA	NA	NA	NA	NA	NA
SNP_Sugarbeet_228	0.5	0	1	0	1	0.5	0	1	1	1	1	1	1	0	1	NA	1	0	0	0	0	0	1	1	0	0	0	0	1	1	0	0	0	1	0	1	1	0	1	0	0.5	1	1	1	1	1	0	0	0
SNP_Sugarbeet_229	NA	NA	NA	NA	NA	NA	NA	NA	NA	NA	NA	NA	NA	NA	NA	NA	NA	NA	NA	NA	NA	NA	NA	NA	NA	NA	NA	NA	NA	NA	NA	NA	NA	NA	NA	NA	NA	NA	NA	NA	NA	NA	NA	NA	NA	NA	NA	NA	NA
SNP_Sugarbeet_230	0	1	0	0	1	0	NA	0	0	0	1	1	0.5	0	NA	0	0	NA	NA	0	0	0	1	1	0	0	0	1	0	NA	0.5	1	1	0	NA	0	NA	NA	1	0	NA	NA	NA	NA	NA	NA	NA	NA	NA
SNP_Sugarbeet_231	NA	NA	NA	NA	NA	NA	NA	NA	NA	NA	NA	NA	NA	NA	0	NA	NA	NA	NA	NA	NA	NA	NA	NA	1	NA	NA	NA	NA	1	NA	NA	NA	NA	1	NA	NA	NA	NA	NA	NA	NA	NA	NA	NA	NA	NA	NA	NA
SNP_Sugarbeet_232	NA	NA	NA	NA	NA	NA	NA	NA	NA	NA	NA	NA	NA	NA	NA	NA	NA	NA	NA	NA	NA	NA	NA	NA	NA	NA	NA	NA	NA	NA	NA	NA	NA	NA	NA	NA	NA	NA	NA	NA	NA	NA	NA	NA	NA	NA	NA	NA	NA
SNP_Sugarbeet_233	0	0	0	0	0	0	0	0	NA	0	0	0	0	0	NA	0	0	NA	NA	0	0	0	0	0	NA	0	NA	0	0	NA	0	0	NA	NA	NA	0	NA	NA	0	0	NA	NA	NA	NA	NA	NA	NA	NA	NA
SNP_Sugarbeet_234	NA	NA	NA	NA	NA	NA	NA	NA	NA	NA	NA	NA	NA	NA	0	NA	NA	NA	NA	NA	NA	NA	NA	NA	NA	NA	NA	NA	NA	1	NA	NA	NA	NA	0	NA	NA	NA	NA	NA	NA	NA	NA	NA	NA	NA	NA	NA	NA
SNP_Sugarbeet_235	1	1	1	1	1	0.5	1	1	0	1	1	0	0.5	1	1	NA	0	1	0.5	1	1	1	1	1	NA	0	1	1	0	0	NA	1	1	0.5	1	1	1	0.5	0	1	0.5	1	1	0	1	1	0	0.5	1
SNP_Sugarbeet_236	NA	NA	NA	NA	NA	NA	NA	NA	NA	NA	NA	NA	NA	NA	0	NA	NA	NA	NA	NA	NA	NA	NA	NA	0	NA	NA	NA	NA	0	NA	NA	NA	NA	0	NA	NA	NA	NA	NA	NA	NA	NA	NA	NA	NA	NA	NA	NA
SNP_Sugarbeet_237	1	0.5	1	1	1	1	0	0	1	1	1	0	1	1	0	1	0	1	1	1	1	1	1	1	1	1	NA	1	1	1	NA	1	1	1	1	0	1	NA	0	0	1	0	0	1	1	1	0	0	0
SNP_Sugarbeet_238	0	0	0	0	1	0	0	0	0.5	0	0	0	NA	0	0	0	NA	0	0	0	0	0	0	0	0	0	0	0	0	0	NA	0	0	1	0	0	0	0	0.5	0.5	0	1	0	1	0	0	1	0	0
SNP_Sugarbeet_239	0	0	0	0	1	0	0	0	0	0	0	0	0	0	0	0	0	0	0	0	0	0	0	0	0	0	0	0	0	0	0	0	0	0	0	0	0	0	0	0	0	0	0	0	0	0	0	0	0
SNP_Sugarbeet_240	0	0	0	0	0	0	0	0	0	0	0	0	0	0	NA	0	0	NA	0	0	0	0	0	0	NA	0	NA	0	0	NA	0	0	NA	NA	NA	0	0	0	0	0	0	0	0	0	0	0	0	0	0
SNP_Sugarbeet_241	0	0	0	0	0	0	0	0	0	0	0	0	0	0	NA	0	0	NA	0	0	0	0	0	0	NA	0	NA	0	0	NA	0	0	NA	NA	NA	0	0	0	0	0	0	0	0	0	0	0	0	0	0
SNP_Sugarbeet_242	NA	NA	NA	NA	NA	NA	NA	NA	NA	NA	NA	NA	NA	NA	0	NA	NA	NA	NA	NA	NA	NA	NA	NA	0	NA	NA	NA	NA	0	NA	NA	NA	NA	0	NA	NA	NA	NA	NA	NA	NA	NA	NA	NA	NA	NA	NA	NA
SNP_Sugarbeet_243	NA	NA	NA	NA	NA	NA	NA	NA	NA	NA	NA	NA	NA	NA	1	NA	NA	NA	NA	NA	NA	NA	NA	NA	0	NA	NA	NA	NA	0	NA	NA	NA	NA	0	NA	NA	NA	NA	NA	NA	NA	NA	NA	NA	NA	NA	NA	NA
SNP_Sugarbeet_244	NA	NA	NA	NA	NA	NA	NA	NA	NA	NA	NA	NA	NA	NA	0	NA	NA	NA	NA	NA	NA	NA	NA	NA	0	NA	NA	NA	NA	0	NA	NA	NA	NA	0	NA	NA	NA	NA	NA	NA	NA	NA	NA	NA	NA	NA	NA	NA
SNP_Sugarbeet_245	NA	NA	NA	NA	NA	NA	NA	NA	NA	NA	NA	NA	NA	NA	NA	NA	NA	NA	NA	NA	NA	NA	NA	NA	NA	NA	NA	NA	NA	NA	NA	NA	NA	NA	NA	NA	NA	NA	NA	NA	NA	NA	NA	NA	NA	NA	NA	NA	NA
SNP_Sugarbeet_246	1	0	0	0	0	0	NA	1	0	1	0	1	0.5	1	NA	NA	1	1	0.5	NA	0	0	1	1	0	1	0	1	0	0	0.5	0	0	0	1	0	0	0	1	0	0	0.5	1	0	1	0.5	0	1	1
SNP_Sugarbeet_247	NA	NA	NA	NA	NA	NA	NA	NA	NA	NA	NA	NA	NA	NA	0	NA	NA	NA	NA	NA	NA	NA	NA	NA	0	NA	NA	NA	NA	0	NA	NA	NA	NA	0	NA	NA	NA	NA	NA	NA	NA	NA	NA	NA	NA	NA	NA	NA
SNP_Sugarbeet_248	1	1	1	0	0	1	0	0	NA	1	1	0	0	1	0.5	NA	1	1	0.5	1	1	1	1	1	NA	1	NA	1	NA	1	1	1	0	1	1	0	1	NA	0.5	0	1	0.5	0	0.5	1	1	0	0	1
SNP_Sugarbeet_249	0	0	0	0	0	0	0	0	0	0	0	0	0	0	0	0	0	0	0	0	0	0	0	0	0	0	0	0	0	0	0	0	0	0	0	0	0	0	0	0	0	0	0	0	0	0	0	0	0
SNP_Sugarbeet_250	NA	NA	NA	NA	NA	NA	NA	NA	NA	NA	NA	NA	NA	NA	0	NA	NA	NA	NA	NA	NA	NA	NA	NA	0	NA	NA	NA	NA	0	NA	NA	NA	NA	0	NA	NA	NA	NA	NA	NA	NA	NA	NA	NA	NA	NA	NA	NA
SNP_Sugarbeet_251	NA	NA	NA	NA	NA	NA	NA	NA	NA	NA	NA	NA	NA	NA	1	NA	NA	NA	NA	NA	NA	NA	NA	NA	NA	NA	NA	NA	NA	0	NA	NA	NA	NA	0	NA	NA	NA	NA	NA	NA	NA	NA	NA	NA	NA	NA	NA	NA
SNP_Sugarbeet_252	0	0	0	0	0	0	1	0	0	0	0	0	0	0	0	0	0	NA	0	0	0	0	1	1	0	0	0	0	0	0	0	0	0.5	1	0	0	0	0	0	1	0	0	0	0	0	0	0	0	0
SNP_Sugarbeet_253	NA	NA	NA	NA	NA	NA	NA	NA	NA	NA	NA	NA	NA	NA	1	NA	NA	NA	NA	NA	NA	NA	NA	NA	1	NA	NA	NA	NA	1	NA	NA	NA	NA	1	NA	NA	NA	NA	NA	NA	NA	NA	NA	NA	NA	NA	NA	NA
SNP_Sugarbeet_254	1	1	0	1	NA	NA	1	1	0	1	1	1	0.5	1	1	1	1	1	0.5	1	1	1	0	0	NA	0	1	1	0	0	1	1	1	0	1	0.5	0	NA	1	1	0.5	0	1	0	1	1	0	0	1
SNP_Sugarbeet_255	0	0	0	0	0	0	0	0	0	0	0	0	0	0	0	0	0	0	0	0	0	0	0	0	0	0	0	0	0	0	0	0	0	0	NA	0	0	0	0	0	0	0	0	0	0	0	0	0	0
SNP_Sugarbeet_256	0	0	0	0	0	0	0	0	0	0	0	0	0	0	0	0	0	0	0	0	NA	0	0	NA	0	0	NA	0	0	0	0	0	0	0	0	NA	0	0	0	0	0	0	0	0	0	0	NA	0	0
SNP_Sugarbeet_257	NA	NA	NA	NA	NA	NA	NA	NA	NA	NA	NA	NA	NA	NA	0	NA	NA	NA	NA	NA	NA	NA	NA	NA	0	NA	NA	NA	NA	1	NA	NA	NA	NA	NA	NA	NA	NA	NA	NA	NA	NA	NA	NA	NA	NA	NA	NA	NA
SNP_Sugarbeet_258	NA	NA	NA	NA	NA	NA	NA	NA	NA	NA	NA	NA	NA	NA	NA	NA	NA	NA	NA	NA	NA	NA	NA	NA	NA	NA	NA	NA	NA	NA	NA	NA	NA	NA	NA	NA	0	NA	NA	NA	NA	1	NA	NA	0	0	NA	1	NA
SNP_Sugarbeet_259	NA	NA	NA	NA	NA	NA	NA	NA	NA	NA	NA	NA	NA	NA	1	NA	NA	NA	NA	NA	NA	NA	NA	NA	0	NA	NA	NA	NA	1	NA	NA	NA	NA	0	NA	NA	NA	NA	NA	NA	NA	NA	NA	NA	NA	NA	NA	NA
SNP_Sugarbeet_260	0	0	0	0	0	0	0	0	0	0	0	0	0	0	NA	0	0	NA	0	0	NA	0	0	NA	NA	0	NA	0	0	NA	0	0	NA	NA	NA	NA	0	0	0	0	0	0	NA	0	0	NA	0	0	NA
SNP_Sugarbeet_261	0	0	0	0	0	0	0	0	0	0	0	0	0	0	NA	0	0.5	0	0	0	0	0	0	0	NA	0	NA	0	0	NA	0	0	NA	0	NA	0	0	0	0	0.5	0	0	0	0	0	0	0	0	0
SNP_Sugarbeet_262	NA	NA	NA	NA	NA	NA	NA	NA	NA	NA	NA	NA	NA	NA	0	NA	NA	NA	NA	NA	NA	NA	NA	NA	0	NA	NA	NA	NA	0	NA	NA	NA	NA	1	NA	NA	NA	NA	NA	NA	NA	NA	NA	NA	NA	NA	NA	NA
SNP_Sugarbeet_263	0	0	0	0	0	0	0	0	0	0	0	0	0	0	0	0	0	0	0	0	0	0	0	0	0	0	0	0	0	0	0	0	0	0	0	0	0	0	0	0	0	0	0	0	0	0	0	0	0
SNP_Sugarbeet_264	NA	NA	NA	NA	NA	NA	NA	NA	NA	NA	NA	NA	NA	NA	1	NA	NA	NA	1	NA	NA	NA	NA	NA	1	NA	1	NA	NA	1	NA	NA	0	1	1	NA	1	NA	1	NA	0.5	1	1	0	1	1	1	0	0.5
SNP_Sugarbeet_265	NA	NA	NA	NA	NA	NA	NA	NA	NA	NA	NA	NA	NA	NA	0	NA	NA	NA	NA	NA	NA	NA	NA	NA	0	NA	NA	NA	NA	0	NA	NA	NA	NA	0	NA	NA	NA	NA	NA	NA	NA	NA	NA	NA	NA	NA	NA	NA
SNP_Sugarbeet_266	0	0	1	0	1	0	0	1	0	0	1	0	0	1	NA	0	0	1	0.5	NA	NA	0	0.5	0	0	0	0	0	0	NA	0.5	0.5	0	0	NA	1	1	NA	0	1	0	1	1	0	0	1	0	0	0
SNP_Sugarbeet_267	0	0	0	0	0	0	NA	0	0	0	0	NA	NA	0	NA	0	0	0	0	0	0	0	0	0	NA	0	NA	0	0	NA	0	0	NA	NA	NA	NA	0	0	NA	NA	0	0	0	0	0	0	0	NA	0
SNP_Sugarbeet_268	NA	NA	NA	NA	NA	NA	NA	NA	NA	NA	NA	NA	NA	NA	1	NA	NA	NA	NA	NA	NA	NA	NA	NA	0	NA	NA	NA	NA	0	NA	NA	NA	NA	0	NA	NA	NA	NA	NA	NA	NA	NA	NA	NA	NA	NA	NA	NA
SNP_Sugarbeet_269	0	0	0	0	0	0	0	0	0	0	0	0	0	0	0	0	NA	0	0	0	0	0	0	0	0	0	NA	0	0	0	0	0	0	0	0	0	0	0	1	0	0	0	0	0	0	0	0	0	1
SNP_Sugarbeet_270	NA	NA	NA	NA	NA	NA	NA	NA	NA	NA	NA	NA	NA	NA	1	NA	NA	NA	NA	NA	NA	NA	NA	NA	0	NA	NA	NA	NA	0	NA	NA	NA	NA	0	NA	NA	NA	NA	NA	NA	NA	NA	NA	NA	NA	NA	NA	NA
SNP_Sugarbeet_271	1	1	1	0	0.5	1	1	0	NA	1	NA	0	0	1	NA	0.5	NA	1	1	0.5	1	NA	1	1	1	0	0	0	NA	NA	NA	1	1	0	NA	1	1	0.5	1	0.5	0	0	0	0	1	1	0	1	1
SNP_Sugarbeet_272	1	NA	1	NA	0	0	0	1	0	1	1	1	0	0	NA	0.5	1	NA	0	0	0	0	0.5	NA	NA	0	NA	0	0	NA	1	1	NA	NA	NA	0	1	NA	0	NA	0	0	1	0	1	1	0	0	0
SNP_Sugarbeet_273	0	0	0	0	0	0	0	0	0	0	0	0	0	0	NA	0	0	0	0	0	0	0	0	0	NA	0	NA	0	0	NA	0	0	NA	NA	NA	0	0	0	0	0	0	0	0	0	0	0	0	0	0
SNP_Sugarbeet_274	0	0	0	0	0	0	0	0	0.5	0	0	0	0.5	0	0	0	0	0	0	0	0	0	0	0	0	0	0	0	0	0	NA	0	1	0	0	0	0	0	0	0	0	0	0	0.5	0	0	0.5	1	0
SNP_Sugarbeet_275	NA	NA	NA	NA	NA	NA	NA	NA	NA	NA	NA	NA	NA	NA	0	NA	NA	NA	NA	NA	NA	NA	NA	NA	0	NA	NA	NA	NA	0	NA	NA	NA	NA	0	NA	NA	NA	NA	NA	NA	NA	NA	NA	NA	NA	NA	NA	NA
SNP_Sugarbeet_276	0	0	0	0	0	0	0	0	0	0	0	0	0.5	0	0	0	0	0	0	0	0	0	0	0	0	0	0	0	0	0	0	0	0	0	0	0	0	0	0	0	0	0	0	0	0	0	0	0.5	0
SNP_Sugarbeet_277	NA	NA	NA	NA	NA	NA	NA	NA	NA	NA	NA	NA	NA	NA	0	NA	NA	NA	NA	NA	NA	NA	NA	NA	1	NA	NA	NA	NA	0	NA	NA	NA	NA	1	NA	NA	NA	NA	NA	NA	NA	NA	NA	NA	NA	NA	NA	NA
SNP_Sugarbeet_278	NA	NA	NA	NA	NA	NA	NA	NA	NA	NA	NA	NA	NA	NA	NA	NA	NA	NA	NA	NA	NA	NA	NA	NA	NA	NA	NA	NA	NA	NA	NA	NA	NA	NA	NA	NA	NA	NA	0	NA	NA	NA	NA	NA	NA	NA	NA	1	NA
SNP_Sugarbeet_279	NA	NA	NA	NA	NA	NA	NA	NA	NA	NA	NA	NA	NA	NA	1	NA	NA	NA	NA	NA	NA	NA	NA	NA	0	NA	NA	NA	NA	0.5	NA	NA	NA	NA	0	NA	NA	NA	NA	NA	NA	NA	NA	NA	NA	NA	NA	NA	NA
SNP_Sugarbeet_280	NA	NA	NA	NA	NA	NA	NA	NA	NA	NA	NA	NA	NA	NA	1	NA	NA	NA	NA	NA	NA	NA	NA	NA	NA	NA	NA	NA	NA	1	NA	NA	NA	NA	1	NA	NA	NA	NA	NA	NA	NA	NA	NA	NA	NA	NA	NA	NA
SNP_Sugarbeet_281	NA	NA	1	1	1	0.5	NA	1	1	1	1	0	0.5	NA	NA	NA	NA	NA	NA	NA	NA	NA	NA	NA	NA	NA	NA	0	1	NA	1	1	NA	NA	NA	1	1	NA	0	0	0.5	1	1	NA	1	1	1	1	0
SNP_Sugarbeet_282	NA	NA	NA	NA	NA	NA	NA	NA	NA	NA	NA	NA	NA	NA	0	NA	NA	NA	NA	NA	NA	NA	NA	NA	0	NA	NA	NA	NA	0	NA	NA	NA	NA	0	NA	NA	NA	NA	NA	NA	NA	NA	NA	NA	NA	NA	NA	NA
SNP_Sugarbeet_283	NA	NA	NA	NA	NA	NA	NA	NA	NA	NA	NA	NA	NA	NA	0	NA	NA	NA	NA	NA	NA	NA	NA	NA	0	NA	NA	NA	NA	1	NA	NA	NA	NA	0	NA	NA	NA	NA	NA	NA	NA	NA	NA	NA	NA	NA	NA	NA
SNP_Sugarbeet_284	0.5	1	0.5	1	0	NA	0	0	0	1	0	0	0	1	0	NA	1	1	0	0	1	0	1	1	0	0	1	0	0	0	0	0	1	1	1	1	0.5	1	0	0	0.5	0	0	0	1	1	1	1	0
SNP_Sugarbeet_285	NA	NA	NA	NA	NA	NA	NA	NA	NA	NA	NA	NA	NA	NA	1	NA	NA	NA	NA	NA	NA	NA	NA	NA	0	NA	NA	NA	NA	0	NA	NA	NA	NA	1	NA	NA	NA	NA	NA	NA	NA	NA	NA	NA	NA	NA	NA	NA
SNP_Sugarbeet_286	0	NA	1	0	0	NA	0	0	0	0.5	1	0	0	0	NA	0	NA	0	NA	0	NA	NA	0	0	0	0	0	0	0.5	NA	0.5	1	0	0	NA	0	1	NA	1	0	NA	0	0	0	1	1	NA	NA	1
SNP_Sugarbeet_287	NA	NA	NA	NA	NA	NA	NA	NA	NA	NA	NA	NA	NA	NA	1	NA	NA	NA	NA	NA	NA	NA	NA	NA	0	NA	NA	NA	NA	1	NA	NA	NA	NA	0	NA	NA	NA	NA	NA	NA	NA	NA	NA	NA	NA	NA	NA	NA
SNP_Sugarbeet_288	0	0	0	0	0	0	0	0	1	0	0	0	NA	0	NA	0	0	0	NA	0	NA	0	0	0	0	0	0	1	0	NA	0	0	0	1	NA	0	0	NA	0	0	NA	0	0	1	0	0	NA	NA	0
SNP_Sugarbeet_289	NA	NA	NA	NA	NA	NA	NA	NA	NA	NA	NA	NA	NA	NA	NA	NA	NA	NA	NA	NA	NA	NA	NA	NA	NA	NA	NA	NA	NA	NA	NA	NA	NA	NA	NA	NA	NA	NA	NA	NA	NA	NA	NA	NA	NA	NA	NA	NA	NA
SNP_Sugarbeet_290	NA	NA	NA	NA	NA	NA	NA	NA	NA	NA	NA	NA	NA	NA	NA	NA	NA	NA	NA	NA	NA	NA	NA	NA	NA	NA	NA	NA	NA	NA	NA	NA	NA	NA	NA	NA	NA	NA	NA	NA	NA	NA	NA	NA	NA	NA	NA	NA	NA
SNP_Sugarbeet_291	0	0	0	0	0	0	0	0	0	0	0	0	0	0	NA	0	0	0	0	0	0	0	0	0	0	0	0	0	0	NA	0	0	NA	NA	NA	0	0	0	0	0	0	0	0	0	0	0	0	0	0
SNP_Sugarbeet_292	0	0	0	0	0.5	0	NA	0	0	0	0	0	0	0	0.5	0	0	0	0	0	0	0	1	1	0	0	0	0	0	0	NA	0	0	1	0	1	0	0	0	0.5	0	0	0	0	0	0	0	1	0
SNP_Sugarbeet_293	0	0	1	0	1	0	0	1	NA	NA	1	0	0	0	0	0	0.5	0	0	0	0	0	0.5	0.5	0	0	0.5	0	0	0	0.5	0.5	0	0	0	0	1	0	0	0	0	0.5	1	0	1	1	0	0	0
SNP_Sugarbeet_294	0	0	0	0	0	0	0	0	0	0	0	0	0	0	NA	0	0	0	0	0	0	0	0	0	0	0	0	0	0	NA	0	0	0	0	NA	1	0	0	0	0	0	0	0	0	0	0	0.5	0	0
SNP_Sugarbeet_295	0	0	NA	0	0	0	1	0	NA	0.5	1	0	0.5	0	0	0	0	0	0	0	0	0	0	0	1	0	NA	0	0.5	0	1	1	NA	NA	0	1	0.5	0	0	0	0	0	0	1	0.5	1	0	0	1
SNP_Sugarbeet_296	NA	NA	NA	NA	NA	NA	NA	NA	NA	NA	NA	NA	NA	NA	0	NA	NA	NA	1	NA	NA	NA	NA	NA	1	NA	1	NA	NA	1	NA	NA	0	0	0	NA	0	NA	0	NA	1	0	0	0	0	0	1	0	1
SNP_Sugarbeet_297	NA	NA	NA	NA	NA	NA	NA	NA	NA	NA	NA	NA	NA	NA	NA	NA	NA	NA	NA	NA	NA	NA	NA	NA	NA	NA	NA	NA	NA	0	NA	NA	NA	NA	0	NA	NA	NA	NA	NA	NA	NA	NA	NA	NA	NA	NA	NA	NA
SNP_Sugarbeet_298	NA	NA	NA	NA	NA	NA	NA	NA	NA	NA	NA	NA	NA	NA	0	NA	NA	NA	NA	NA	NA	NA	NA	NA	NA	NA	NA	NA	NA	0.5	NA	NA	NA	NA	0	NA	NA	NA	NA	NA	NA	NA	NA	NA	NA	NA	NA	NA	NA
SNP_Sugarbeet_299	0	1	0	1	0	0.5	0	0	0.5	0	0	1	0.5	0	0	0	0	0	0	0	0	0	0	0	1	0.5	0	0	0.5	0	0	0	1	0	0	1	0	1	0	NA	0.5	0	0	0.5	0	0	1	0	0
SNP_Sugarbeet_300	0	0	0	0	0	0	0	0	0	0	0	0	0	0	NA	0	0	0	0	0	0	0	0	0	NA	0	NA	0	0	NA	0	0	NA	NA	NA	0	0	0	0	0	0	0	0	0	0	0	0	0	0
SNP_Sugarbeet_301	NA	NA	NA	NA	NA	NA	NA	NA	NA	NA	NA	NA	NA	NA	0	NA	NA	NA	NA	NA	NA	NA	NA	NA	1	NA	NA	NA	NA	0	NA	NA	NA	NA	1	NA	NA	NA	NA	NA	NA	NA	NA	NA	NA	NA	NA	NA	NA
SNP_Sugarbeet_302	0	0	0	0	0	0	0	0	0.5	0	0	0	0	0	0	0	0	NA	0	0	0	0	0	0	0	0	0	0	0	0	0	0	0	0	0	0	0	0	0	0	0	0	0	0.5	0	0	0	0	0
SNP_Sugarbeet_303	NA	NA	NA	NA	NA	NA	NA	NA	NA	NA	NA	NA	NA	NA	NA	NA	NA	NA	NA	NA	NA	NA	NA	NA	NA	NA	NA	NA	NA	NA	NA	NA	NA	NA	NA	NA	NA	NA	NA	NA	NA	NA	NA	NA	NA	NA	NA	NA	NA
SNP_Sugarbeet_304	NA	NA	NA	NA	NA	NA	NA	NA	NA	NA	NA	NA	NA	NA	0	NA	NA	NA	NA	NA	NA	NA	NA	NA	NA	NA	NA	NA	NA	0	NA	NA	NA	NA	0	NA	NA	NA	NA	NA	NA	NA	NA	NA	NA	NA	NA	NA	NA
SNP_Sugarbeet_305	0	0.5	0	1	0	1	1	0	0.5	0	0	1	0	0	NA	0	0.5	0	0	0	0	0.5	0	0	NA	1	NA	0	1	NA	NA	0	NA	NA	NA	0	0	1	0.5	1	1	0	0	0	0	0	0	0	1
SNP_Sugarbeet_306	0	0.5	0	1	0	0	0.5	0	0.5	NA	0	1	0.5	0	1	0	1	NA	0	0	0	0	0	0	0.5	0	0	0	0.5	0	0	0	1	0	0	1	0	1	1	0.5	0	0	0	1	0	0	1	1	0.5
SNP_Sugarbeet_307	0	0	0	0	0	0	0	0	0	0	0	0	0	0	NA	0	0	0	0	0	0	0	0	0	NA	0	NA	0	0	NA	0	0	NA	NA	NA	NA	0	0	0	0	0	0	0	0	0	0	0	0	0
SNP_Sugarbeet_308	NA	NA	NA	NA	NA	NA	NA	NA	NA	NA	NA	NA	NA	NA	1	NA	NA	NA	NA	NA	NA	NA	NA	NA	NA	NA	NA	NA	NA	1	NA	NA	NA	NA	1	NA	NA	NA	NA	NA	NA	NA	NA	NA	NA	NA	NA	NA	NA
SNP_Sugarbeet_309	NA	NA	NA	NA	NA	NA	NA	NA	NA	NA	NA	NA	NA	NA	0	NA	NA	NA	NA	NA	NA	NA	NA	NA	0	NA	NA	NA	NA	0	NA	NA	NA	NA	0	NA	NA	NA	NA	NA	NA	NA	NA	NA	NA	NA	NA	NA	NA
SNP_Sugarbeet_310	NA	NA	NA	NA	NA	NA	NA	NA	NA	NA	NA	NA	NA	NA	0	NA	NA	NA	NA	NA	NA	NA	NA	NA	0	NA	NA	NA	NA	0	NA	NA	NA	NA	0	NA	NA	NA	NA	NA	NA	NA	NA	NA	NA	NA	NA	NA	NA
SNP_Sugarbeet_311	0	0	0	0	0	0	0	0	0	0	0	0	0	0	NA	0	0	0	0	0	0	0	0	0	NA	0	NA	0	0	NA	0	0	NA	NA	NA	0	0	0	0	0	0	0	0	0	0	0	0	0	0
SNP_Sugarbeet_312	0	0.5	NA	1	1	1	1	1	NA	0	0.5	0	0	0	1	0	0	0	1	1	0	0.5	0.5	0.5	0	1	1	1	0.5	1	1	1	0	0	0	0	NA	1	0	1	1	1	1	0	0	0	1	0	1
SNP_Sugarbeet_313	0	0	0	0	0	0	0	0	0	0	0	0	0	0	NA	0	0	0	0	0	0	0	0	0	NA	0	NA	0	0	NA	0	0	NA	NA	NA	0	0	0	0	0	0	0	0	0	0	0	0	0	0
SNP_Sugarbeet_314	1	0.5	0	0	0.5	0.5	1	0	1	1	1	1	NA	1	1	1	1	1	1	1	1	1	1	1	1	0	1	0.5	0.5	1	1	1	1	1	1	1	0	NA	1	0.5	0.5	0	0	1	1	1	1	0	1
SNP_Sugarbeet_315	0	0	0	0	0	0	0	0	0	0	0	0	0	0	0	0	0	0	0	0	0	0	0	0	0	0	0	0	0	0	0	0	0	0	0	0	0	0	0	0	0	0	0	0	0	0	0	0	0
SNP_Sugarbeet_316	NA	NA	NA	NA	NA	NA	NA	NA	NA	NA	NA	NA	NA	NA	0	NA	NA	NA	NA	NA	NA	NA	NA	NA	1	NA	NA	NA	NA	0	NA	NA	NA	NA	0	NA	NA	NA	NA	NA	NA	NA	NA	NA	NA	NA	NA	NA	NA
SNP_Sugarbeet_317	1	0	0	0	0	0	NA	1	1	0.5	0.5	1	NA	1	1	1	1	1	1	1	1	0.5	NA	0.5	0	0	1	1	0	0	1	1	0	1	1	0	0	0	1	0	0	0.5	1	1	0.5	0	0	0	1
SNP_Sugarbeet_318	NA	1	0	1	0	0.5	1	1	1	1	0	1	0.5	1	0	NA	1	1	0.5	1	0	1	0	0	0.5	0	0	1	0	0	NA	0	0	0.5	0	0.5	0	NA	1	1	0.5	0	1	1	1	1	0	0	1
SNP_Sugarbeet_319	NA	NA	NA	NA	NA	NA	NA	NA	NA	NA	NA	NA	NA	NA	0	NA	NA	NA	NA	NA	NA	NA	NA	NA	0	NA	NA	NA	NA	1	NA	NA	NA	NA	0	NA	NA	NA	NA	NA	NA	NA	NA	NA	NA	NA	NA	NA	NA
SNP_Sugarbeet_320	NA	NA	NA	NA	NA	NA	NA	NA	NA	NA	NA	NA	NA	NA	NA	NA	NA	NA	NA	NA	NA	NA	NA	NA	0	NA	NA	NA	NA	NA	NA	NA	NA	NA	NA	NA	NA	NA	NA	NA	NA	NA	NA	NA	NA	NA	NA	NA	NA
SNP_Sugarbeet_321	1	NA	1	0	0	1	0	0	NA	1	0.5	0	0	NA	NA	1	1	0	NA	0.5	0	1	1	1	1	0	NA	1	0.5	NA	0.5	1	1	1	NA	1	1	NA	0	0	NA	0	0	0	1	1	NA	NA	0
SNP_Sugarbeet_322	NA	NA	NA	NA	NA	NA	NA	NA	NA	NA	NA	NA	NA	NA	NA	NA	NA	NA	NA	NA	NA	NA	NA	NA	1	NA	NA	NA	NA	NA	NA	NA	NA	NA	NA	NA	NA	NA	NA	NA	NA	NA	NA	NA	NA	NA	NA	NA	NA
SNP_Sugarbeet_323	0	0	0	0	0	0	0	0	0	0	0	0	0	0	NA	0	0	0	0	0	0	0	0	0	0	0	0	0	0	NA	0	0	0	0	NA	0	0	0	0	0	0	0	0	0	0	0	0	0	0
SNP_Sugarbeet_324	NA	NA	NA	NA	NA	NA	NA	NA	NA	NA	NA	NA	NA	NA	NA	NA	NA	NA	NA	NA	NA	NA	NA	NA	NA	NA	NA	NA	NA	NA	NA	NA	NA	NA	NA	NA	NA	NA	NA	NA	NA	NA	NA	NA	NA	NA	NA	NA	NA
SNP_Sugarbeet_325	0	0	0	0	0	0	0	0	0	0	0	0	0	0	NA	0	0	0	0	0	0	0	0	0	NA	0	NA	0	0	NA	0	0	NA	NA	NA	0	0	0	0	0	0	0	0	0	0	0	0	0	0
SNP_Sugarbeet_326	NA	1	0	0.5	0	0.5	0	0	0	1	0	0	0	1	0	NA	0	1	0	0	0	1	0	0	NA	0	0	0.5	0.5	0.5	0	0	1	0	1	0	0	0.5	0	0	0.5	0	0	0	1	1	0	0	0
SNP_Sugarbeet_327	NA	NA	NA	NA	NA	NA	NA	NA	NA	NA	NA	NA	NA	NA	0	NA	NA	NA	NA	NA	NA	NA	NA	NA	0	NA	NA	NA	NA	0	NA	NA	NA	NA	0	NA	NA	NA	NA	NA	NA	NA	NA	NA	NA	NA	NA	NA	NA
SNP_Sugarbeet_328	1	1	1	1	0	0.5	0	1	NA	1	1	0	NA	1	1	1	0	1	0.5	0	1	0.5	0.5	0	0	0	1	0	1	1	NA	1	1	0	0	1	1	1	0	0	0.5	0.5	1	0	1	1	0	0	0
SNP_Sugarbeet_329	NA	NA	NA	NA	NA	NA	NA	NA	NA	NA	NA	NA	NA	NA	1	NA	NA	NA	NA	NA	NA	NA	NA	NA	0	NA	NA	NA	NA	1	NA	NA	NA	NA	0	NA	NA	NA	NA	NA	NA	NA	NA	NA	NA	NA	NA	NA	NA
SNP_Sugarbeet_330	NA	NA	NA	NA	NA	NA	NA	NA	NA	NA	NA	NA	NA	NA	1	NA	NA	NA	NA	NA	NA	NA	NA	NA	1	NA	NA	NA	NA	1	NA	NA	NA	NA	0	NA	NA	NA	NA	NA	NA	NA	NA	NA	NA	NA	NA	NA	NA
SNP_Sugarbeet_331	NA	NA	NA	NA	NA	NA	NA	NA	NA	NA	NA	NA	NA	NA	NA	NA	NA	0	1	NA	NA	NA	NA	0	NA	NA	NA	NA	NA	NA	NA	NA	NA	NA	NA	NA	0	NA	0	NA	0	1	0	0	0	0	0	0	1
SNP_Sugarbeet_332	1	1	1	1	1	1	0.5	1	0	1	1	1	0	1	0	1	1	1	0.5	1	1	1	0	0	1	1	1	0	1	1	1	1	0.5	0	1	0	1	1	1	NA	1	0.5	1	0	1	1	0	0	1
SNP_Sugarbeet_333	NA	NA	NA	NA	NA	NA	NA	NA	NA	NA	NA	NA	NA	NA	NA	NA	NA	NA	NA	NA	NA	NA	NA	NA	NA	NA	NA	NA	NA	NA	NA	NA	NA	NA	NA	NA	NA	NA	NA	NA	NA	NA	NA	NA	NA	NA	NA	NA	NA
SNP_Sugarbeet_334	NA	NA	NA	NA	NA	NA	NA	NA	NA	NA	NA	NA	NA	NA	0.5	NA	NA	NA	NA	NA	NA	NA	NA	NA	NA	NA	NA	NA	NA	0	NA	NA	NA	NA	0	NA	NA	NA	NA	NA	NA	NA	NA	NA	NA	NA	NA	NA	NA
SNP_Sugarbeet_335	0	NA	0	0	0	0	0	0	0	0	0	1	0	0.5	0	0	0	NA	0	0	0	0	1	1	0	NA	0	1	0	0	0	0	0	0	0	0	0	0	0	0	0	0	0	0	0	0	1	1	0
SNP_Sugarbeet_336	NA	NA	NA	NA	NA	NA	NA	NA	NA	NA	NA	NA	NA	NA	0	NA	NA	NA	NA	NA	NA	NA	NA	NA	0	NA	NA	NA	NA	0	NA	NA	NA	NA	0	NA	NA	NA	NA	NA	NA	NA	NA	NA	NA	NA	NA	NA	NA
SNP_Sugarbeet_337	0	0	0	0	0	0	0	0	0	0	0	0	0	0	0	0	0	0	0	0	0	0	0	0	0	0	0	0	0	0	0	0	NA	0	0	0	0	0	0	0	0	0	0	0	0	0	0	0	0
SNP_Sugarbeet_338	NA	NA	NA	NA	NA	NA	NA	NA	NA	NA	NA	NA	NA	NA	1	NA	NA	NA	NA	NA	NA	NA	NA	NA	1	NA	NA	NA	NA	1	NA	NA	NA	NA	1	NA	NA	NA	NA	NA	NA	NA	NA	NA	NA	NA	NA	NA	NA
SNP_Sugarbeet_339	NA	NA	NA	NA	NA	NA	NA	NA	NA	NA	NA	NA	NA	NA	1	NA	NA	NA	0	NA	NA	NA	NA	NA	0	NA	1	NA	NA	1	NA	NA	0	1	0	NA	1	NA	1	NA	1	1	1	0	1	1	0	0	0
SNP_Sugarbeet_340	NA	NA	NA	NA	NA	NA	NA	NA	NA	NA	NA	NA	NA	NA	NA	NA	NA	NA	NA	NA	NA	NA	NA	NA	NA	NA	NA	NA	NA	NA	NA	NA	NA	NA	NA	NA	NA	NA	NA	NA	NA	NA	NA	NA	NA	NA	NA	NA	NA
SNP_Sugarbeet_341	NA	NA	NA	NA	NA	NA	NA	NA	NA	NA	NA	NA	NA	NA	0	NA	NA	NA	NA	NA	NA	NA	NA	NA	NA	NA	NA	NA	NA	1	NA	NA	NA	NA	1	NA	NA	NA	NA	NA	NA	NA	NA	NA	NA	NA	NA	NA	NA
SNP_Sugarbeet_342	1	0	0	0	1	0	0	0	0.5	0.5	1	0	0.5	1	NA	0.5	1	1	0.5	0.5	0	0	0	0	NA	0	NA	0	0	NA	NA	1	NA	1	NA	0	0	0	0	0	0	0.5	0	0.5	0.5	0	0	0	1
SNP_Sugarbeet_343	NA	NA	NA	NA	NA	NA	NA	NA	NA	NA	NA	NA	NA	NA	0	NA	NA	NA	NA	NA	NA	NA	NA	NA	0	NA	NA	NA	NA	0	NA	NA	NA	NA	0	NA	NA	NA	NA	NA	NA	NA	NA	NA	NA	NA	NA	NA	NA
SNP_Sugarbeet_344	NA	NA	NA	NA	NA	NA	NA	NA	NA	NA	NA	NA	NA	NA	1	NA	NA	NA	NA	NA	NA	NA	NA	NA	0	NA	NA	NA	NA	0	NA	NA	NA	NA	0	NA	NA	NA	NA	NA	NA	NA	NA	NA	NA	NA	NA	NA	NA
SNP_Sugarbeet_345	NA	NA	NA	NA	NA	NA	NA	NA	NA	NA	NA	NA	NA	NA	0	NA	NA	NA	NA	NA	NA	NA	NA	NA	NA	NA	NA	NA	NA	0	NA	NA	NA	NA	0	NA	NA	NA	NA	NA	NA	NA	NA	NA	NA	NA	NA	NA	NA
SNP_Sugarbeet_346	0	0	0	0	0	0	0	0	0	0	0	0	0	0	NA	0	0	0	0	0	0	0	0	0	NA	0	NA	0	0	NA	0	0	NA	NA	NA	0	0	0	0	0	0	0	0	0	0	0	0	0	0
SNP_Sugarbeet_347	NA	NA	NA	NA	NA	NA	NA	NA	NA	NA	NA	NA	NA	NA	0	NA	NA	NA	NA	NA	NA	NA	NA	NA	1	NA	NA	NA	NA	0.5	NA	NA	NA	NA	0	NA	NA	NA	NA	NA	NA	NA	NA	NA	NA	NA	NA	NA	NA
SNP_Sugarbeet_348	NA	NA	NA	NA	NA	NA	NA	NA	NA	NA	NA	NA	NA	NA	0	NA	NA	NA	NA	NA	NA	NA	NA	NA	1	NA	NA	NA	NA	0	NA	NA	NA	NA	0	NA	NA	NA	NA	NA	NA	NA	NA	NA	NA	NA	NA	NA	NA
SNP_Sugarbeet_349	1	0	0	0	0	0	0	0	NA	0	0	0	1	1	0.5	1	0	1	0.5	1	1	0.5	0	0	0	0	0	0	0	0	0.5	0.5	1	0	1	0	0	0	0	0	0	0	0	1	0	0	0	0	0
SNP_Sugarbeet_350	1	1	1	1	0	1	1	1	0	NA	1	1	0	1	NA	1	0	NA	NA	0.5	1	1	1	1	NA	1	NA	1	1	NA	NA	1	0	NA	NA	1	NA	NA	0	0	NA	0	NA	0	NA	NA	0	NA	NA
SNP_Sugarbeet_351	NA	NA	NA	NA	NA	NA	NA	NA	NA	NA	NA	NA	NA	NA	NA	NA	NA	NA	NA	NA	NA	NA	NA	NA	0	NA	NA	NA	NA	NA	NA	NA	NA	NA	NA	NA	NA	NA	NA	NA	NA	NA	NA	NA	NA	NA	NA	NA	NA
SNP_Sugarbeet_352	NA	NA	NA	NA	NA	NA	NA	NA	NA	NA	NA	NA	NA	NA	0	NA	NA	NA	NA	NA	NA	NA	NA	NA	1	NA	NA	NA	NA	0.5	NA	NA	NA	NA	0	NA	NA	NA	NA	NA	NA	NA	NA	NA	NA	NA	NA	NA	NA
SNP_Sugarbeet_353	NA	NA	NA	NA	NA	NA	NA	NA	NA	NA	NA	NA	NA	NA	1	NA	NA	NA	NA	NA	NA	NA	NA	NA	NA	NA	NA	NA	NA	1	NA	NA	NA	NA	1	NA	NA	NA	NA	NA	NA	NA	NA	NA	NA	NA	NA	NA	NA
SNP_Sugarbeet_354	NA	NA	NA	NA	NA	NA	NA	NA	NA	NA	NA	NA	NA	NA	1	NA	NA	NA	NA	NA	NA	NA	NA	NA	NA	NA	NA	NA	NA	1	NA	NA	NA	NA	1	NA	NA	NA	NA	NA	NA	NA	NA	NA	NA	NA	NA	NA	NA
SNP_Sugarbeet_355	NA	NA	NA	NA	NA	NA	NA	NA	NA	NA	NA	NA	NA	NA	NA	NA	NA	NA	NA	NA	NA	NA	NA	NA	NA	NA	NA	NA	NA	NA	NA	NA	NA	NA	NA	NA	0	0.5	0	NA	0.5	0	0	0	0	0	0	0	0.5
SNP_Sugarbeet_356	0.5	0	0.5	0	0	0	1	0	0	0	0	0	0	0	NA	0.5	0	0	1	1	0	0	0.5	0.5	0	0	0	1	0	NA	0	0	0	0	NA	1	NA	0	0.5	1	0	0	0	0	0	NA	0	0	1
SNP_Sugarbeet_357	NA	NA	NA	NA	NA	NA	NA	NA	NA	NA	NA	NA	NA	NA	NA	NA	NA	NA	0	NA	NA	NA	NA	NA	0	NA	0	NA	NA	NA	NA	NA	NA	0	NA	NA	0	NA	0	NA	0	0	0	0	0	0	0	0	0
SNP_Sugarbeet_358	0	0	0	0	1	0	0	0	0	0	0	0	0	0	0	0	0	0	0.5	0.5	0	0	0	0	0	0	0	0	0	0	0	0	0	0	0	0	0	0	0	0	0	0.5	0	0	0	0	0	0	0
SNP_Sugarbeet_359	NA	NA	NA	NA	NA	NA	NA	NA	NA	NA	NA	NA	NA	NA	NA	NA	NA	0.5	NA	NA	NA	NA	NA	0	NA	NA	NA	NA	NA	NA	NA	NA	NA	NA	NA	1	0	NA	0	NA	NA	0.5	1	1	0	0	NA	NA	0
SNP_Sugarbeet_360	NA	NA	NA	NA	NA	NA	NA	NA	NA	NA	NA	NA	NA	NA	1	NA	NA	NA	NA	NA	NA	NA	NA	NA	0	NA	NA	NA	NA	1	NA	NA	NA	NA	1	NA	NA	NA	NA	NA	NA	NA	NA	NA	NA	NA	NA	NA	NA
SNP_Sugarbeet_361	NA	NA	NA	NA	NA	NA	NA	NA	NA	NA	NA	NA	NA	NA	NA	NA	NA	NA	NA	NA	NA	NA	NA	NA	NA	NA	NA	NA	NA	NA	NA	NA	NA	NA	NA	NA	NA	NA	NA	NA	NA	NA	NA	NA	NA	NA	NA	NA	NA
SNP_Sugarbeet_362	NA	NA	NA	NA	NA	NA	NA	NA	NA	NA	NA	NA	NA	NA	NA	NA	NA	NA	0	NA	NA	NA	NA	NA	NA	NA	NA	NA	NA	NA	NA	NA	NA	NA	NA	NA	NA	NA	0	NA	0	NA	0	0	0	0	0	0	0
SNP_Sugarbeet_363	1	0	0	1	0	0.5	NA	0	0.5	1	1	0	0.5	1	NA	1	0	1	1	NA	1	1	0	0	1	1	1	0.5	1	1	NA	1	0	0	1	1	0	NA	0	1	0.5	0	0	1	1	1	0	0	1
SNP_Sugarbeet_364	0	0	0	0	0	0	0	0	0.5	0	0	0.5	0	0	NA	NA	0.5	NA	NA	0	0.5	0	0.5	0.5	NA	NA	NA	NA	NA	NA	NA	0	NA	NA	NA	0	NA	NA	0.5	0	NA	NA	NA	NA	NA	NA	NA	NA	NA
SNP_Sugarbeet_365	NA	NA	NA	NA	NA	NA	NA	NA	NA	NA	NA	NA	NA	NA	0	NA	NA	NA	NA	NA	NA	NA	NA	NA	0	NA	NA	NA	NA	0	NA	NA	NA	NA	0	NA	NA	NA	NA	NA	NA	NA	NA	NA	NA	NA	NA	NA	NA
SNP_Sugarbeet_366	1	NA	0	1	0	0.5	0.5	0	1	0	0	0	1	1	NA	1	1	1	1	0.5	NA	1	0	0	1	0	0	0	0.5	NA	0	0	0	0.5	NA	0	0	1	0	0.5	1	0	0	1	0	0	0	0	1
SNP_Sugarbeet_367	NA	NA	NA	NA	NA	NA	NA	NA	NA	NA	NA	NA	NA	NA	1	NA	NA	NA	NA	NA	NA	NA	NA	NA	1	NA	NA	NA	NA	1	NA	NA	NA	NA	1	NA	NA	NA	NA	NA	NA	NA	NA	NA	NA	NA	NA	NA	NA
SNP_Sugarbeet_368	NA	NA	NA	NA	NA	NA	NA	NA	NA	NA	NA	NA	NA	NA	1	NA	NA	NA	NA	NA	NA	NA	NA	NA	0	NA	NA	NA	NA	1	NA	NA	NA	NA	0	NA	NA	NA	NA	NA	NA	NA	NA	NA	NA	NA	NA	NA	NA
SNP_Sugarbeet_369	NA	NA	NA	NA	NA	NA	NA	NA	NA	NA	NA	NA	NA	NA	0	NA	NA	NA	NA	NA	NA	NA	NA	NA	0	NA	NA	NA	NA	0	NA	NA	NA	NA	0	NA	NA	NA	NA	NA	NA	NA	NA	NA	NA	NA	NA	NA	NA
SNP_Sugarbeet_370	NA	NA	NA	NA	NA	NA	NA	NA	NA	NA	NA	NA	NA	NA	0	NA	NA	NA	NA	NA	NA	NA	NA	NA	0	NA	NA	NA	NA	0	NA	NA	NA	NA	NA	NA	NA	NA	NA	NA	NA	NA	NA	NA	NA	NA	NA	NA	NA
SNP_Sugarbeet_371	0	0	0	0	0	0	1	0	0	0	0	0	0	0	0	0	0	0	0	0	0	0	0	0	0	0	0	0	0	0	0	0	0	0	0	0	0	0	0	0	0	1	0	0	0	0	0	0	0
SNP_Sugarbeet_372	1	0.5	0	0	0	0.5	NA	0	NA	0	0	0	0.5	0	1	1	1	0	0.5	1	1	1	0	0	0.5	0	0	0	0.5	1	0.5	NA	0	0	1	0	0	0	1	0	0	0	0	0.5	0	0	0	0	1
SNP_Sugarbeet_373	0	0	0	0	0	0	0	0	0	0	0	0	0	0	0	0	0	0	NA	0	NA	0	0	0	0	0	0	0	0	0	NA	0	0	0	0	0	0	0	0	1	0	0	0	0	0	0	1	0	0
SNP_Sugarbeet_374	0.5	0.5	0	0	0	0	0	0	0	1	0	0	0.5	0	1	0	0.5	0	1	1	1	0.5	0	0	NA	0	0	0.5	0	0	0	0	0	0	0	0	0	0	0	0	0	1	0	0	1	1	0	0	0.5
SNP_Sugarbeet_375	NA	NA	NA	NA	NA	NA	NA	NA	NA	NA	NA	NA	NA	NA	0	NA	NA	NA	NA	NA	NA	NA	NA	NA	1	NA	NA	NA	NA	1	NA	NA	NA	NA	1	NA	NA	NA	NA	NA	NA	NA	NA	NA	NA	NA	NA	NA	NA
SNP_Sugarbeet_376	NA	NA	NA	NA	NA	NA	NA	NA	NA	NA	NA	NA	NA	NA	NA	NA	NA	NA	NA	NA	NA	NA	NA	NA	0	NA	NA	NA	NA	NA	NA	NA	NA	NA	NA	NA	NA	NA	NA	NA	NA	NA	NA	NA	NA	NA	NA	NA	NA
SNP_Sugarbeet_377	NA	NA	NA	NA	NA	NA	NA	NA	NA	NA	NA	NA	NA	NA	0	NA	NA	NA	NA	NA	NA	NA	NA	NA	1	NA	NA	NA	NA	1	NA	NA	NA	NA	1	NA	NA	NA	NA	NA	NA	NA	NA	NA	NA	NA	NA	NA	NA
SNP_Sugarbeet_378	NA	NA	NA	NA	NA	NA	NA	NA	NA	NA	NA	NA	NA	NA	NA	NA	NA	NA	NA	NA	NA	NA	NA	NA	0	NA	NA	NA	NA	NA	NA	NA	NA	NA	NA	NA	NA	NA	NA	NA	NA	NA	NA	NA	NA	NA	NA	NA	NA
SNP_Sugarbeet_379	0	0	0	0	1	0	1	1	1	0	0	1	0.5	0	0	0	1	NA	0	0	0	0	0	0	0	0	0	0	0	0	0	0	0.5	0	0	0	0	NA	1	0	0	0.5	1	1	0	0	0	0	0
SNP_Sugarbeet_380	NA	NA	NA	NA	NA	NA	NA	NA	NA	NA	NA	NA	NA	NA	NA	NA	NA	NA	NA	NA	NA	NA	NA	NA	0	NA	NA	NA	NA	NA	NA	NA	NA	NA	NA	NA	NA	NA	NA	NA	NA	NA	NA	NA	NA	NA	NA	NA	NA
SNP_Sugarbeet_381	NA	NA	NA	NA	NA	NA	NA	NA	NA	NA	NA	NA	NA	NA	1	NA	NA	NA	NA	NA	NA	NA	NA	NA	1	NA	NA	NA	NA	1	NA	NA	NA	NA	1	NA	NA	NA	NA	NA	NA	NA	NA	NA	NA	NA	NA	NA	NA
SNP_Sugarbeet_382	0	1	0	0	0	0	0	1	0	0	0	0	0	1	0	0	0	1	0.5	1	0	0	0.5	1	0	0	0	1	0	0	0	0	0	0	0	0	0	0	0	0	0	0.5	1	0	0	0	1	0	0
SNP_Sugarbeet_383	NA	NA	NA	NA	NA	NA	NA	NA	NA	NA	NA	NA	NA	NA	NA	NA	NA	NA	NA	NA	NA	NA	NA	NA	NA	NA	NA	NA	NA	NA	NA	NA	NA	NA	NA	NA	0	0	0	NA	NA	0	NA	0	0	0	NA	0	0
SNP_Sugarbeet_384	NA	NA	NA	NA	NA	NA	NA	NA	NA	NA	NA	NA	NA	NA	NA	NA	NA	NA	NA	NA	NA	NA	NA	NA	NA	NA	NA	NA	NA	NA	NA	NA	NA	NA	NA	NA	NA	NA	NA	NA	NA	NA	NA	NA	NA	NA	NA	NA	NA
SNP_Sugarbeet_385	NA	NA	NA	NA	NA	NA	NA	NA	NA	NA	NA	NA	NA	NA	0	NA	NA	NA	NA	NA	NA	NA	NA	NA	1	NA	NA	NA	NA	0	NA	NA	NA	NA	1	NA	NA	NA	NA	NA	NA	NA	NA	NA	NA	NA	NA	NA	NA
SNP_Sugarbeet_386	0	0	0	0	0	0	0	0	0	0	0	0	0	0	NA	0	0	0	0	0	0	0	0	0	NA	0	NA	0	NA	NA	0	0	NA	NA	NA	0	0	0	0	0	0	0	0	0	0	0	0	0	0
SNP_Sugarbeet_387	0	1	0	0	0	0.5	0	0	0	0	0	0.5	0	0	0	0	0	0	0	0	0	1	0	0	0	0	0	0.5	0	0	0	0	0	0	0	0	0	0	0	0	NA	0	0	0	0	0	1	0	0
SNP_Sugarbeet_388	0	0	0	0	0	0	0	0	0	0	0	0	0	0	NA	0	0	0	0	0	0	0	0	0	NA	0	NA	0	0	NA	0	0	NA	NA	NA	0	0	0	0	0	0	0	0	0	0	0	0	0	0
SNP_Sugarbeet_389	NA	NA	NA	NA	NA	NA	NA	NA	NA	NA	NA	NA	NA	NA	1	NA	NA	NA	NA	NA	NA	NA	NA	NA	1	NA	NA	NA	NA	0.5	NA	NA	NA	NA	1	NA	NA	NA	NA	NA	NA	NA	NA	NA	NA	NA	NA	NA	NA
SNP_Sugarbeet_390	0	0	0	0	0	0	0	0	0	0	0	0	0	0	NA	0	0	0	0	0	0	0	0	0	NA	0	0	0	0	NA	0	0	NA	0	NA	NA	0	0	0	0	0	0	0	0	0	0	0	0	0
SNP_Sugarbeet_391	0	0	0	0	0	0	0	0	0	0	0	0	0	0	NA	0	0	0	0	0	0	0	0	0	NA	0	NA	0	0	NA	0	0	NA	NA	NA	0	0	0	0	0	0	0	0	0	0	0	0	0	0
SNP_Sugarbeet_392	0	0.5	0	0	0	NA	0	1	0	0	0	0	0.5	0	0.5	0	0	0	1	1	0	0	1	1	0.5	1	1	1	0.5	0	0	0	1	1	0	0	0	0	0	0	NA	1	1	0	0	0	0	0	0
SNP_Sugarbeet_393	0	0.5	0	0	0	0.5	0	0	1	0	0	0	0.5	0	0.5	0	0	0	0	0	0	0	0	0	0.5	1	0.5	0	0.5	1	0	0	0	0	0	0	0	0	0	0	0.5	0	0	1	0	0	1	1	0
SNP_Sugarbeet_394	NA	NA	NA	NA	NA	NA	NA	NA	NA	NA	NA	NA	NA	NA	0	NA	NA	NA	NA	NA	NA	NA	NA	NA	0	NA	NA	NA	NA	1	NA	NA	NA	NA	0	NA	NA	NA	NA	NA	NA	NA	NA	NA	NA	NA	NA	NA	NA
SNP_Sugarbeet_395	0	0	0	0	0	0	0	0	0.5	0	0	0	0	0	0	0	0	0	0	0	0	0	0	0	0	0	0	0	0	0	0	0	0	0	0	0	0	0	0	0	0	0	0	0.5	0	0	0	0	0
SNP_Sugarbeet_396	0	0	0	0	0	0	0	0	0	0	0	0	0	0	NA	0	0	0	0	0	0	0	0	0	NA	0	NA	0	0	NA	0	0	NA	NA	NA	0	0	0	0	0	0	0	0	0	0	0	0	0	0
SNP_Sugarbeet_397	NA	NA	NA	NA	NA	NA	NA	NA	NA	NA	NA	NA	NA	NA	0	NA	NA	NA	NA	NA	NA	NA	NA	NA	0	NA	NA	NA	NA	0	NA	NA	NA	NA	0	NA	NA	NA	NA	NA	NA	NA	NA	NA	NA	NA	NA	NA	NA
SNP_Sugarbeet_398	NA	NA	NA	NA	NA	NA	NA	NA	NA	NA	NA	NA	NA	NA	1	NA	NA	NA	NA	NA	NA	NA	NA	NA	NA	NA	NA	NA	NA	1	NA	NA	NA	NA	1	NA	NA	NA	NA	NA	NA	NA	NA	NA	NA	NA	NA	NA	NA
SNP_Sugarbeet_399	NA	NA	NA	NA	NA	NA	NA	NA	NA	NA	NA	NA	NA	NA	1	NA	NA	NA	NA	NA	NA	NA	NA	NA	NA	NA	NA	NA	NA	0	NA	NA	NA	NA	1	NA	NA	NA	NA	NA	NA	NA	NA	NA	NA	NA	NA	NA	NA
SNP_Sugarbeet_400	1	1	0	0.5	0	0.5	1	0	0	0	0	0	0	0	0	1	1	0	0.5	0	1	0.5	0.5	1	0	1	1	0	1	1	0	0	0	0	0	0	0	0.5	1	1	0.5	0	0	0	0	1	0	0	1
SNP_Sugarbeet_401	1	NA	1	0	1	1	1	1	1	1	1	1	1	1	NA	1	1	1	1	1	1	1	1	1	1	1	NA	1	1	NA	1	1	NA	1	NA	0	NA	0	1	1	1	1	1	1	1	1	0	0	1
SNP_Sugarbeet_402	0	0	0	0	0	0	0	0	0	0	0	0	0	0	0	0	0	0	0	0	0	0	0	0	0	0	0	0	0	0	0	0	0	0	0	0	0	0	0	0	0	0	0	0	0	0	0	0	0
SNP_Sugarbeet_403	NA	NA	NA	NA	NA	NA	NA	NA	NA	NA	NA	NA	NA	NA	0	NA	NA	NA	NA	NA	NA	NA	NA	NA	0	NA	NA	NA	NA	0.5	NA	NA	NA	NA	0	NA	NA	NA	NA	NA	NA	NA	NA	NA	NA	NA	NA	NA	NA
SNP_Sugarbeet_404	0	0	0	0	0	0	0	0	0	0	0	0	0	0	NA	0	0	0	0	0	0	0	0	0	NA	0	NA	0	0	NA	0	0	NA	NA	NA	0	0	0	0	0	0	0	0	0	0	0	0	0	0
SNP_Sugarbeet_405	NA	NA	NA	NA	NA	NA	NA	NA	NA	NA	NA	NA	NA	NA	0	NA	NA	NA	NA	NA	NA	NA	NA	NA	1	NA	NA	NA	NA	0	NA	NA	NA	NA	0	NA	NA	NA	NA	NA	NA	NA	NA	NA	NA	NA	NA	NA	NA
SNP_Sugarbeet_406	NA	NA	NA	NA	NA	NA	NA	NA	NA	NA	NA	NA	NA	NA	1	NA	NA	NA	NA	NA	NA	NA	NA	NA	0	NA	NA	NA	NA	0	NA	NA	NA	NA	0	NA	NA	NA	NA	NA	NA	NA	NA	NA	NA	NA	NA	NA	NA
SNP_Sugarbeet_407	NA	NA	NA	NA	NA	NA	NA	NA	NA	NA	NA	NA	NA	NA	0	NA	NA	NA	NA	NA	NA	NA	NA	NA	0	NA	NA	NA	NA	0	NA	NA	NA	NA	0	NA	NA	NA	NA	NA	NA	NA	NA	NA	NA	NA	NA	NA	NA
SNP_Sugarbeet_408	NA	NA	NA	NA	NA	NA	NA	NA	NA	NA	NA	NA	NA	NA	0	NA	NA	NA	0	NA	NA	NA	NA	NA	0	NA	0	NA	NA	0	NA	NA	1	0	0	NA	NA	NA	0	NA	0.5	0	0	1	0	0	0	1	0.5
SNP_Sugarbeet_409	0	0	0	0	0	0	0	0	0	0	0	1	0	0	NA	0	NA	NA	NA	0	0	0	0	NA	NA	0	NA	0	0	NA	0	0	NA	NA	NA	NA	NA	NA	1	0	NA	NA	NA	NA	NA	NA	NA	NA	NA
SNP_Sugarbeet_410	NA	NA	NA	NA	NA	NA	NA	NA	NA	NA	NA	NA	NA	NA	0	NA	NA	NA	NA	NA	NA	NA	NA	NA	0	NA	NA	NA	NA	0	NA	NA	NA	NA	0	NA	NA	NA	NA	NA	NA	NA	NA	NA	NA	NA	NA	NA	NA
SNP_Sugarbeet_411	0	0	0	0	0	0	0	0	0	0	0	1	0	0	NA	0	0	0	0	0	0	0	0	0	0	0	0	0	0	NA	0	0	0	0	NA	1	0	0	0	0	0	0.5	0	0	0	0	0	0	0
SNP_Sugarbeet_412	NA	NA	NA	NA	NA	NA	NA	NA	NA	NA	NA	NA	NA	NA	0	NA	NA	NA	NA	NA	NA	NA	NA	NA	0	NA	NA	NA	NA	0	NA	NA	NA	NA	0	NA	NA	NA	NA	NA	NA	NA	NA	NA	NA	NA	NA	NA	NA
SNP_Sugarbeet_413	NA	NA	NA	NA	NA	NA	NA	NA	NA	NA	NA	NA	NA	NA	0	NA	NA	NA	NA	NA	NA	NA	NA	NA	0	NA	NA	NA	NA	0.5	NA	NA	NA	NA	0	NA	NA	NA	NA	NA	NA	NA	NA	NA	NA	NA	NA	NA	NA
SNP_Sugarbeet_414	NA	NA	NA	NA	NA	NA	NA	NA	NA	NA	NA	NA	NA	NA	0	NA	NA	NA	NA	NA	NA	NA	NA	NA	0	NA	NA	NA	NA	0	NA	NA	NA	NA	0	NA	NA	NA	NA	NA	NA	NA	NA	NA	NA	NA	NA	NA	NA
SNP_Sugarbeet_415	NA	NA	NA	NA	NA	NA	NA	NA	NA	NA	NA	NA	NA	NA	NA	NA	NA	NA	NA	NA	NA	NA	NA	NA	0	NA	NA	NA	NA	NA	NA	NA	NA	NA	NA	NA	NA	NA	NA	NA	NA	NA	NA	NA	NA	NA	NA	NA	NA
SNP_Sugarbeet_416	0	0	NA	0	0.5	0	0	0	0	0	0	1	0	0	0	0	0	0	0	0	0	0	0	0	0	0	0	0	0	0	0	0	0	0	0	0	0.5	0	0	0	0	0	0	0	0	0	1	0	0
SNP_Sugarbeet_417	NA	NA	NA	NA	NA	NA	NA	NA	NA	NA	NA	NA	NA	NA	0	NA	NA	NA	NA	NA	NA	NA	NA	NA	0	NA	NA	NA	NA	0	NA	NA	NA	NA	0	NA	NA	NA	NA	NA	NA	NA	NA	NA	NA	NA	NA	NA	NA
SNP_Sugarbeet_418	0.5	0	1	0	0	0	0.5	1	1	0	1	0	0.5	0	1	0.5	0	0	1	1	0	0	0	0	0	0	0	1	0	0	NA	0.5	0	0	0	0	1	0	0	1	0	0.5	1	1	0	0	0	0	0
SNP_Sugarbeet_419	0	0	0	0	0	0	0	0	0	0	0	0	0	0	NA	0	0	0	0	0	0	0	0	0	NA	0	NA	0	0	NA	0	0	NA	NA	NA	0	0	0	0	0	0	0	0	0	0	0	0	0	0
SNP_Sugarbeet_420	NA	NA	NA	NA	NA	NA	NA	NA	NA	NA	NA	NA	NA	NA	0	NA	NA	NA	NA	NA	NA	NA	NA	NA	0	NA	NA	NA	NA	0	NA	NA	NA	NA	0	NA	NA	NA	NA	NA	NA	NA	NA	NA	NA	NA	NA	NA	NA
SNP_Sugarbeet_421	NA	1	0.5	1	0.5	1	1	1	0	1	0.5	0	0.5	1	NA	NA	0	1	0.5	1	0	1	0	0	1	1	1	1	1	NA	0.5	1	1	0	NA	0.5	NA	NA	0	1	1	0	1	0	1	1	1	1	1
SNP_Sugarbeet_422	NA	NA	NA	NA	NA	NA	NA	NA	NA	NA	NA	NA	NA	NA	1	NA	NA	NA	NA	NA	NA	NA	NA	NA	0.5	NA	NA	NA	NA	0	NA	NA	NA	NA	0	NA	NA	NA	NA	NA	NA	NA	NA	NA	NA	NA	NA	NA	NA
SNP_Sugarbeet_423	NA	NA	NA	NA	NA	NA	NA	NA	NA	NA	NA	NA	NA	NA	NA	NA	NA	NA	NA	NA	NA	NA	NA	NA	0	NA	NA	NA	NA	NA	NA	NA	NA	NA	NA	NA	NA	NA	NA	NA	NA	NA	NA	NA	NA	NA	NA	NA	NA
SNP_Sugarbeet_424	NA	NA	NA	NA	NA	NA	NA	NA	NA	NA	NA	NA	NA	NA	0	NA	NA	NA	NA	NA	NA	NA	NA	NA	0	NA	NA	NA	NA	0	NA	NA	NA	NA	0	NA	NA	NA	NA	NA	NA	NA	NA	NA	NA	NA	NA	NA	NA
SNP_Sugarbeet_425	0	0	NA	0.5	0.5	0.5	0.5	0	0	0	0	0	0	0	0	0	0	0	0	0	NA	0.5	0.5	0.5	1	0.5	1	0	0.5	1	0	0	0	0	0	0	NA	0.5	0	0.5	0.5	0.5	0	0	0	0	0	0	0
SNP_Sugarbeet_426	0	0	0	0	0	0	0	0	0	0	0	0	0	0	NA	0	0	NA	0	0	0	0	0	0	NA	0	NA	0	0	NA	0	0	NA	NA	NA	0	0	0	0	0	0	0	0	0	0	0	0	0	0
SNP_Sugarbeet_427	NA	NA	NA	NA	NA	NA	NA	NA	NA	NA	NA	NA	NA	NA	1	NA	NA	NA	NA	NA	NA	NA	NA	NA	0	NA	NA	NA	NA	1	NA	NA	NA	NA	0	NA	NA	NA	NA	NA	NA	NA	NA	NA	NA	NA	NA	NA	NA
SNP_Sugarbeet_428	0	0.5	0	0	0	NA	1	0	1	0	0	1	NA	0	NA	0	0	0	NA	0.5	NA	0	0.5	0	NA	NA	NA	NA	0	NA	0	0	NA	NA	NA	0	0	0	0.5	NA	0	0	0	1	0	0	0	1	0
SNP_Sugarbeet_429	NA	NA	NA	NA	NA	NA	NA	NA	NA	NA	NA	NA	NA	NA	0	NA	NA	NA	NA	NA	NA	NA	NA	NA	0	NA	NA	NA	NA	0.5	NA	NA	NA	NA	0	NA	NA	NA	NA	NA	NA	NA	NA	NA	NA	NA	NA	NA	NA
SNP_Sugarbeet_430	0.5	0	0	1	0	1	0	0	0	0	0	1	0	1	0	NA	0	1	1	1	1	0	0	0	1	1	1	1	1	1	1	1	0	0	0	0	0	NA	0	0	1	0	0	0	0	0	0	0	1
SNP_Sugarbeet_431	NA	NA	NA	NA	NA	NA	NA	NA	NA	NA	NA	NA	NA	NA	0	NA	NA	NA	NA	NA	NA	NA	NA	NA	NA	NA	NA	NA	NA	0	NA	NA	NA	NA	0	NA	NA	NA	NA	NA	NA	NA	NA	NA	NA	NA	NA	NA	NA
SNP_Sugarbeet_432	0	0	1	1	0	NA	1	0	1	1	0.5	1	1	0	NA	0	1	0	0	0	0	0	1	1	NA	NA	NA	0	NA	NA	0	0	NA	NA	NA	1	1	1	1	0	NA	1	0	1	1	1	0	0	0
SNP_Sugarbeet_433	0	0	0	0	0	0	0	0	0	0	0	NA	0	0	NA	0	NA	0	0	0	NA	0	NA	0	NA	0	NA	0	0	NA	0	0	NA	NA	NA	0	0	0	NA	0	0	0	0	0	0	0	0	0	0
SNP_Sugarbeet_434	NA	NA	NA	NA	NA	NA	NA	NA	NA	NA	NA	NA	NA	NA	0	NA	NA	NA	NA	NA	NA	NA	NA	NA	0	NA	NA	NA	NA	0	NA	NA	NA	NA	0	NA	NA	NA	NA	NA	NA	NA	NA	NA	NA	NA	NA	NA	NA
SNP_Sugarbeet_435	NA	NA	NA	NA	NA	NA	NA	NA	NA	NA	NA	NA	NA	NA	NA	NA	NA	NA	NA	NA	NA	NA	NA	NA	NA	NA	NA	NA	NA	NA	NA	NA	NA	NA	NA	NA	NA	NA	NA	NA	NA	NA	NA	NA	NA	NA	NA	NA	NA
SNP_Sugarbeet_436	0	0	0	0	0	0	0	0	0	0	0	0	0	0	0	0	0	0	0	0	0	0	0	0	0	0	0	0	0	0	0	0	0	0	0	0	0	0	0	0	0	0	0	0	0	0	0	0	0
SNP_Sugarbeet_437	NA	NA	NA	NA	NA	NA	NA	NA	NA	NA	NA	NA	NA	NA	1	NA	NA	NA	NA	NA	NA	NA	NA	NA	1	NA	NA	NA	NA	1	NA	NA	NA	NA	1	NA	NA	NA	NA	NA	NA	NA	NA	NA	NA	NA	NA	NA	NA
SNP_Sugarbeet_438	NA	NA	NA	NA	NA	NA	NA	NA	NA	NA	NA	NA	NA	NA	NA	NA	NA	NA	1	NA	NA	NA	NA	NA	NA	NA	NA	NA	NA	NA	NA	NA	NA	NA	NA	NA	0	NA	0	NA	1	0	0	0	0	0	1	0	1
SNP_Sugarbeet_439	NA	NA	NA	NA	NA	NA	NA	NA	NA	NA	NA	NA	NA	NA	NA	NA	NA	NA	NA	NA	NA	NA	NA	NA	1	NA	NA	NA	NA	NA	NA	NA	NA	NA	NA	NA	NA	NA	NA	NA	NA	NA	NA	NA	NA	NA	NA	NA	NA
SNP_Sugarbeet_440	0	0	0	0	0	0	0	0	0	0	0	0	0	1	0	0	0	1	0	0	0	0	0	0	0	0	0	0	0	0	0	0	0	0	0.5	0	0	0	0	0	0	0	0	0	0	0	0	0	0
SNP_Sugarbeet_441	NA	NA	NA	NA	NA	NA	NA	NA	NA	NA	NA	NA	NA	NA	NA	NA	NA	NA	NA	NA	NA	NA	NA	NA	0	NA	NA	NA	NA	NA	NA	NA	NA	NA	NA	NA	NA	NA	NA	NA	NA	NA	NA	NA	NA	NA	NA	NA	NA
SNP_Sugarbeet_442	NA	NA	NA	NA	NA	NA	NA	NA	NA	NA	NA	NA	NA	NA	NA	NA	NA	0	NA	NA	NA	NA	NA	0	NA	NA	NA	NA	NA	NA	NA	NA	NA	NA	NA	0	NA	0	0	NA	0	NA	NA	NA	NA	NA	0	0	0
SNP_Sugarbeet_443	1	0	0	0	0	0	0	0	0	1	0	0	0.5	1	NA	1	0	1	0.5	0	1	0	0	0	0	0	1	0	0	0	0	0.5	0	0	0	0	0	0	0	0	0	0.5	0	0	1	1	0	0	0
SNP_Sugarbeet_444	0	NA	0.5	0	0	1	0.5	1	1	0.5	1	1	1	0.5	0	NA	1	0	0	0	0	0.5	0	0	0	1	1	0	0.5	0.5	0	1	1	0.5	0	1	NA	NA	1	0	1	0	1	1	0.5	0	0.5	0	1
SNP_Sugarbeet_445	0	0	0	0	0	0	0	0	0	0	0	0	0	0	0	0	0	0	0	0	0	0	0	0	0	0	0	0	0	0	0	0	0	0	0	0	0	0	0	0	0	0	0	0	0	0	0	0	0
SNP_Sugarbeet_446	NA	NA	NA	NA	NA	NA	NA	NA	NA	NA	NA	NA	NA	NA	NA	NA	NA	NA	NA	NA	NA	NA	NA	NA	NA	NA	NA	NA	NA	NA	NA	NA	NA	NA	NA	NA	1	NA	0	NA	NA	1	0	0	0	0	NA	NA	0
SNP_Sugarbeet_447	NA	NA	NA	NA	NA	NA	NA	NA	NA	NA	NA	NA	NA	NA	0	NA	NA	NA	NA	NA	NA	NA	NA	NA	0.5	NA	NA	NA	NA	0	NA	NA	NA	NA	0	NA	NA	NA	NA	NA	NA	NA	NA	NA	NA	NA	NA	NA	NA
SNP_Sugarbeet_448	0	NA	0	0	0	NA	NA	0	0.5	0	0.5	0.5	NA	0	NA	0	0.5	0	0	0	NA	NA	0	0	NA	NA	NA	0.5	0.5	NA	0.5	NA	NA	NA	NA	1	0	0	1	0.5	1	0	0	1	0	0	1	1	0.5
SNP_Sugarbeet_449	0	0	1	0	0	0	0	1	0	NA	0	1	0	0	NA	0	0	NA	0	0	0	0	1	1	NA	0.5	NA	1	0	NA	0	0	NA	NA	NA	0	1	0	0	0	0	0	1	0	0.5	1	0	0	0
SNP_Sugarbeet_450	NA	NA	NA	NA	NA	NA	NA	NA	NA	NA	NA	NA	NA	NA	0	NA	NA	NA	NA	NA	NA	NA	NA	NA	NA	NA	NA	NA	NA	0	NA	NA	NA	NA	0	NA	NA	NA	NA	NA	NA	NA	NA	NA	NA	NA	NA	NA	NA
SNP_Sugarbeet_451	0	0	0	0	0	0	0	0	0	0	0	0	0	0	NA	0	0	0	0	0	0	0	0	0	NA	0	NA	0	0	NA	0	0	NA	NA	NA	0	0	0	0	0	0	0	0	0	0	0	0	0	0
SNP_Sugarbeet_452	NA	NA	NA	NA	NA	NA	NA	NA	NA	NA	NA	NA	NA	NA	0	NA	NA	NA	NA	NA	NA	NA	NA	NA	1	NA	NA	NA	NA	0	NA	NA	NA	NA	0	NA	NA	NA	NA	NA	NA	NA	NA	NA	NA	NA	NA	NA	NA
SNP_Sugarbeet_453	NA	NA	NA	NA	NA	NA	NA	NA	NA	NA	NA	NA	NA	NA	0	NA	NA	NA	NA	NA	NA	NA	NA	NA	0	NA	NA	NA	NA	0	NA	NA	NA	NA	0	NA	NA	NA	NA	NA	NA	NA	NA	NA	NA	NA	NA	NA	NA
SNP_Sugarbeet_454	NA	NA	NA	NA	NA	NA	NA	NA	NA	NA	NA	NA	NA	NA	0.5	NA	NA	NA	NA	NA	NA	NA	NA	NA	1	NA	NA	NA	NA	0	NA	NA	NA	NA	1	NA	NA	NA	NA	NA	NA	NA	NA	NA	NA	NA	NA	NA	NA
SNP_Sugarbeet_455	NA	NA	NA	NA	NA	NA	NA	NA	NA	NA	NA	NA	NA	NA	1	NA	NA	NA	NA	NA	NA	NA	NA	NA	0	NA	NA	NA	NA	0	NA	NA	NA	NA	0	NA	NA	NA	NA	NA	NA	NA	NA	NA	NA	NA	NA	NA	NA
SNP_Sugarbeet_456	NA	NA	NA	NA	NA	NA	NA	NA	NA	NA	NA	NA	NA	NA	0.5	NA	NA	NA	NA	NA	NA	NA	NA	NA	1	NA	NA	NA	NA	1	NA	NA	NA	NA	0	NA	NA	NA	NA	NA	NA	NA	NA	NA	NA	NA	NA	NA	NA
SNP_Sugarbeet_457	NA	NA	NA	NA	NA	NA	NA	NA	NA	NA	NA	NA	NA	NA	0	NA	NA	NA	NA	NA	NA	NA	NA	NA	0	NA	NA	NA	NA	0	NA	NA	NA	NA	0	NA	NA	NA	NA	NA	NA	NA	NA	NA	NA	NA	NA	NA	NA
SNP_Sugarbeet_458	NA	NA	NA	NA	NA	NA	NA	NA	NA	NA	NA	NA	NA	NA	NA	NA	NA	NA	NA	NA	NA	NA	NA	NA	1	NA	NA	NA	NA	NA	NA	NA	NA	NA	NA	NA	NA	NA	NA	NA	NA	NA	NA	NA	NA	NA	NA	NA	NA
SNP_Sugarbeet_459	NA	NA	NA	NA	NA	NA	NA	NA	NA	NA	NA	NA	NA	NA	1	NA	NA	NA	NA	NA	NA	NA	NA	NA	0	NA	NA	NA	NA	0	NA	NA	NA	NA	1	NA	NA	NA	NA	NA	NA	NA	NA	NA	NA	NA	NA	NA	NA
SNP_Sugarbeet_460	0	0	0	0	NA	0	0	0.5	0	0	0	0	0	0	0	0	0	0	0	NA	NA	0	0	0	0	0.5	0	0	0	0	0	0	0	0	0	0	0	0	0	0	0	1	1	0	0	0	0	0	0
SNP_Sugarbeet_461	NA	NA	NA	NA	NA	NA	NA	NA	NA	NA	NA	NA	NA	NA	0	NA	NA	NA	NA	NA	NA	NA	NA	NA	0	NA	NA	NA	NA	0	NA	NA	NA	NA	0	NA	NA	NA	NA	NA	NA	NA	NA	NA	NA	NA	NA	NA	NA
SNP_Sugarbeet_462	1	0	1	0	1	0	0	1	NA	1	0.5	1	1	0	0	1	NA	0	1	1	0	0	1	1	0	1	1	0	0	0	1	1	1	1	0	1	1	0	0	0	0	1	1	1	1	1	1	1	0
SNP_Sugarbeet_463	0	0.5	0.5	1	0	0.5	0.5	NA	0.5	0.5	0.5	0	0.5	0.5	NA	0	0	NA	0	0	NA	0.5	0	NA	NA	0	NA	0.5	0.5	NA	0.5	0.5	NA	NA	NA	NA	0.5	NA	0	0.5	0.5	0	NA	0	0.5	NA	0	NA	0
SNP_Sugarbeet_464	NA	NA	NA	NA	NA	NA	NA	NA	NA	NA	NA	NA	NA	NA	1	NA	NA	NA	NA	NA	NA	NA	NA	NA	1	NA	NA	NA	NA	1	NA	NA	NA	NA	1	NA	NA	NA	NA	NA	NA	NA	NA	NA	NA	NA	NA	NA	NA
SNP_Sugarbeet_465	NA	NA	NA	NA	NA	NA	NA	NA	NA	NA	NA	NA	NA	NA	1	NA	NA	NA	NA	NA	NA	NA	NA	NA	0	NA	NA	NA	NA	0	NA	NA	NA	NA	0	NA	NA	NA	NA	NA	NA	NA	NA	NA	NA	NA	NA	NA	NA
SNP_Sugarbeet_466	0	0	0	0	0	0	0.5	0	0.5	0	0	0	0	0	0	0	NA	0	0	0	0	0	0	0	0	0	0	0	0	0	0	0	0	0	0	0	0	0	1	0	0	0	0	NA	0	0	0	0	1
SNP_Sugarbeet_467	0	0	0	0	0	0	0	0	0	0	0	0	0	0	NA	0	0	0	0	0	0	0	0	0	NA	0	NA	0	0	NA	0	0	NA	NA	NA	0	0	0	0	0	0	0	0	0	0	0	0	0	0
SNP_Sugarbeet_468	0	0.5	0.5	0	1	0.5	0	1	0.5	0	1	0	0.5	0	NA	0	NA	0	0	0	0	0	1	1	NA	1	NA	0	0	NA	0.5	1	NA	NA	NA	1	0.5	0	0	0	0.5	1	1	0	0	0	0	1	0
SNP_Sugarbeet_469	NA	NA	NA	NA	NA	NA	NA	NA	NA	NA	NA	NA	NA	NA	NA	NA	NA	NA	NA	NA	NA	NA	NA	NA	NA	NA	NA	NA	NA	NA	NA	NA	NA	NA	NA	NA	NA	NA	NA	NA	NA	NA	NA	NA	NA	NA	NA	NA	NA
SNP_Sugarbeet_470	0	0	0	0	0	0	0	0	0	0	0	0	0	0	NA	0	0	0	0	0	0	0	0	0	NA	0	NA	0	0	NA	0	0	NA	NA	NA	0	0	0	0	0	0	0	0	0	0	0	0	0	0
SNP_Sugarbeet_471	0	0	0	0	0	0	0	0	0	0	0	0	0	0	NA	0	0	NA	0	0	0	0	0	0	NA	0	NA	0	0	NA	0	0	NA	NA	NA	0	0	0	0	0	0	0	0	0	0	0	0	0	0
SNP_Sugarbeet_472	NA	NA	NA	NA	NA	NA	NA	NA	NA	NA	NA	NA	NA	NA	1	NA	NA	NA	NA	NA	NA	NA	NA	NA	0	NA	NA	NA	NA	0	NA	NA	NA	NA	0	NA	NA	NA	NA	NA	NA	NA	NA	NA	NA	NA	NA	NA	NA
SNP_Sugarbeet_473	NA	NA	NA	NA	NA	NA	NA	NA	NA	NA	NA	NA	NA	NA	NA	NA	NA	NA	NA	NA	NA	NA	NA	NA	0.5	NA	NA	NA	NA	NA	NA	NA	NA	NA	NA	NA	NA	NA	NA	NA	NA	NA	NA	NA	NA	NA	NA	NA	NA
SNP_Sugarbeet_474	0	0	0	0	0	0	0.5	0	0	0	1	0	0	0	0	0	NA	0	0.5	0	0	0	0	0	0	1	0	0	0	0	0.5	1	1	0	0	0	0	NA	1	0	0	0	0	0	0	0	0	1	0
SNP_Sugarbeet_475	NA	NA	NA	NA	NA	NA	NA	NA	NA	NA	NA	NA	NA	NA	1	NA	NA	NA	NA	NA	NA	NA	NA	NA	1	NA	NA	NA	NA	1	NA	NA	NA	NA	1	NA	NA	NA	NA	NA	NA	NA	NA	NA	NA	NA	NA	NA	NA
SNP_Sugarbeet_476	1	NA	0	0	0	0.5	NA	0	1	1	1	1	NA	1	0	1	1	NA	1	1	1	1	0	0	1	0	0	1	1	1	1	1	0	0	0.5	1	0	0	1	0	NA	1	0	1	1	0	1	1	1
SNP_Sugarbeet_477	0	0	0	0	0	0.5	0	NA	NA	0	0.5	0.5	0	1	NA	0	0.5	1	0	0	0	0	NA	NA	NA	0.5	NA	0	0.5	NA	NA	0.5	NA	NA	NA	0	0	0	0.5	0	0.5	0	NA	0	0	0	0.5	0	0
SNP_Sugarbeet_478	0	0	0	0	0	0	1	0	0	0	0	0	0	0	0	0	NA	0	0	0	0	0	0	0	0	0	0	0	0	0	NA	0	0	0	0	0	0	NA	1	0	0	0.5	0	0	0	0	0	0	1
SNP_Sugarbeet_479	0	0	0	1	0.5	0	0	0	NA	0	1	0	0.5	0	0	0	0	0	0	0	0	0	1	1	0	0	1	0	0	0	0.5	1	0	1	0	1	0	0.5	0	0	0	0	0	1	0	0	0	0.5	0
SNP_Sugarbeet_480	1	0	0	0	0	0.5	1	1	1	0.5	0.5	0	1	1	1	1	1	1	1	1	1	1	0.5	NA	0	0	0	1	0.5	1	1	1	0	0	0.5	1	0	NA	1	0	0.5	0.5	1	1	0.5	0	1	1	1
SNP_Sugarbeet_481	NA	NA	NA	NA	NA	NA	NA	NA	NA	NA	NA	NA	NA	NA	1	NA	NA	NA	NA	NA	NA	NA	NA	NA	1	NA	NA	NA	NA	0.5	NA	NA	NA	NA	0	NA	NA	NA	NA	NA	NA	NA	NA	NA	NA	NA	NA	NA	NA
SNP_Sugarbeet_482	NA	NA	NA	NA	NA	NA	NA	NA	NA	NA	NA	NA	NA	NA	1	NA	NA	NA	NA	NA	NA	NA	NA	NA	NA	NA	NA	NA	NA	0	NA	NA	NA	NA	0	NA	NA	NA	NA	NA	NA	NA	NA	NA	NA	NA	NA	NA	NA
SNP_Sugarbeet_483	0.5	0	0	0	0	0	0.5	0	0	0	0	0	0	0	0	0.5	0	0	0	0	0	0	0	0	0	0	0	0	0	0	NA	0.5	0	0	0	0	0.5	0	0	1	0	0	0	0	0	0	0	1	0
SNP_Sugarbeet_484	NA	NA	NA	NA	NA	NA	NA	NA	NA	NA	NA	NA	NA	NA	0	NA	NA	NA	NA	NA	NA	NA	NA	NA	0	NA	NA	NA	NA	0.5	NA	NA	NA	NA	0	NA	NA	NA	NA	NA	NA	NA	NA	NA	NA	NA	NA	NA	NA
SNP_Sugarbeet_485	0	0	0	0	0	0	0	0	0	0	NA	0	NA	0	0	0	0	0	0	NA	0	0	0	0	0	0	0	0	0	0	0	0	0	0	0.5	0	0	0	0.5	0	0	0	0	0	0	0	0	0	0
SNP_Sugarbeet_486	1	0.5	0	0	0	1	0	0	1	0.5	0.5	0	1	0	1	1	0	0	1	1	1	1	0.5	0.5	0	1	1	1	0.5	NA	NA	1	1	1	1	NA	0	0	0	1	1	0.5	0	1	0.5	1	0.5	1	0
SNP_Sugarbeet_487	NA	NA	NA	NA	NA	NA	NA	NA	NA	NA	NA	NA	NA	NA	NA	NA	NA	0	1	NA	NA	NA	NA	0	NA	NA	NA	NA	NA	NA	NA	NA	NA	NA	NA	0	0	0	0	NA	NA	NA	NA	NA	NA	NA	NA	1	NA
SNP_Sugarbeet_488	NA	NA	NA	NA	NA	NA	NA	NA	NA	NA	NA	NA	NA	NA	1	NA	NA	NA	NA	NA	NA	NA	NA	NA	0.5	NA	NA	NA	NA	1	NA	NA	NA	NA	0	NA	NA	NA	NA	NA	NA	NA	NA	NA	NA	NA	NA	NA	NA
SNP_Sugarbeet_489	NA	NA	NA	NA	NA	NA	NA	NA	NA	NA	NA	NA	NA	NA	0	NA	NA	NA	NA	NA	NA	NA	NA	NA	0	NA	NA	NA	NA	0	NA	NA	NA	NA	0	NA	NA	NA	NA	NA	NA	NA	NA	NA	NA	NA	NA	NA	NA
SNP_Sugarbeet_490	0	0.5	NA	0	0	1	1	1	0	NA	0	1	0.5	0	0.5	0	1	0	1	1	1	0	1	1	0.5	1	1	1	0.5	0	NA	0	0.5	1	1	0	0.5	0	1	0	1	1	1	0	1	0	0	0	0.5
SNP_Sugarbeet_491	NA	NA	NA	NA	NA	NA	NA	NA	NA	NA	NA	NA	NA	NA	0	NA	NA	NA	NA	NA	NA	NA	NA	NA	0	NA	NA	NA	NA	0	NA	NA	NA	NA	0	NA	NA	NA	NA	NA	NA	NA	NA	NA	NA	NA	NA	NA	NA
SNP_Sugarbeet_492	NA	NA	NA	NA	NA	NA	NA	NA	NA	NA	NA	NA	NA	NA	0.5	NA	NA	NA	NA	NA	NA	NA	NA	NA	0	NA	NA	NA	NA	0	NA	NA	NA	NA	0	NA	NA	NA	NA	NA	NA	NA	NA	NA	NA	NA	NA	NA	NA
SNP_Sugarbeet_493	0.5	NA	0	0.5	0	0	0.5	0.5	0	0	NA	0.5	0	0.5	1	0.5	0.5	0	1	0.5	NA	0.5	0	0	1	0	0	0.5	0	0	0.5	0.5	1	0	1	0	0	1	0.5	0	0	1	NA	0	0	0	0	0	1
SNP_Sugarbeet_494	NA	NA	NA	NA	NA	NA	NA	NA	NA	NA	NA	NA	NA	NA	1	NA	NA	NA	NA	NA	NA	NA	NA	NA	0	NA	NA	NA	NA	0	NA	NA	NA	NA	1	NA	NA	NA	NA	NA	NA	NA	NA	NA	NA	NA	NA	NA	NA
SNP_Sugarbeet_495	NA	NA	NA	NA	NA	NA	NA	NA	NA	NA	NA	NA	NA	NA	0	NA	NA	NA	NA	NA	NA	NA	NA	NA	0	NA	NA	NA	NA	0	NA	NA	NA	NA	0	NA	NA	NA	NA	NA	NA	NA	NA	NA	NA	NA	NA	NA	NA
SNP_Sugarbeet_496	NA	NA	NA	NA	NA	NA	NA	NA	NA	NA	NA	NA	NA	NA	0	NA	NA	NA	NA	NA	NA	NA	NA	NA	1	NA	NA	NA	NA	1	NA	NA	NA	NA	0	NA	NA	NA	NA	NA	NA	NA	NA	NA	NA	NA	NA	NA	NA
SNP_Sugarbeet_497	0	0	0	0	1	0	NA	0	0	0	1	1	1	0	NA	0	1	NA	0	0	NA	0	0	NA	NA	1	NA	0	0	NA	0	0	1	NA	NA	NA	0	NA	1	0	0	0	0	0	0	0	0	0	0
SNP_Sugarbeet_498	NA	NA	NA	NA	NA	NA	NA	NA	NA	NA	NA	NA	NA	NA	1	NA	NA	NA	NA	NA	NA	NA	NA	NA	NA	NA	NA	NA	NA	1	NA	NA	NA	NA	0	NA	NA	NA	NA	NA	NA	NA	NA	NA	NA	NA	NA	NA	NA
SNP_Sugarbeet_499	0	0	0	0	0	0	0	0	0	0	0	0	0.5	0	0	0	0	0	0.5	0	0	0	1	1	0	0	0	1	0	0	NA	0	0.5	0	0	1	0	0	0	0	0	0.5	0	0	0	0	0	NA	0
SNP_Sugarbeet_500	NA	NA	NA	NA	NA	NA	NA	NA	NA	NA	NA	NA	NA	NA	0	NA	NA	NA	NA	NA	NA	NA	NA	NA	0	NA	NA	NA	NA	0	NA	NA	NA	NA	0	NA	NA	NA	NA	NA	NA	NA	NA	NA	NA	NA	NA	NA	NA
SNP_Sugarbeet_501	NA	NA	NA	NA	NA	NA	NA	NA	NA	NA	NA	NA	NA	NA	0	NA	NA	NA	NA	NA	NA	NA	NA	NA	NA	NA	NA	NA	NA	0.5	NA	NA	NA	NA	0	NA	NA	NA	NA	NA	NA	NA	NA	NA	NA	NA	NA	NA	NA
SNP_Sugarbeet_502	NA	NA	NA	NA	NA	NA	NA	NA	NA	NA	NA	NA	NA	NA	0	NA	NA	NA	NA	NA	NA	NA	NA	NA	0	NA	NA	NA	NA	0	NA	NA	NA	NA	0	NA	NA	NA	NA	NA	NA	NA	NA	NA	NA	NA	NA	NA	NA
SNP_Sugarbeet_503	0	0	0	0	0	0	0	0	0	0	0	0	0	0	0	0	0	0	0	0	0	0	0	0	0	0	0	0	0	0	0	0	NA	0	0	0	0	0	0	0	0	0	0	0	0	0	0	0	0
SNP_Sugarbeet_504	0	NA	0	NA	0	1	0.5	0	0.5	0	0	0	0	0	NA	0	0	NA	NA	0	NA	NA	0	NA	NA	NA	NA	NA	NA	NA	0	0	NA	NA	NA	NA	NA	NA	0	0.5	NA	NA	NA	NA	NA	NA	NA	NA	NA
SNP_Sugarbeet_505	0.5	0	0	0	0	0	0	0	0	0	0	0	0	0	1	NA	0	0	1	1	0	0	0	0	0	0	0	1	0	0	0.5	0.5	0	0	0	0	0	0	0	0	0	0	0	0	0	0	0	0	0
SNP_Sugarbeet_506	0	0	0	0	0	0	0	1	0	0	0	1	0	0	0	0	1	NA	0	0	NA	0	0	0	0	0	0	0	0	0	0	0	0	0	0	0.5	0	NA	1	0	0	0	1	0	0	0	0	0	0
SNP_Sugarbeet_507	NA	NA	NA	NA	NA	NA	NA	NA	NA	NA	NA	NA	NA	NA	NA	NA	NA	NA	NA	NA	NA	NA	NA	NA	0	NA	NA	NA	NA	NA	NA	NA	NA	NA	NA	NA	NA	NA	NA	NA	NA	NA	NA	NA	NA	NA	NA	NA	NA
SNP_Sugarbeet_508	1	0	1	0	0	0	0	1	0	1	1	0	0	NA	NA	1	1	NA	NA	1	NA	1	1	NA	NA	0	NA	1	NA	NA	1	1	NA	NA	NA	NA	NA	0	1	0	0	1	NA	0	NA	NA	0	NA	0
SNP_Sugarbeet_509	0	0	0	0	0	0.5	NA	0	0.5	0	0	0	0.5	0.5	NA	0	0	NA	NA	0	NA	0.5	NA	NA	NA	1	NA	0	NA	NA	NA	0	NA	NA	NA	NA	NA	NA	0	0.5	NA	NA	NA	NA	NA	NA	NA	NA	NA
SNP_Sugarbeet_510	0	0.5	0.5	0	0	0	0.5	0	0	0.5	0.5	0	0.5	0.5	0	0	0	0.5	0	0	0	0	0	0	1	0	0	0	NA	1	0.5	0.5	0	0	0	0.5	0.5	0.5	0	NA	0	0	0	0	0.5	0	1	0	0
SNP_Sugarbeet_511	0	0	0	0	0	0	0	0	0	0	0	0	0	0	0.5	0	0	0	0	0	0	0	0	0	0	0	NA	0	0	0	0	0	0	NA	0	0	0	0.5	0	0	0	0	0	0	NA	0	0	0	0.5
SNP_Sugarbeet_512	NA	NA	NA	NA	NA	NA	NA	NA	NA	NA	NA	NA	NA	NA	NA	NA	NA	NA	NA	NA	NA	NA	NA	NA	0	NA	NA	NA	NA	NA	NA	NA	NA	NA	NA	NA	NA	NA	NA	NA	NA	NA	NA	NA	NA	NA	NA	NA	NA
SNP_Sugarbeet_513	NA	NA	NA	NA	NA	NA	NA	NA	NA	NA	NA	NA	NA	NA	NA	NA	NA	NA	NA	NA	NA	NA	NA	NA	NA	NA	NA	NA	NA	NA	NA	NA	NA	NA	NA	NA	NA	NA	NA	NA	NA	NA	NA	NA	NA	NA	NA	NA	NA
SNP_Sugarbeet_514	0	0	0.5	1	0	1	0.5	0	1	1	NA	1	0.5	0	0	0	1	0	0.5	NA	0	1	1	1	0.5	1	1	0	0	0	0	0	1	1	1	1	0.5	1	1	0.5	1	0	0	1	1	1	0	0	0
SNP_Sugarbeet_515	1	1	0	0	0.5	1	0	1	NA	0	NA	1	1	1	1	1	0	1	1	1	1	1	1	1	0	1	1	1	0.5	1	0.5	0.5	0	1	1	1	0	0	0	1	1	0.5	1	1	0	0.5	0.5	1	0
SNP_Sugarbeet_516	0	0	0	0	0	0	0	0	0	0	0	0	0	0	0	0	0	0	0	0	0	0	0	0	0	0	0	0	0	0	0	0	0	0	0	0	0	0	0	0	0	0	0	0	0	0	1	0	0
SNP_Sugarbeet_517	NA	NA	NA	NA	NA	NA	NA	NA	NA	NA	NA	NA	NA	NA	1	NA	NA	NA	NA	NA	NA	NA	NA	NA	1	NA	NA	NA	NA	1	NA	NA	NA	NA	1	NA	NA	NA	NA	NA	NA	NA	NA	NA	NA	NA	NA	NA	NA
SNP_Sugarbeet_518	NA	NA	NA	NA	NA	NA	NA	NA	NA	NA	NA	NA	NA	NA	0	NA	NA	NA	NA	NA	NA	NA	NA	NA	NA	NA	NA	NA	NA	0	NA	NA	NA	NA	0	NA	NA	NA	NA	NA	NA	NA	NA	NA	NA	NA	NA	NA	NA
SNP_Sugarbeet_519	NA	NA	NA	NA	NA	NA	NA	NA	NA	NA	NA	NA	NA	NA	0	NA	NA	NA	NA	NA	NA	NA	NA	NA	0.5	NA	NA	NA	NA	0	NA	NA	NA	NA	0	NA	NA	NA	NA	NA	NA	NA	NA	NA	NA	NA	NA	NA	NA
SNP_Sugarbeet_520	NA	NA	NA	NA	NA	NA	NA	NA	NA	NA	NA	NA	NA	NA	0	NA	NA	NA	NA	NA	NA	NA	NA	NA	0	NA	NA	NA	NA	1	NA	NA	NA	NA	NA	NA	NA	NA	NA	NA	NA	NA	NA	NA	NA	NA	NA	NA	NA
SNP_Sugarbeet_521	NA	NA	NA	NA	NA	NA	NA	NA	NA	NA	NA	NA	NA	NA	1	NA	NA	NA	NA	NA	NA	NA	NA	NA	1	NA	NA	NA	NA	0	NA	NA	NA	NA	0	NA	NA	NA	NA	NA	NA	NA	NA	NA	NA	NA	NA	NA	NA
SNP_Sugarbeet_522	NA	NA	NA	NA	NA	NA	NA	NA	NA	NA	NA	NA	NA	NA	0	NA	NA	NA	NA	NA	NA	NA	NA	NA	0	NA	NA	NA	NA	0	NA	NA	NA	NA	1	NA	NA	NA	NA	NA	NA	NA	NA	NA	NA	NA	NA	NA	NA
SNP_Sugarbeet_523	NA	NA	NA	NA	NA	NA	NA	NA	NA	NA	NA	NA	NA	NA	0	NA	NA	NA	NA	NA	NA	NA	NA	NA	0	NA	NA	NA	NA	0	NA	NA	NA	NA	0	NA	NA	NA	NA	NA	NA	NA	NA	NA	NA	NA	NA	NA	NA
SNP_Sugarbeet_524	0	0	0	0	0	0	0	0	1	0	0	0	0.5	0	0	0	0	NA	0	0	0	0	0	0	0	0	0	0	0	0	0	0	0	0	0	0	0	0	0	0	0	0	0	1	0	0	0	1	0
SNP_Sugarbeet_525	0	1	0.5	0	0	1	0.5	1	1	0.5	1	1	1	0.5	0	0	1	0	0	0	0	0.5	0	0	0	1	1	0	0.5	0.5	0	1	1	0.5	0	1	0.5	NA	1	0	1	0	1	1	0.5	0	0.5	0	1
SNP_Sugarbeet_526	NA	NA	NA	NA	NA	NA	NA	NA	NA	NA	NA	NA	NA	NA	1	NA	NA	NA	NA	NA	NA	NA	NA	NA	1	NA	NA	NA	NA	1	NA	NA	NA	NA	1	NA	NA	NA	NA	NA	NA	NA	NA	NA	NA	NA	NA	NA	NA
SNP_Sugarbeet_527	0.5	0	1	0	0	0	0	1	0.5	0	1	0	0.5	0	1	0.5	0	0	1	NA	0	0	0	0	0	0	0	1	0	0	NA	0.5	0	0	0	0	1	0	0	0	0	0.5	1	1	0	0	0	0	0
SNP_Sugarbeet_528	NA	NA	NA	NA	NA	NA	NA	NA	NA	NA	NA	NA	NA	NA	1	NA	NA	NA	NA	NA	NA	NA	NA	NA	0	NA	NA	NA	NA	0	NA	NA	NA	NA	0	NA	NA	NA	NA	NA	NA	NA	NA	NA	NA	NA	NA	NA	NA
SNP_Sugarbeet_529	NA	NA	NA	NA	NA	NA	NA	NA	NA	NA	NA	NA	NA	NA	1	NA	NA	NA	NA	NA	NA	NA	NA	NA	NA	NA	NA	NA	NA	NA	NA	NA	NA	NA	1	NA	NA	NA	NA	NA	NA	NA	NA	NA	NA	NA	NA	NA	NA
SNP_Sugarbeet_530	0	0	0	0	0	0	0	0	0	0	0	0	0	0	0	0	0	0	0	0	0	0	0	0	0	0	0	0	0	0	0	0	0	0	NA	0	0	0	0	0	0	0	0	0	0	0	0	0	0
SNP_Sugarbeet_531	0	0	0	0	0	0	0	1	0	0	0	0	0	0	0	0	0	0	0	0	0	0	0	0	0	0	0	0	0	0	0	0	0	0	0	0	0	0	0	0	0	1	1	0	0	0	0	0	0
SNP_Sugarbeet_532	0	0	0.5	0	1	0	0	1	0	0	0	0	0	0.5	0	0	0	0.5	0	0	0	0	0.5	0.5	0	0	0	0	0	0	0	0	0	0	0	0	NA	0	0	0	0	0	1	0	0	0	1	0	0
SNP_Sugarbeet_533	NA	NA	NA	NA	NA	NA	NA	NA	NA	NA	NA	NA	NA	NA	0	NA	NA	NA	NA	NA	NA	NA	NA	NA	0	NA	NA	NA	NA	0	NA	NA	NA	NA	0.5	NA	NA	NA	NA	NA	NA	NA	NA	NA	NA	NA	NA	NA	NA
SNP_Sugarbeet_534	NA	NA	NA	NA	NA	NA	NA	NA	NA	NA	NA	NA	NA	NA	NA	NA	NA	NA	NA	NA	NA	NA	NA	NA	NA	NA	NA	NA	NA	NA	NA	NA	NA	NA	NA	NA	NA	NA	NA	NA	NA	NA	NA	NA	NA	NA	NA	NA	NA
SNP_Sugarbeet_535	0	NA	0	NA	0	0	0	0	0	0	0	0	0	0.5	0	0	0	1	0	0	0	0	0	0	0.5	NA	0	0	0	0.5	0	0	1	0	0	0	0	1	0	1	0	0	0	0	0	0	0	0	0
SNP_Sugarbeet_536	NA	NA	NA	NA	NA	NA	NA	NA	NA	NA	NA	NA	NA	NA	1	NA	NA	NA	NA	NA	NA	NA	NA	NA	NA	NA	NA	NA	NA	0	NA	NA	NA	NA	0	NA	NA	NA	NA	NA	NA	NA	NA	NA	NA	NA	NA	NA	NA
SNP_Sugarbeet_537	NA	NA	NA	NA	NA	NA	NA	NA	NA	NA	NA	NA	NA	NA	0	NA	NA	NA	NA	NA	NA	NA	NA	NA	0	NA	NA	NA	NA	0.5	NA	NA	NA	NA	0	NA	NA	NA	NA	NA	NA	NA	NA	NA	NA	NA	NA	NA	NA
SNP_Sugarbeet_538	0	0	0	0	0	0	0	0	0	0	0	0	0	0	0	0	0	0	0	0	0	0	0	0	0	0	0	0	0	0	0	0	0	0	0	0	0	0	0	0	0	0	0	0	0	0	0	0	0
SNP_Sugarbeet_539	0	0	0	0	0	0	0	0	0	0	0	0	0	0	NA	0	0	0	0	0	0	0	0	0	NA	0	NA	0	0	NA	0	0	NA	NA	NA	0	0	0.5	0.5	0	0	0	0	0	0	0	0	0	0
SNP_Sugarbeet_540	1	0	0	0	0	1	0	0	0	0	0	1	0	1	0	1	1	1	1	1	1	1	0.5	1	0	1	1	0.5	1	0.5	1	0	0.5	0	1	0	0	0.5	1	0	1	1	0	0	0	0	0	0	0
SNP_Sugarbeet_541	0	0	0.5	0	0	0	0	0	0	0	0	0	0	0	0	0.5	0	0	0	0	1	1	0.5	1	0	0	0	0	0	0	0	0	0	0	0	1	0.5	0	0	0	0	1	0	0	0	0	0	0	0
SNP_Sugarbeet_542	0	0	1	0	0	0	0	0	0	NA	0	0	0	0	0	0	0	0	0.5	0.5	0	0	0	0	0	0	0	0	0	0	0	0	0	0	0	0	1	0	0	0	0	0	0	0	0.5	0.5	0	0	0
SNP_Sugarbeet_543	NA	NA	NA	NA	NA	NA	NA	NA	NA	NA	NA	NA	NA	NA	NA	NA	NA	NA	NA	NA	NA	NA	NA	NA	NA	NA	NA	NA	NA	NA	NA	NA	NA	NA	NA	NA	NA	NA	NA	NA	NA	NA	NA	NA	NA	NA	NA	NA	NA
SNP_Sugarbeet_544	0	1	0	1	0	1	1	0	0.5	NA	0	1	1	0	0	0	1	NA	0	0	0	0.5	0	0	1	1	0	0	1	1	0	0	0	0	0	0	0	1	1	0	1	0	0	1	0	0	0.5	1	1
SNP_Sugarbeet_545	NA	NA	NA	NA	NA	NA	NA	NA	NA	NA	NA	NA	NA	NA	1	NA	NA	NA	NA	NA	NA	NA	NA	NA	0	NA	NA	NA	NA	0	NA	NA	NA	NA	1	NA	NA	NA	NA	NA	NA	NA	NA	NA	NA	NA	NA	NA	NA
SNP_Sugarbeet_546	NA	NA	NA	NA	NA	NA	NA	NA	NA	NA	NA	NA	NA	NA	0	NA	NA	NA	NA	NA	NA	NA	NA	NA	1	NA	NA	NA	NA	1	NA	NA	NA	NA	0	NA	NA	NA	NA	NA	NA	NA	NA	NA	NA	NA	NA	NA	NA
SNP_Sugarbeet_547	0	0	1	0	0	0	0	0	0	0.5	1	1	0	0	0	0	0	NA	0	0	0	0	0.5	0	0	0	0	0	0	0	1	0.5	0	0	0	0	1	0	0	0.5	0	0	0	0	0	0	0	0	0
SNP_Sugarbeet_548	NA	NA	NA	NA	NA	NA	NA	NA	NA	NA	NA	NA	NA	NA	0	NA	NA	NA	NA	NA	NA	NA	NA	NA	0	NA	NA	NA	NA	0	NA	NA	NA	NA	0	NA	NA	NA	NA	NA	NA	NA	NA	NA	NA	NA	NA	NA	NA
SNP_Sugarbeet_549	0	0	0	0	1	0	0.5	0	0	0	0	1	0	0	0	0	1	0	0.5	0	0	0	0	0	0	0	0	0	0	0	NA	0	0	0	0	0	0	0	1	0	0	0	0	0	0	0	1	0	0
SNP_Sugarbeet_550	NA	NA	NA	NA	NA	NA	NA	NA	NA	NA	NA	NA	NA	NA	NA	NA	NA	NA	0	NA	NA	NA	NA	NA	NA	NA	NA	NA	NA	NA	NA	NA	NA	NA	NA	NA	0	NA	0	NA	0	0	0	0	0	0	0	0	0
SNP_Sugarbeet_551	1	NA	0.5	NA	NA	0.5	0	0	0.5	0	0	0	0.5	1	1	1	0	1	1	1	1	1	0	0	1	0	0	1	NA	0.5	0.5	0.5	0.5	0	1	1	0.5	0.5	0	0	0.5	0	0	0.5	0	0.5	0	0.5	1
SNP_Sugarbeet_552	1	0	NA	1	1	0.5	0.5	1	1	1	0.5	0	0.5	0	NA	0.5	0	NA	0	0	1	0.5	0	0	1	0	NA	0	1	NA	1	1	1	0	NA	1	0.5	1	0	1	0.5	1	1	1	1	1	1	1	0
SNP_Sugarbeet_553	NA	NA	NA	NA	NA	NA	NA	NA	NA	NA	NA	NA	NA	NA	0	NA	NA	NA	NA	NA	NA	NA	NA	NA	0	NA	NA	NA	NA	0	NA	NA	NA	NA	0	NA	NA	NA	NA	NA	NA	NA	NA	NA	NA	NA	NA	NA	NA
SNP_Sugarbeet_554	NA	NA	NA	NA	NA	NA	NA	NA	NA	NA	NA	NA	NA	NA	0.5	NA	NA	NA	NA	NA	NA	NA	NA	NA	0	NA	NA	NA	NA	0	NA	NA	NA	NA	1	NA	NA	NA	NA	NA	NA	NA	NA	NA	NA	NA	NA	NA	NA
SNP_Sugarbeet_555	0	0	0	0	0	0	0.5	0	NA	0	0	0	0.5	0	0	0	0	0	0	0	1	0	0	0	0	0	0	0	0	0	0	0	0	0	1	0	0	0	0	NA	0	0	0	0	0	0	0	0	0
SNP_Sugarbeet_556	NA	NA	NA	NA	NA	NA	NA	NA	NA	NA	NA	NA	NA	NA	NA	NA	NA	0	0	NA	NA	NA	NA	0	NA	NA	NA	NA	NA	NA	NA	NA	NA	NA	NA	0	0	0	0	NA	0	0	0	0	0	0	0	0	NA
SNP_Sugarbeet_557	NA	0	1	0	1	NA	0.5	0	NA	1	1	1	0	1	0	1	1	1	0.5	0.5	0	0	0	0	0	1	1	1	0.5	1	0.5	0.5	1	0	1	0	1	NA	1	0	0.5	0.5	0	0	1	1	0	1	1
SNP_Sugarbeet_558	NA	NA	NA	NA	NA	NA	NA	NA	NA	NA	NA	NA	NA	NA	NA	NA	NA	NA	NA	NA	NA	NA	NA	NA	0.5	NA	NA	NA	NA	NA	NA	NA	NA	NA	NA	NA	NA	NA	NA	NA	NA	NA	NA	NA	NA	NA	NA	NA	NA
SNP_Sugarbeet_559	NA	NA	NA	NA	NA	NA	NA	NA	NA	NA	NA	NA	NA	NA	0	NA	NA	NA	0	NA	NA	NA	NA	NA	0	NA	1	NA	NA	0	NA	NA	0	0.5	0	NA	0.5	NA	1	NA	0	0	1	0.5	0	0	1	1	0
SNP_Sugarbeet_560	NA	NA	NA	NA	NA	NA	NA	NA	NA	NA	NA	NA	NA	NA	0	NA	NA	NA	NA	NA	NA	NA	NA	NA	0	NA	NA	NA	NA	0	NA	NA	NA	NA	0	NA	NA	NA	NA	NA	NA	NA	NA	NA	NA	NA	NA	NA	NA
SNP_Sugarbeet_561	0	0	0	0.5	0	0	0	0	0.5	0	0	0	0.5	0	0	0	0	0	0	0	0	0	0	0	0.5	0	0	0	0.5	0	0	0	0	0	0	0	0	0.5	0	0	0	0	0	0.5	0	0	0	0	0
SNP_Sugarbeet_562	0	0	0.5	0	0	0	0	0.5	0	0.5	0.5	0	0.5	0	0	0	NA	0	0	0	0	0	0.5	0.5	0	0	NA	0	0	0	0.5	0.5	0	0	0	0	0.5	0	0	0	0	0.5	0.5	0	0.5	0.5	0	0	0
SNP_Sugarbeet_563	NA	NA	NA	NA	NA	NA	NA	NA	NA	NA	NA	NA	NA	NA	1	NA	NA	NA	NA	NA	NA	NA	NA	NA	1	NA	NA	NA	NA	0	NA	NA	NA	NA	0	NA	NA	NA	NA	NA	NA	NA	NA	NA	NA	NA	NA	NA	NA
SNP_Sugarbeet_564	NA	NA	NA	NA	NA	NA	NA	NA	NA	NA	NA	NA	NA	NA	0	NA	NA	NA	NA	NA	NA	NA	NA	NA	0	NA	NA	NA	NA	0	NA	NA	NA	NA	0	NA	NA	NA	NA	NA	NA	NA	NA	NA	NA	NA	NA	NA	NA
SNP_Sugarbeet_565	0	0	0	0	0	0	0	0	0	0	0	0	0	0	0	0	0	0	0	0	0	0	0	0	0	0	0	0	0	0	0	0	0	0	0	0	0	0	0	0	0	0	0	0	0	0	0	0	0
SNP_Sugarbeet_566	NA	NA	NA	NA	NA	NA	NA	NA	NA	NA	NA	NA	NA	NA	0	NA	NA	NA	NA	NA	NA	NA	NA	NA	0	NA	NA	NA	NA	0	NA	NA	NA	NA	1	NA	NA	NA	NA	NA	NA	NA	NA	NA	NA	NA	NA	NA	NA
SNP_Sugarbeet_567	0	0	0.5	0	0	0.5	0	1	0.5	NA	0	0	0.5	0	0	0	0	0	0	0	0	0	1	1	0	0	1	0	1	1	0	0	0.5	1	0	0	0.5	0	0	0	0.5	0.5	1	0.5	1	0.5	0	0	0
SNP_Sugarbeet_568	1	1	1	1	1	1	0	0	1	1	1	1	1	1	1	1	1	1	0.5	1	1	1	1	1	NA	1	1	1	0.5	0.5	1	1	1	1	NA	0	1	NA	1	0	1	1	0	1	1	1	1	0	0
SNP_Sugarbeet_569	0	0	0	0	0	0	0.5	0	NA	0	0	0	0	0	0	0	0	0	0	0	0	0	0	0	0	0	0	0	0	0	NA	0	0.5	0	0	0	0	0	0	0.5	0	0	0	0	0	0	0	1	0
SNP_Sugarbeet_570	NA	NA	NA	NA	NA	NA	NA	NA	NA	NA	NA	NA	NA	NA	0	NA	NA	NA	NA	NA	NA	NA	NA	NA	0	NA	NA	NA	NA	0	NA	NA	NA	NA	0	NA	NA	NA	NA	NA	NA	NA	NA	NA	NA	NA	NA	NA	NA
SNP_Sugarbeet_571	0	0	0	1	0	0	1	0	0	0	0	NA	0	0	0	0	0	0	0	0	0	0	0	0	0.5	0	0	0	0.5	0	NA	0	0	0	0	0	0	1	0.5	1	0	0	0	0	0	0	0	0	0
SNP_Sugarbeet_572	0	0	0	0	1	0	0	0	NA	0	0	NA	1	0	NA	0	NA	0	0	0	0	0	0	0	0	0	0	0	0	NA	NA	0	1	NA	NA	0	0	0	0.5	0.5	0	1	0	1	0	0	1	0	0
SNP_Sugarbeet_573	NA	NA	NA	NA	NA	NA	NA	NA	NA	NA	NA	NA	NA	NA	1	NA	NA	NA	NA	NA	NA	NA	NA	NA	1	NA	NA	NA	NA	1	NA	NA	NA	NA	1	NA	NA	NA	NA	NA	NA	NA	NA	NA	NA	NA	NA	NA	NA
SNP_Sugarbeet_574	NA	NA	NA	NA	NA	NA	NA	NA	NA	NA	NA	NA	NA	NA	0	NA	NA	NA	NA	NA	NA	NA	NA	NA	0	NA	NA	NA	NA	1	NA	NA	NA	NA	0	NA	NA	NA	NA	NA	NA	NA	NA	NA	NA	NA	NA	NA	NA
SNP_Sugarbeet_575	0	0	0.5	1	0	0	0	0	0	0	NA	0	0.5	1	NA	0	NA	1	0	0	0	0	0	0	1	1	0	1	0.5	NA	0	0	0	0	NA	1	0	1	0	NA	0	0	0	0	0	0	0	1	0
SNP_Sugarbeet_576	NA	NA	NA	NA	NA	NA	NA	NA	NA	NA	NA	NA	NA	NA	NA	NA	NA	NA	NA	NA	NA	NA	NA	NA	NA	NA	NA	NA	NA	NA	NA	NA	NA	NA	NA	NA	NA	NA	NA	NA	NA	NA	NA	NA	NA	NA	NA	NA	NA
SNP_Sugarbeet_577	NA	NA	NA	NA	NA	NA	NA	NA	NA	NA	NA	NA	NA	NA	NA	NA	NA	NA	0.5	NA	NA	NA	NA	NA	NA	NA	NA	NA	NA	NA	NA	NA	NA	NA	NA	NA	1	0	0.5	NA	0	0.5	1	0	1	1	0.5	0.5	0.5
SNP_Sugarbeet_578	NA	NA	NA	NA	NA	NA	NA	NA	NA	NA	NA	NA	NA	NA	1	NA	NA	NA	NA	NA	NA	NA	NA	NA	1	NA	NA	NA	NA	1	NA	NA	NA	NA	1	NA	NA	NA	NA	NA	NA	NA	NA	NA	NA	NA	NA	NA	NA
SNP_Sugarbeet_579	NA	NA	NA	NA	NA	NA	NA	NA	NA	NA	NA	NA	NA	NA	1	NA	NA	NA	NA	NA	NA	NA	NA	NA	1	NA	NA	NA	NA	1	NA	NA	NA	NA	0	NA	NA	NA	NA	NA	NA	NA	NA	NA	NA	NA	NA	NA	NA
SNP_Sugarbeet_580	NA	NA	NA	NA	NA	NA	NA	NA	NA	NA	NA	NA	NA	NA	0	NA	NA	NA	NA	NA	NA	NA	NA	NA	0	NA	NA	NA	NA	0	NA	NA	NA	NA	0.5	NA	NA	NA	NA	NA	NA	NA	NA	NA	NA	NA	NA	NA	NA
SNP_Sugarbeet_581	0	1	0	0	0	0	0	0	0	0	0	0	0	0	0	0	0	0	0	0	0	0	0	0	0	0	0	0	0	0	0	0	0	0	0	NA	0	0	0	1	0	0	0	0	0	0	1	1	0
SNP_Sugarbeet_582	0	0	0	0	0	0	0	0	0	0	0	0	0	0	0	0	0	NA	0	0	0	0	0	0	0	0	0	0	0	0	0	0	0	0	1	0	0	0	0	0	0	0	0	0	0	0	0	0	0
SNP_Sugarbeet_583	0	0	0	1	0	0	1	NA	0	0	0	NA	0	0	0	0	0	0	0	0	0	0	0	0	NA	0	0	0	0.5	0	NA	0	0	0	0	0	0	1	0.5	1	0	0	0	0	0	0	0	0	0
SNP_Sugarbeet_584	0	0	0	0	0	0	0	0	0	0	0	0	0	0	NA	0	0	0	0	0	0	0	0	0	NA	0	NA	0	0	NA	0	0	NA	NA	NA	0	0	0	0	0	0	0	0	0	0	0	0	0	0
SNP_Sugarbeet_585	NA	NA	NA	NA	NA	NA	NA	NA	NA	NA	NA	NA	NA	NA	NA	NA	NA	NA	0	NA	NA	NA	NA	NA	NA	NA	NA	NA	NA	NA	NA	NA	NA	NA	NA	NA	NA	NA	NA	NA	0	NA	NA	NA	0	NA	NA	NA	NA
SNP_Sugarbeet_586	1	0.5	NA	1	1	1	0.5	0	NA	0	NA	1	0.5	1	1	1	1	1	1	1	1	1	0	0	1	1	1	0	1	1	1	1	0	0	1	0	0.5	1	1	0	1	0	0	0	0	0	0	0	1
SNP_Sugarbeet_587	0	0	1	0	0	0	1	0	0.5	1	0.5	0	0.5	0.5	1	0	NA	NA	0	0	0	0	0	0	0	0	NA	0	0	0	NA	0	0	0	0	1	1	0	0	0	0	0.5	0	0.5	1	1	0	1	0.5
SNP_Sugarbeet_588	0	NA	0.5	0	0	1	0	0	0	0	0	0	0.5	0	0	0.5	0	0	0.5	0	0	0	0	0	NA	1	0	0	0.5	0	0	0	0	0	0	0	NA	0	0	0	1	0	0	0	0	0.5	1	0	0
SNP_Sugarbeet_589	NA	NA	NA	NA	NA	NA	NA	NA	NA	NA	NA	NA	NA	NA	0	NA	NA	NA	NA	NA	NA	NA	NA	NA	0	NA	NA	NA	NA	0	NA	NA	NA	NA	0	NA	NA	NA	NA	NA	NA	NA	NA	NA	NA	NA	NA	NA	NA
SNP_Sugarbeet_590	NA	NA	NA	NA	NA	NA	NA	NA	NA	NA	NA	NA	NA	NA	0	NA	NA	NA	0	NA	NA	NA	NA	NA	0	NA	NA	NA	NA	0	NA	NA	NA	0	0	NA	0	NA	1	NA	0	0	0	0	0	0	1	NA	0
SNP_Sugarbeet_591	1	1	0	1	NA	0.5	0	0	1	1	0	1	0	1	NA	NA	0	NA	0	NA	NA	1	0	0	1	0	NA	NA	1	NA	0	0	NA	NA	NA	0	0	1	0	0	0.5	0	0	1	1	1	1	0	0
SNP_Sugarbeet_592	0	0	0	0	0	0	0	1	0	0	0	0	0	0	0	0	1	NA	0	0	0	0	0	0	0	0	0	0	0	0	0	0	0	0	0	0	0	0	1	0	0	0	1	0	0	0	0	0	0
SNP_Sugarbeet_593	NA	NA	NA	NA	NA	NA	NA	NA	NA	NA	NA	NA	NA	NA	1	NA	NA	NA	NA	NA	NA	NA	NA	NA	0	NA	NA	NA	NA	0	NA	NA	NA	NA	1	NA	NA	NA	NA	NA	NA	NA	NA	NA	NA	NA	NA	NA	NA
SNP_Sugarbeet_594	NA	NA	NA	NA	NA	NA	NA	NA	NA	NA	NA	NA	NA	NA	0.5	NA	NA	NA	NA	NA	NA	NA	NA	NA	1	NA	NA	NA	NA	0	NA	NA	NA	NA	0	NA	NA	NA	NA	NA	NA	NA	NA	NA	NA	NA	NA	NA	NA
SNP_Sugarbeet_595	NA	NA	NA	NA	NA	NA	NA	NA	NA	NA	NA	NA	NA	NA	0	NA	NA	NA	NA	NA	NA	NA	NA	NA	1	NA	NA	NA	NA	0.5	NA	NA	NA	NA	0	NA	NA	NA	NA	NA	NA	NA	NA	NA	NA	NA	NA	NA	NA
SNP_Sugarbeet_596	1	0	0	0	0	0	0	0	0	0.5	0	0	0	0	0	1	0	0	0.5	1	0	0	0	0	0	0	0	0	0	0	0.5	0.5	0	0	1	0	0	0	0	0	0	0	0	0	NA	0	0	0	0
SNP_Sugarbeet_597	0	0	0	0	0	0	0	0	0	0	0	0	0	0	NA	0	1	NA	NA	0	NA	0	0	NA	NA	0	NA	0	0	NA	0	0	NA	NA	NA	NA	NA	NA	1	0	NA	NA	NA	NA	NA	NA	NA	NA	NA
SNP_Sugarbeet_598	NA	NA	NA	NA	NA	NA	NA	NA	NA	NA	NA	NA	NA	NA	0	NA	NA	NA	NA	NA	NA	NA	NA	NA	0	NA	NA	NA	NA	0	NA	NA	NA	NA	0	NA	NA	NA	NA	NA	NA	NA	NA	NA	NA	NA	NA	NA	NA
SNP_Sugarbeet_599	NA	NA	NA	NA	NA	NA	NA	NA	NA	NA	NA	NA	NA	NA	0	NA	NA	NA	NA	NA	NA	NA	NA	NA	0	NA	NA	NA	NA	0.5	NA	NA	NA	NA	0	NA	NA	NA	NA	NA	NA	NA	NA	NA	NA	NA	NA	NA	NA
SNP_Sugarbeet_600	NA	NA	NA	NA	NA	NA	NA	NA	NA	NA	NA	NA	NA	NA	0	NA	NA	NA	NA	NA	NA	NA	NA	NA	0	NA	NA	NA	NA	0	NA	NA	NA	NA	0	NA	NA	NA	NA	NA	NA	NA	NA	NA	NA	NA	NA	NA	NA
SNP_Sugarbeet_601	NA	NA	NA	NA	NA	NA	NA	NA	NA	NA	NA	NA	NA	NA	0	NA	NA	NA	NA	NA	NA	NA	NA	NA	0	NA	NA	NA	NA	1	NA	NA	NA	NA	1	NA	NA	NA	NA	NA	NA	NA	NA	NA	NA	NA	NA	NA	NA
SNP_Sugarbeet_602	0	0	0	NA	0	0	0	0	0	0	0	0	0	0	0	0	0	0	0.5	0	0	0	1	1	0.5	0	0	1	NA	0	0	0	0	0	0	0	0	0.5	0	0	0	0	0	0	0	0	0	0	0
SNP_Sugarbeet_603	1	0	0	1	0	0	0	0	0	0	0	0	0.5	0	0	0.5	0	0	0	0	1	0.5	0	0	1	0	0	0	1	1	0	0.5	1	0	1	0	0	1	0	NA	0	0	0	0	0	0	0	0	0
SNP_Sugarbeet_604	NA	NA	NA	NA	NA	NA	NA	NA	NA	NA	NA	NA	NA	NA	0	NA	NA	NA	NA	NA	NA	NA	NA	NA	1	NA	NA	NA	NA	1	NA	NA	NA	NA	1	NA	NA	NA	NA	NA	NA	NA	NA	NA	NA	NA	NA	NA	NA
SNP_Sugarbeet_605	NA	NA	NA	NA	NA	NA	NA	NA	NA	NA	NA	NA	NA	NA	NA	NA	NA	NA	NA	NA	NA	NA	NA	NA	0	NA	NA	NA	NA	NA	NA	NA	NA	NA	NA	NA	NA	NA	NA	NA	NA	NA	NA	NA	NA	NA	NA	NA	NA
SNP_Sugarbeet_606	0	0	0	0	0	0	0	0	0	0	0	0	0	0	0	0	0	NA	0	0	0	0	0	0	0	0	0	0	0	0	0	0	0	0	0	0	0	0	0	0	0	0	0	0	0	0	0	0	0
SNP_Sugarbeet_607	NA	NA	NA	NA	NA	NA	NA	NA	NA	NA	NA	NA	NA	NA	NA	NA	NA	NA	0	NA	NA	NA	NA	NA	NA	NA	NA	NA	NA	NA	NA	NA	NA	NA	NA	NA	0	0	1	NA	0	0	0	1	0	0	0	0	0
SNP_Sugarbeet_608	NA	NA	NA	NA	NA	NA	NA	NA	NA	NA	NA	NA	NA	NA	0	NA	NA	NA	NA	NA	NA	NA	NA	NA	0	NA	NA	NA	NA	0	NA	NA	NA	NA	0	NA	NA	NA	NA	NA	NA	NA	NA	NA	NA	NA	NA	NA	NA
SNP_Sugarbeet_609	1	NA	0	1	0	0.5	1	0	1	NA	NA	0	1	1	1	1	0.5	1	0.5	1	0.5	0.5	0	0	0	0	1	0	0.5	1	NA	0	1	0	1	1	0	1	1	1	0.5	0	0	1	0	0	0.5	1	1
SNP_Sugarbeet_610	NA	NA	NA	NA	NA	NA	NA	NA	NA	NA	NA	NA	NA	NA	NA	NA	NA	NA	NA	NA	NA	NA	NA	NA	NA	NA	NA	NA	NA	NA	NA	NA	NA	NA	NA	NA	NA	NA	NA	NA	NA	NA	NA	NA	NA	NA	NA	NA	NA
SNP_Sugarbeet_611	0	1	0	0	0	0.5	1	0	NA	NA	0	0	0.5	0	0	0	0	0	0	0	0	1	0	0	0	0	0	0.5	NA	0	0	0	1	0	0	1	0	0	0	1	NA	0	0	1	0	0	0	1	0.5
SNP_Sugarbeet_612	NA	NA	NA	NA	NA	NA	NA	NA	NA	NA	NA	NA	NA	NA	NA	NA	NA	NA	0	NA	NA	NA	NA	NA	NA	NA	NA	NA	NA	NA	NA	NA	NA	NA	NA	NA	0	NA	NA	NA	0	0	NA	0	NA	0	0.5	1	NA
SNP_Sugarbeet_613	0	0	0	0	0	1	0	0	0	0	0	0	0	0	0	0	0	NA	0	0	0	0	0	0	0	1	1	0	1	1	0	0	0	0	0	0	0	0	0	0	1	0	0	0	0	0	0	1	0
SNP_Sugarbeet_614	NA	0	1	0	1	1	0	0.5	0	1	1	0	0.5	0	1	NA	0	0	0	0	1	0	0	0	0	1	0	0	1	1	NA	0.5	0	0	1	0	1	0	0	0	1	0	0	0	1	1	0	0	0
SNP_Sugarbeet_615	NA	NA	NA	NA	NA	NA	NA	NA	NA	NA	NA	NA	NA	NA	NA	NA	NA	NA	NA	NA	NA	NA	NA	NA	NA	NA	NA	NA	NA	NA	NA	NA	NA	NA	NA	NA	NA	NA	NA	NA	NA	NA	NA	NA	NA	NA	NA	NA	NA
SNP_Sugarbeet_616	0	0	0	0	0	0	0	0	0	0	0	0	0	0	NA	0	0	0	0	0	0	0	0	0	NA	0	NA	0	0	NA	0	0	NA	NA	NA	0	0	0	0	0	0	0	0	0	0	0	0	0	0
SNP_Sugarbeet_617	NA	NA	NA	NA	NA	NA	NA	NA	NA	NA	NA	NA	NA	NA	NA	NA	NA	NA	NA	NA	NA	NA	NA	NA	NA	NA	NA	NA	NA	NA	NA	NA	NA	NA	NA	NA	NA	NA	NA	NA	NA	NA	NA	NA	NA	NA	NA	NA	NA
SNP_Sugarbeet_618	NA	NA	NA	NA	NA	NA	NA	NA	NA	NA	NA	NA	NA	NA	0	NA	NA	NA	NA	NA	NA	NA	NA	NA	1	NA	NA	NA	NA	1	NA	NA	NA	NA	1	NA	NA	NA	NA	NA	NA	NA	NA	NA	NA	NA	NA	NA	NA
SNP_Sugarbeet_619	0	0	0.5	0	1	0	0	0	0.5	0	0	0	0.5	1	NA	0	0	1	0	0	0	0	1	1	0	1	NA	1	0	NA	NA	0	1	1	NA	1	0.5	0	0	0	0	0	0	1	0	0.5	0	1	0
SNP_Sugarbeet_620	NA	NA	NA	NA	NA	NA	NA	NA	NA	NA	NA	NA	NA	NA	NA	NA	NA	NA	NA	NA	NA	NA	NA	NA	NA	NA	NA	NA	NA	NA	NA	NA	NA	NA	NA	NA	NA	NA	NA	NA	NA	NA	NA	NA	NA	NA	NA	NA	NA
SNP_Sugarbeet_621	NA	NA	NA	NA	NA	NA	NA	NA	NA	NA	NA	NA	NA	NA	0	NA	NA	NA	NA	NA	NA	NA	NA	NA	0	NA	NA	NA	NA	1	NA	NA	NA	NA	0	NA	NA	NA	NA	NA	NA	NA	NA	NA	NA	NA	NA	NA	NA
SNP_Sugarbeet_622	NA	NA	NA	NA	NA	NA	NA	NA	NA	NA	NA	NA	NA	NA	NA	NA	NA	NA	NA	NA	NA	NA	NA	NA	NA	NA	NA	NA	NA	NA	NA	NA	NA	NA	NA	NA	NA	NA	NA	NA	NA	NA	NA	NA	NA	NA	NA	NA	NA
SNP_Sugarbeet_623	NA	NA	NA	NA	NA	NA	NA	NA	NA	NA	NA	NA	NA	NA	0	NA	NA	NA	NA	NA	NA	NA	NA	NA	NA	NA	NA	NA	NA	0	NA	NA	NA	NA	0	NA	NA	NA	NA	NA	NA	NA	NA	NA	NA	NA	NA	NA	NA
SNP_Sugarbeet_624	0	0	0	0	0	0	NA	0	NA	0	0	0	0	0	0	0	NA	0	0	0	0	0	0	0	0	0	0	0	0	0	0	0	0	0	0	0	0	0	1	0	0	0	0	0.5	0	0	0	0	1
SNP_Sugarbeet_625	0	0	0	0	0	0	0	0	0	0	0	0	0	0	NA	0	0	0	0	0	0	0	0	0	NA	0	NA	0	NA	NA	0	0	NA	NA	NA	0	0	0	0	0	0	0	0	0	0	0	0	0	0
SNP_Sugarbeet_626	NA	NA	NA	NA	NA	NA	NA	NA	NA	NA	NA	NA	NA	NA	1	NA	NA	NA	NA	NA	NA	NA	NA	NA	0	NA	NA	NA	NA	0	NA	NA	NA	NA	1	NA	NA	NA	NA	NA	NA	NA	NA	NA	NA	NA	NA	NA	NA
SNP_Sugarbeet_627	0	0	0	0	0	0	0	0	0	0	0	0	0	1	0	0	0	1	0	0	0	0	0	0	0	0	0	0	0	0	0	0	1	0	1	0	0	0	0	0	0	0	0	0	0	0	0	0	0
SNP_Sugarbeet_628	0	0	0	0	0	0	0	0	0	0	0	0	0	0	0	0	0	0	0	0	0	0	0	0	0	0	NA	0	0	0	0	0	0	NA	0	0	0	0	0	0	0	0	0	0	0	0	0	0	0
SNP_Sugarbeet_629	0	0	0	0	0	0	0	0	0	0	0	0	0	0	NA	0	0	0	0	0	0	0	0	0	NA	0	NA	0	0	NA	0	0	NA	NA	NA	0	0	0	0	0	0	0	0	0	0	0	0	0	0
SNP_Sugarbeet_630	NA	NA	NA	NA	NA	NA	NA	NA	NA	NA	NA	NA	NA	NA	1	NA	NA	NA	NA	NA	NA	NA	NA	NA	NA	NA	NA	NA	NA	0	NA	NA	NA	NA	1	NA	NA	NA	NA	NA	NA	NA	NA	NA	NA	NA	NA	NA	NA
SNP_Sugarbeet_631	1	0.5	0	0	0	0	1	1	0	0	0.5	1	0	1	1	NA	1	NA	1	1	1	1	0	0	1	0	0	1	0	0	NA	1	1	0	1	0	0	0	0.5	0	0	1	1	0	0	0.5	0	0	1
SNP_Sugarbeet_632	0	0	0	0	NA	0	0	0	0	0	0	0	0	0	NA	0	0	0	0	0	0	0	0	0	0	0	0	0	0	NA	0	0	0	0	NA	0	0	0	0	0	0	0	0	0	0	0	0	0	0
SNP_Sugarbeet_633	NA	NA	NA	NA	NA	NA	NA	NA	NA	NA	NA	NA	NA	NA	0	NA	NA	NA	NA	NA	NA	NA	NA	NA	NA	NA	NA	NA	NA	0.5	NA	NA	NA	NA	0.5	NA	NA	NA	NA	NA	NA	NA	NA	NA	NA	NA	NA	NA	NA
SNP_Sugarbeet_634	NA	0	1	1	0	0	1	0.5	NA	0	1	NA	0.5	1	0	NA	0	1	0	0	0	0.5	1	1	0	0	1	NA	0	0	NA	1	0	1	0	0	1	1	0	1	0	0	NA	1	0	0	0	1	0.5
SNP_Sugarbeet_635	NA	NA	NA	NA	NA	NA	NA	NA	NA	NA	NA	NA	NA	NA	1	NA	NA	NA	NA	NA	NA	NA	NA	NA	0	NA	NA	NA	NA	0.5	NA	NA	NA	NA	1	NA	NA	NA	NA	NA	NA	NA	NA	NA	NA	NA	NA	NA	NA
SNP_Sugarbeet_636	NA	NA	NA	NA	NA	NA	NA	NA	NA	NA	NA	NA	NA	NA	0	NA	NA	NA	NA	NA	NA	NA	NA	NA	0	NA	NA	NA	NA	0	NA	NA	NA	NA	0	NA	NA	NA	NA	NA	NA	NA	NA	NA	NA	NA	NA	NA	NA
SNP_Sugarbeet_637	0.5	0	1	1	1	1	1	1	0	1	1	1	0.5	0	1	NA	1	0	0	0	0	0	1	1	1	1	1	0	1	1	0	0	0	1	0	1	1	1	1	1	1	1	1	0	1	1	0	0	0
SNP_Sugarbeet_638	NA	1	NA	NA	NA	NA	0	0	0	NA	NA	0	0	NA	NA	NA	0	NA	0	0	NA	NA	0	0	1	NA	1	0	NA	NA	0	NA	0	0	NA	NA	NA	NA	0	NA	NA	0	0	0	NA	NA	NA	1	0
SNP_Sugarbeet_639	NA	NA	NA	NA	NA	NA	NA	NA	NA	NA	NA	NA	NA	NA	0.5	NA	NA	NA	NA	NA	NA	NA	NA	NA	NA	NA	NA	NA	NA	0	NA	NA	NA	NA	0.5	NA	NA	NA	NA	NA	NA	NA	NA	NA	NA	NA	NA	NA	NA
SNP_Sugarbeet_640	NA	NA	NA	NA	NA	NA	NA	NA	NA	NA	NA	NA	NA	NA	NA	NA	NA	NA	NA	NA	NA	NA	NA	NA	NA	NA	NA	NA	NA	NA	NA	NA	NA	NA	NA	NA	NA	NA	NA	NA	NA	NA	NA	NA	NA	NA	NA	NA	NA
SNP_Sugarbeet_641	0	0	0	0	0	0	0	0	0	0	0	0	0	0	NA	0	0	0	0	0	0	0	0	0	NA	0	NA	0	0	NA	0	0	NA	NA	NA	0	0	0	0	0	0	0	0	0	0	0	0	0	0
SNP_Sugarbeet_642	0	0	0	0	0	0	0	0	0	0	0	0	0	0	NA	0	0	NA	NA	0	0	0	0	0	NA	0	NA	0	0	NA	0	0	NA	NA	NA	0	NA	NA	0	0	NA	NA	NA	NA	NA	NA	NA	NA	NA
SNP_Sugarbeet_643	0	0	0	0.5	0	0	0.5	0	0	0	0	0	0.5	0	NA	0	0	0	0	0	0	0	0	0	NA	0	NA	0	0	NA	0	0	0	NA	NA	0	0	0.5	0	0	0	0.5	0	0	0	0	1	0.5	0
SNP_Sugarbeet_644	NA	NA	NA	NA	NA	NA	NA	NA	NA	NA	NA	NA	NA	NA	0	NA	NA	NA	NA	NA	NA	NA	NA	NA	0	NA	NA	NA	NA	0	NA	NA	NA	NA	0.5	NA	NA	NA	NA	NA	NA	NA	NA	NA	NA	NA	NA	NA	NA
SNP_Sugarbeet_645	NA	NA	NA	NA	NA	NA	NA	NA	NA	NA	NA	NA	NA	NA	NA	NA	NA	NA	0	NA	NA	NA	NA	NA	NA	NA	NA	NA	NA	NA	NA	NA	NA	NA	NA	NA	0	NA	0	NA	0	0	0	0	0	0	0	0	0
SNP_Sugarbeet_646	1	0	1	0	0	0	0	0	0	1	1	0	0	1	NA	1	0	1	1	1	1	1	1	1	0	0	0	1	0	NA	1	1	NA	1	NA	0	1	0	0	0	0	0	0	0	1	1	0	0	1
SNP_Sugarbeet_647	0	0	0	0	0	0	0	0	0	0	0	0	0	0	0	0	0	0	0	0	0	0	0	0	0	0	NA	0	0	0	0	0	0	NA	0	0	0	0	0	0	0	0	0	0	0	0	0	0	0
SNP_Sugarbeet_648	NA	NA	NA	NA	NA	NA	NA	NA	NA	NA	NA	NA	NA	NA	0	NA	NA	NA	NA	NA	NA	NA	NA	NA	NA	NA	NA	NA	NA	0	NA	NA	NA	NA	0	NA	NA	NA	NA	NA	NA	NA	NA	NA	NA	NA	NA	NA	NA
SNP_Sugarbeet_649	0	0	0	1	0	0	0	0	1	0	0	0	0.5	0	NA	0	0	0	0	0	0	0	0	0	NA	0	NA	0	0	NA	0	0	NA	NA	NA	1	0	NA	0	NA	0	0	0	1	0	0	NA	1	0
SNP_Sugarbeet_650	NA	NA	NA	NA	NA	NA	NA	NA	NA	NA	NA	NA	NA	NA	0	NA	NA	NA	NA	NA	NA	NA	NA	NA	0	NA	NA	NA	NA	0	NA	NA	NA	NA	0	NA	NA	NA	NA	NA	NA	NA	NA	NA	NA	NA	NA	NA	NA
SNP_Sugarbeet_651	0	0	0	0	0	0	0	0	0	0	0	0	0	0	0	0	0	0	0	0	0	0	0	0	0	0	0	0	0	0	0	0	0	0	0	0	0	0	0	0	0	0	0	0	0	0	0	0	0
SNP_Sugarbeet_652	0	0.5	1	0	1	0	0	1	0	1	1	1	NA	0	0	0	0	0	0	0	0	0	0	0	0	0	0	0	0	0	NA	0.5	0	0	0	0	1	0	0	NA	0	NA	1	0	1	0.5	0	0	0
SNP_Sugarbeet_653	0	0	1	1	0	1	0	0	1	0.5	1	0	1	1	NA	0	0	1	0.5	0	0	1	0	0	1	0	NA	0	1	NA	0.5	0.5	NA	NA	NA	1	1	NA	0	0	1	0	0	1	0.5	1	0	0	0
SNP_Sugarbeet_654	NA	NA	NA	NA	NA	NA	NA	NA	NA	NA	NA	NA	NA	NA	NA	NA	NA	NA	NA	NA	NA	NA	NA	NA	NA	NA	NA	NA	NA	NA	NA	NA	NA	NA	NA	NA	NA	NA	NA	NA	NA	NA	NA	NA	NA	NA	NA	NA	NA
SNP_Sugarbeet_655	0	0	0	0	0	0	0	0	0	0	0	0	0	0	NA	0	0	0	0	0	0	0	0	0	NA	0	NA	0	0	NA	0	0	NA	NA	NA	0	0	0	0	0	0	0	0	0	0	0	0	0	0
SNP_Sugarbeet_656	0	0	0	0	0	0	0	0	0	0.5	0	0	0	0	0	0	0	0	0	0	0	0	0	0	0	0	0	0	0	0	0	0	0.5	0	0	0	0	0	0	0	0	0	0	0	0	0	0	0	0
SNP_Sugarbeet_657	NA	NA	NA	NA	NA	NA	NA	NA	NA	NA	NA	NA	NA	NA	NA	NA	NA	NA	NA	NA	NA	NA	NA	NA	NA	NA	NA	NA	NA	NA	NA	NA	NA	NA	NA	NA	NA	NA	NA	NA	NA	NA	NA	NA	NA	NA	NA	NA	NA
SNP_Sugarbeet_658	0	0	0	0	0	0	0	0	0	0	0	0	0	0	NA	0	0	0	0	0	0	0	0	0	0	0	0	0	0	NA	0	0	NA	0	NA	0	0	0	0	0	0	0	0	0	0	0	0	0	0
SNP_Sugarbeet_659	NA	NA	NA	NA	NA	NA	NA	NA	NA	NA	NA	NA	NA	NA	1	NA	NA	NA	NA	NA	NA	NA	NA	NA	0	NA	NA	NA	NA	0	NA	NA	NA	NA	1	NA	NA	NA	NA	NA	NA	NA	NA	NA	NA	NA	NA	NA	NA
SNP_Sugarbeet_660	NA	NA	NA	NA	NA	NA	NA	NA	NA	NA	NA	NA	NA	NA	0	NA	NA	NA	NA	NA	NA	NA	NA	NA	1	NA	NA	NA	NA	1	NA	NA	NA	NA	0	NA	NA	NA	NA	NA	NA	NA	NA	NA	NA	NA	NA	NA	NA
SNP_Sugarbeet_661	NA	NA	NA	NA	NA	NA	NA	NA	NA	NA	NA	NA	NA	NA	NA	NA	NA	NA	NA	NA	NA	NA	NA	NA	NA	NA	NA	NA	NA	NA	NA	NA	NA	NA	NA	0	NA	NA	NA	NA	NA	NA	NA	NA	NA	NA	NA	NA	NA
SNP_Sugarbeet_662	NA	NA	NA	NA	NA	NA	NA	NA	NA	NA	NA	NA	NA	NA	1	NA	NA	NA	NA	NA	NA	NA	NA	NA	1	NA	NA	NA	NA	1	NA	NA	NA	NA	1	NA	NA	NA	NA	NA	NA	NA	NA	NA	NA	NA	NA	NA	NA
SNP_Sugarbeet_663	NA	NA	NA	NA	NA	NA	NA	NA	NA	NA	NA	NA	NA	NA	1	NA	NA	NA	NA	NA	NA	NA	NA	NA	0	NA	NA	NA	NA	0	NA	NA	NA	NA	0.5	NA	NA	NA	NA	NA	NA	NA	NA	NA	NA	NA	NA	NA	NA
SNP_Sugarbeet_664	NA	NA	NA	NA	NA	NA	NA	NA	NA	NA	NA	NA	NA	NA	0	NA	NA	NA	NA	NA	NA	NA	NA	NA	NA	NA	NA	NA	NA	0.5	NA	NA	NA	NA	0.5	NA	NA	NA	NA	NA	NA	NA	NA	NA	NA	NA	NA	NA	NA
SNP_Sugarbeet_665	NA	NA	NA	NA	NA	NA	NA	NA	NA	NA	NA	NA	NA	NA	1	NA	NA	NA	NA	NA	NA	NA	NA	NA	0.5	NA	NA	NA	NA	0	NA	NA	NA	NA	0	NA	NA	NA	NA	NA	NA	NA	NA	NA	NA	NA	NA	NA	NA
SNP_Sugarbeet_666	0	0	0	0	0	1	0	0	0	0	0	0	0	0	0	0.5	0	NA	NA	0	0	0	0	0	0	0	NA	0	0	0	0	0	NA	NA	0	0	0	0	0	0	0.5	0	0	NA	0	0	NA	0	0
SNP_Sugarbeet_667	0	0	0.5	0	0	0	0	0	0	0	1	0	0	1	0	0	0	1	0	0	0	0	0	0	0	0	0	0	0	0	0.5	0	1	0	1	0	1	0	0	0	0	0	0	0	0	0	0	1	0
SNP_Sugarbeet_668	1	0	1	0	0.5	0	0	0	0	NA	1	1	0	1	NA	1	0	1	1	1	1	1	1	1	0	0.5	1	0.5	NA	NA	NA	1	1	0.5	NA	1	1	0.5	0	0	0	1	0	0	1	1	1	0	0
SNP_Sugarbeet_669	0	0	0	0	0	0	0	0	0	0	0	0	0	0	0	0	0	NA	0	0	0	0	0	0	0	0	0	0	0	0	0	0	0	0	0	0	0	0	0	0	0	0	0	0	0	0	0	0	0
SNP_Sugarbeet_670	0	0	0	0	0	0	0	0	0	0	0	0	0	0	0	0	0	0	0	0	0	0	0	0	0	0	0	0	0	0	0	0	0	0	0	0	0	0	0	0	0	0	0	0	0	0	0	0	0
SNP_Sugarbeet_671	NA	NA	NA	NA	NA	NA	NA	NA	NA	NA	NA	NA	NA	NA	NA	NA	NA	NA	NA	NA	NA	NA	NA	NA	NA	NA	NA	NA	NA	NA	NA	NA	NA	NA	NA	NA	NA	NA	NA	NA	NA	NA	NA	NA	NA	NA	NA	NA	NA
SNP_Sugarbeet_672	NA	NA	NA	NA	NA	NA	NA	NA	NA	NA	NA	NA	NA	NA	NA	NA	NA	NA	NA	NA	NA	NA	NA	NA	0	NA	NA	NA	NA	NA	NA	NA	NA	NA	NA	NA	NA	NA	NA	NA	NA	NA	NA	NA	NA	NA	NA	NA	NA
SNP_Sugarbeet_673	0	0	1	0	0	0	0	0.5	0	0	1	0	0.5	0	0	0	0	NA	0	0	0	0	1	1	0	0	1	0.5	0	0	0.5	0.5	1	0	1	0	1	0	1	0	0	0	0.5	0	0	0	0	0	0
SNP_Sugarbeet_674	NA	NA	NA	NA	NA	NA	NA	NA	NA	NA	NA	NA	NA	NA	0	NA	NA	NA	NA	NA	NA	NA	NA	NA	0	NA	NA	NA	NA	0	NA	NA	NA	NA	0	NA	NA	NA	NA	NA	NA	NA	NA	NA	NA	NA	NA	NA	NA
SNP_Sugarbeet_675	NA	NA	NA	NA	NA	NA	NA	NA	NA	NA	NA	NA	NA	NA	0	NA	NA	NA	NA	NA	NA	NA	NA	NA	NA	NA	NA	NA	NA	0	NA	NA	NA	NA	0	NA	NA	NA	NA	NA	NA	NA	NA	NA	NA	NA	NA	NA	NA
SNP_Sugarbeet_676	NA	NA	NA	NA	NA	NA	NA	NA	NA	NA	NA	NA	NA	NA	NA	NA	NA	NA	NA	NA	NA	NA	NA	NA	NA	NA	NA	NA	NA	NA	NA	NA	NA	NA	NA	NA	NA	NA	NA	NA	NA	NA	NA	NA	NA	NA	NA	NA	NA
SNP_Sugarbeet_677	0	0	0	0	0	0	0	0	0	0	0	0	0	0	0	0	0	0	0	0	0	0	0	0	0	0	0	0	0	0	0	0	0	0	0	1	0	0	0	0	0	0	0	0	0	0	0	0	0
SNP_Sugarbeet_678	0.5	0	0.5	NA	NA	NA	0.5	0	0	0.5	0	0	NA	0.5	NA	0.5	0	NA	NA	0.5	NA	NA	NA	NA	NA	NA	NA	NA	NA	NA	0.5	NA	NA	NA	NA	NA	NA	NA	0	1	NA	NA	NA	NA	NA	NA	NA	NA	NA
SNP_Sugarbeet_679	0	0	0	1	0	1	0	0	1	0	0	0	1	0	0	0	0	NA	0	0	0	0	0	0	0	1	1	0	1	1	0	0	0	0	0	0	0	1	0	0	1	0	0	1	0	0	0	0	0
SNP_Sugarbeet_680	0	0	0	0	0	0	0	0	0	0	0	0	0	0	0	0	0	0	0	0	0	0	0.5	0.5	0	0	0	0	0	0	0	0	0	0	0	0	0	0	0	0	0	0.5	0	0	0	0	0	0	0
SNP_Sugarbeet_681	0	0	0	0	0	0	0	0	0	0	0	0	0	0	NA	0	0	0	0	0	0	0	0	0	0	0	NA	0	0	NA	0	0	NA	NA	NA	0	0	0	0	0	0	0	0	0	0	0	1	0	0
SNP_Sugarbeet_682	NA	NA	NA	NA	NA	NA	NA	NA	NA	NA	NA	NA	NA	NA	0	NA	NA	NA	NA	NA	NA	NA	NA	NA	0	NA	NA	NA	NA	0	NA	NA	NA	NA	1	NA	NA	NA	NA	NA	NA	NA	NA	NA	NA	NA	NA	NA	NA
SNP_Sugarbeet_683	NA	1	1	1	0	0	0	NA	0.5	NA	NA	0	0.5	0	0	0	1	0	0	0	0	0	0	0	0.5	0	0	0.5	0	0	1	NA	0	1	0	0	1	1	1	1	0	0	NA	0.5	NA	NA	0	0	0
SNP_Sugarbeet_684	NA	NA	NA	NA	NA	NA	NA	NA	NA	NA	NA	NA	NA	NA	0	NA	NA	NA	NA	NA	NA	NA	NA	NA	NA	NA	NA	NA	NA	1	NA	NA	NA	NA	0	NA	NA	NA	NA	NA	NA	NA	NA	NA	NA	NA	NA	NA	NA
SNP_Sugarbeet_685	0	0	0	1	0	0	0	0	0	0	0	0	0	0	0	0	0	0	0	0	0	0	0	0	0.5	0	0	0	0	0	0	0	0	0	0	0	0	NA	0	0	0	0	0	0	0	0	0	0	0
SNP_Sugarbeet_686	NA	NA	NA	NA	NA	NA	NA	NA	NA	NA	NA	NA	NA	NA	0	NA	NA	NA	NA	NA	NA	NA	NA	NA	NA	NA	NA	NA	NA	0	NA	NA	NA	NA	0	NA	NA	NA	NA	NA	NA	NA	NA	NA	NA	NA	NA	NA	NA
SNP_Sugarbeet_687	NA	NA	NA	NA	NA	NA	NA	NA	NA	NA	NA	NA	NA	NA	0	NA	NA	NA	1	NA	NA	NA	NA	NA	1	NA	1	NA	NA	0	NA	NA	1	1	0	NA	1	NA	1	NA	1	1	1	1	1	1	0	0	1
SNP_Sugarbeet_688	NA	0	0	0	0	0	0.5	0	0	0.5	0	0	0	1	0	0.5	1	1	0.5	0.5	0	0	0	0	0	0	0	0	0	0	NA	0	0	0	0	0	0	0	0.5	0	0	0	0	0	0.5	0	0	1	1
SNP_Sugarbeet_689	0	0	0	0	0	0	0	0	0	0	0	0	0	0	0	0	0	0	0	0	0	0	0	0	0	0	0	0	0	0	0	0	0	0	0	0	0	0	0	0	0	0	0	0	0	0	0	0	0
SNP_Sugarbeet_690	0	0	NA	0	NA	0	0	NA	0	NA	NA	0	0	0	NA	0	0	0	0	0	0	0	0	0	0	0	0	0	0	NA	0	NA	0	0	NA	0	NA	0	0	0	0	0	NA	NA	NA	NA	0	0	0
SNP_Sugarbeet_691	NA	NA	NA	NA	NA	NA	NA	NA	NA	NA	NA	NA	NA	NA	0	NA	NA	NA	NA	NA	NA	NA	NA	NA	0	NA	NA	NA	NA	0	NA	NA	NA	NA	0	NA	NA	NA	NA	NA	NA	NA	NA	NA	NA	NA	NA	NA	NA
SNP_Sugarbeet_692	NA	NA	NA	NA	NA	NA	NA	NA	NA	NA	NA	NA	NA	NA	NA	NA	NA	NA	NA	NA	NA	NA	NA	NA	NA	NA	NA	NA	NA	NA	NA	NA	NA	NA	NA	NA	NA	NA	NA	NA	NA	NA	NA	NA	NA	NA	NA	NA	NA
SNP_Sugarbeet_693	1	0	0	0	0	0.5	0	0	0.5	0.5	0	0	0.5	0.5	0	NA	0	1	1	NA	1	0.5	0	0	0	0	0	0.5	0	0	NA	0	1	1	1	0	0	0	0	0.5	0.5	0	0	0.5	0.5	1	0	0	0
SNP_Sugarbeet_694	0	0	1	0	0	0	0	0	0	NA	1	1	0	0	0	0	0	0	0	0	0	0	0.5	0	0	0	0	0	0	0	1	0.5	0	0	0	0	1	0	0	0.5	0	0	0	0	0.5	0	0	1	0
SNP_Sugarbeet_695	NA	NA	NA	NA	NA	NA	NA	NA	NA	NA	NA	NA	NA	NA	0	NA	NA	NA	NA	NA	NA	NA	NA	NA	0	NA	NA	NA	NA	0	NA	NA	NA	NA	0	NA	NA	NA	NA	NA	NA	NA	NA	NA	NA	NA	NA	NA	NA
SNP_Sugarbeet_696	0	0	0	0	0	0	0	0	0.5	0	0	0	0.5	0	NA	0	0	0	0	0	0	0	0	0	0	0	0	0	0	NA	0	0	1	0	NA	1	0	0	0	0	0	0	0	0.5	0	0	1	0	0
SNP_Sugarbeet_697	0	0	0	0	0	0	0	0	0.5	0	0	1	0.5	0	0	0	0	0	0	0	0	0	0	0	0	0	0	0	0	0	0	0	0	0	0	0	0	0	0	0	0	0	0	0.5	0	0	0	0	0
SNP_Sugarbeet_698	NA	NA	NA	NA	NA	NA	NA	NA	NA	NA	NA	NA	NA	NA	0	NA	NA	NA	NA	NA	NA	NA	NA	NA	1	NA	NA	NA	NA	0	NA	NA	NA	NA	0	NA	NA	NA	NA	NA	NA	NA	NA	NA	NA	NA	NA	NA	NA
SNP_Sugarbeet_699	NA	NA	NA	NA	NA	NA	NA	NA	NA	NA	NA	NA	NA	NA	NA	NA	NA	NA	NA	NA	NA	NA	NA	NA	0	NA	NA	NA	NA	NA	NA	NA	NA	NA	NA	NA	NA	NA	NA	NA	NA	NA	NA	NA	NA	NA	NA	NA	NA
SNP_Sugarbeet_700	0.5	0.5	1	1	0.5	1	0	1	0.5	1	1	1	0.5	0	0	0.5	0	NA	0.5	0.5	1	0.5	0	0	1	1	0	0	1	1	0.5	0.5	1	0	1	0	1	1	1	0	1	1	1	0.5	1	1	1	0	0
SNP_Sugarbeet_701	0	0	NA	NA	0	0	0	1	0	0	0	0	NA	0	NA	0	0	NA	0	0	NA	0	0	0	NA	0	NA	0	0	NA	0	0	NA	NA	NA	0	NA	0	0	NA	0	0.5	1	NA	NA	NA	0	NA	0
SNP_Sugarbeet_702	1	1	0	1	1	0.5	0	1	1	0.5	0	1	1	1	NA	1	0	1	0.5	0	1	0.5	0	0	NA	0	NA	0	1	NA	NA	0.5	NA	NA	NA	1	0	NA	0	0.5	0.5	0.5	1	1	0.5	1	0	1	0
SNP_Sugarbeet_703	1	0	0	0.5	0	0	0	1	0	0	0	0	0.5	0.5	0	1	NA	1	1	1	0.5	1	1	1	1	0	0	1	1	1	0	1	0	0	1	0	0	0.5	0	0.5	0	0	1	0	0	0	0	0.5	0.5
SNP_Sugarbeet_704	NA	NA	NA	NA	NA	NA	NA	NA	NA	NA	NA	NA	NA	NA	1	NA	NA	NA	NA	NA	NA	NA	NA	NA	1	NA	NA	NA	NA	1	NA	NA	NA	NA	1	NA	NA	NA	NA	NA	NA	NA	NA	NA	NA	NA	NA	NA	NA
SNP_Sugarbeet_705	NA	NA	NA	NA	NA	NA	NA	NA	NA	NA	NA	NA	NA	NA	0	NA	NA	NA	NA	NA	NA	NA	NA	NA	0	NA	NA	NA	NA	0	NA	NA	NA	NA	0	NA	NA	NA	NA	NA	NA	NA	NA	NA	NA	NA	NA	NA	NA
SNP_Sugarbeet_706	NA	NA	NA	NA	NA	NA	NA	NA	NA	NA	NA	NA	NA	NA	0	NA	NA	NA	NA	NA	NA	NA	NA	NA	NA	NA	NA	NA	NA	0	NA	NA	NA	NA	0	NA	NA	NA	NA	NA	NA	NA	NA	NA	NA	NA	NA	NA	NA
SNP_Sugarbeet_707	0	0	0	0	1	0	0	0	0	0	0	0	0.5	0	0	0	0	0	0	0	0	0	0	0	0	0	0	0	0	0	NA	0	1	0	0	0	0	0	0	0	0	0	0	0	0	0	0	1	0
SNP_Sugarbeet_708	NA	NA	NA	NA	NA	NA	NA	NA	NA	NA	NA	NA	NA	NA	0.5	NA	NA	NA	NA	NA	NA	NA	NA	NA	1	NA	NA	NA	NA	0	NA	NA	NA	NA	0	NA	NA	NA	NA	NA	NA	NA	NA	NA	NA	NA	NA	NA	NA
SNP_Sugarbeet_709	0.5	0.5	0.5	0	0	0.5	NA	0.5	0	0.5	0.5	0	0	0.5	0	0.5	0	1	NA	0	NA	0	0	0	0	0	NA	0	0	0	0.5	0.5	0.5	NA	1	0	1	0	0	0.5	0	1	1	0	1	1	0	0	0
SNP_Sugarbeet_710	NA	NA	NA	NA	NA	NA	NA	NA	NA	NA	NA	NA	NA	NA	0.5	NA	NA	NA	NA	NA	NA	NA	NA	NA	NA	NA	NA	NA	NA	1	NA	NA	NA	NA	0	NA	NA	NA	NA	NA	NA	NA	NA	NA	NA	NA	NA	NA	NA
SNP_Sugarbeet_711	NA	NA	NA	NA	NA	NA	NA	NA	NA	NA	NA	NA	NA	NA	0	NA	NA	NA	NA	NA	NA	NA	NA	NA	1	NA	NA	NA	NA	0	NA	NA	NA	NA	0	NA	NA	NA	NA	NA	NA	NA	NA	NA	NA	NA	NA	NA	NA
SNP_Sugarbeet_712	0	0	0	0	0	0	0	0	0	0	0	0	0	0	NA	0	0	NA	0	0	0	0	0	0	NA	0	NA	0	0	NA	0	0	NA	NA	NA	0	0	0	0	0	0	0	0	0	0	0	0	0	0
SNP_Sugarbeet_713	NA	NA	NA	NA	NA	NA	NA	NA	NA	NA	NA	NA	NA	NA	1	NA	NA	NA	NA	NA	NA	NA	NA	NA	1	NA	NA	NA	NA	1	NA	NA	NA	NA	1	NA	NA	NA	NA	NA	NA	NA	NA	NA	NA	NA	NA	NA	NA
SNP_Sugarbeet_714	0.5	0.5	0.5	0.5	1	0.5	0.5	0.5	NA	0.5	0.5	0	0.5	0	NA	0.5	0	0	NA	0.5	0.5	0.5	NA	0.5	NA	0	0.5	0.5	0.5	NA	0.5	0	NA	0.5	NA	0.5	0	NA	0	0.5	NA	NA	NA	0	0	0	NA	NA	NA
SNP_Sugarbeet_715	0	0	0	0	0	0	0	0	0	0	0	0	0	0	NA	0	0	0	0	0	0	0	0	0	NA	0	NA	0	0	NA	0	0	NA	NA	NA	0	0	0	0	0	0	0	0	0	0	0	0	0	0
SNP_Sugarbeet_716	NA	NA	NA	NA	NA	NA	NA	NA	NA	NA	NA	NA	NA	NA	1	NA	NA	NA	NA	NA	NA	NA	NA	NA	0	NA	NA	NA	NA	0	NA	NA	NA	NA	0	NA	NA	NA	NA	NA	NA	NA	NA	NA	NA	NA	NA	NA	NA
SNP_Sugarbeet_717	0	0	0	0	0	0	0	0	0	0	0	0	0	0	NA	0	0	NA	NA	0	0	0	0	0	NA	0	NA	0	0	NA	0	0	NA	NA	NA	0	NA	NA	0	0	NA	NA	NA	NA	NA	NA	NA	NA	NA
SNP_Sugarbeet_718	NA	NA	NA	NA	NA	NA	NA	NA	NA	NA	NA	NA	NA	NA	0	NA	NA	NA	NA	NA	NA	NA	NA	NA	0	NA	NA	NA	NA	0.5	NA	NA	NA	NA	0	NA	NA	NA	NA	NA	NA	NA	NA	NA	NA	NA	NA	NA	NA
SNP_Sugarbeet_719	0	0	0	0	0	0	0	0	0	0	0	0	0	0	NA	0	0	0	0	0	0	0	0	0	NA	0	NA	0	0	NA	0	0	NA	NA	NA	0	0	0	0	0	0	0	0	0	0	0	0	0	0
SNP_Sugarbeet_720	NA	NA	NA	NA	NA	NA	NA	NA	NA	NA	NA	NA	NA	NA	NA	NA	NA	NA	NA	NA	NA	NA	NA	NA	NA	NA	NA	NA	NA	NA	NA	NA	NA	NA	NA	NA	NA	NA	NA	NA	NA	NA	NA	NA	NA	NA	NA	NA	NA
SNP_Sugarbeet_721	0.5	0	0	NA	NA	0	NA	0	0.5	0.5	0	0	0	0	NA	0.5	0	0	0	0.5	NA	0	0	0	NA	0	NA	0	0	NA	0.5	0	NA	NA	NA	0	0	NA	0	0	0	0	0	0	0	0	0	0	0
SNP_Sugarbeet_722	0	0	0	0	0	0	0	0	0	0	0	0	0	0	0	0	0	0	0	0	0	0	0	0	0	0	0	0	0	0	0	0	0	0	0	1	0	0	0	0	0	0	0	0	0	0	1	0	0
SNP_Sugarbeet_723	NA	NA	NA	NA	NA	NA	NA	NA	NA	NA	NA	NA	NA	NA	1	NA	NA	NA	NA	NA	NA	NA	NA	NA	0	NA	NA	NA	NA	0	NA	NA	NA	NA	NA	NA	NA	NA	NA	NA	NA	NA	NA	NA	NA	NA	NA	NA	NA
SNP_Sugarbeet_724	0	1	NA	1	NA	1	NA	NA	0	NA	NA	NA	0	0	NA	0	NA	NA	0.5	0	0	0.5	1	NA	NA	1	NA	1	1	NA	0	0	NA	NA	NA	NA	NA	1	1	0	1	NA	NA	0	NA	NA	1	NA	NA
SNP_Sugarbeet_725	NA	NA	NA	NA	NA	NA	NA	NA	NA	NA	NA	NA	NA	NA	0	NA	NA	NA	NA	NA	NA	NA	NA	NA	NA	NA	NA	NA	NA	0	NA	NA	NA	NA	0	NA	NA	NA	NA	NA	NA	NA	NA	NA	NA	NA	NA	NA	NA
SNP_Sugarbeet_726	0	1	1	1	0	1	1	0	NA	1	NA	0	0.5	1	NA	0	0	1	NA	0	1	1	0	0	1	0	0	1	NA	NA	0.5	1	0	0	NA	0	1	NA	0	1	NA	0	0	0	1	1	NA	NA	0
SNP_Sugarbeet_727	NA	NA	NA	NA	NA	NA	NA	NA	NA	NA	NA	NA	NA	NA	1	NA	NA	NA	NA	NA	NA	NA	NA	NA	1	NA	NA	NA	NA	1	NA	NA	NA	NA	0	NA	NA	NA	NA	NA	NA	NA	NA	NA	NA	NA	NA	NA	NA
SNP_Sugarbeet_728	NA	NA	NA	NA	NA	NA	NA	NA	NA	NA	NA	NA	NA	NA	NA	NA	NA	NA	NA	NA	NA	NA	NA	NA	NA	NA	NA	NA	NA	NA	NA	NA	NA	NA	NA	NA	NA	NA	NA	NA	NA	NA	NA	NA	NA	NA	NA	NA	NA
SNP_Sugarbeet_729	0	0	NA	1	1	0	0	0	0	0	0	0	0	0	0	NA	0	0	0	0	0	0	0	0	0	0	0	0	NA	0	0	0	0	0	0	0	0	1	0	0	0	0	0	0	0	0	0	NA	0
SNP_Sugarbeet_730	NA	NA	NA	NA	NA	NA	NA	NA	NA	NA	NA	NA	NA	NA	0	NA	NA	NA	NA	NA	NA	NA	NA	NA	NA	NA	NA	NA	NA	0	NA	NA	NA	NA	0	NA	NA	NA	NA	NA	NA	NA	NA	NA	NA	NA	NA	NA	NA
SNP_Sugarbeet_731	NA	NA	NA	NA	NA	NA	NA	NA	NA	NA	NA	NA	NA	NA	NA	NA	NA	NA	NA	NA	NA	NA	NA	NA	0	NA	NA	NA	NA	NA	NA	NA	NA	NA	NA	NA	NA	NA	NA	NA	NA	NA	NA	NA	NA	NA	NA	NA	NA
SNP_Sugarbeet_732	0	0	0	1	0	NA	0	1	0	0	0	0	0	0	0	0	0	NA	0	0	0	0.5	0	0	1	1	1	0	1	1	0	0	0	0	0	1	0	1	0	0	0.5	0	1	0	0	0	1	0	0
SNP_Sugarbeet_733	NA	NA	NA	NA	NA	NA	NA	NA	NA	NA	NA	NA	NA	NA	1	NA	NA	NA	NA	NA	NA	NA	NA	NA	0.5	NA	NA	NA	NA	0	NA	NA	NA	NA	1	NA	NA	NA	NA	NA	NA	NA	NA	NA	NA	NA	NA	NA	NA
SNP_Sugarbeet_734	0	0	0	0	0	0	0	1	0	0	0	0	0.5	0	0	0	0	0	0.5	1	0	0	1	1	0	0	0	0.5	0	0	0	0	0	1	0	0	0	0	0	0	0	0.5	1	0	0	0	0	0	0
SNP_Sugarbeet_735	NA	NA	NA	NA	NA	NA	NA	NA	NA	NA	NA	NA	NA	NA	0	NA	NA	NA	NA	NA	NA	NA	NA	NA	0	NA	NA	NA	NA	0	NA	NA	NA	NA	0	NA	NA	NA	NA	NA	NA	NA	NA	NA	NA	NA	NA	NA	NA
SNP_Sugarbeet_736	NA	NA	NA	NA	NA	NA	NA	NA	NA	NA	NA	NA	NA	NA	0	NA	NA	NA	NA	NA	NA	NA	NA	NA	1	NA	NA	NA	NA	0.5	NA	NA	NA	NA	1	NA	NA	NA	NA	NA	NA	NA	NA	NA	NA	NA	NA	NA	NA
SNP_Sugarbeet_737	NA	NA	NA	NA	NA	NA	NA	NA	NA	NA	NA	NA	NA	NA	NA	NA	NA	NA	0	NA	NA	NA	NA	NA	NA	NA	NA	NA	NA	NA	NA	NA	NA	NA	NA	NA	NA	NA	0	NA	1	1	1	0	0	0	0	0	0
SNP_Sugarbeet_738	NA	NA	NA	NA	NA	NA	NA	NA	NA	NA	NA	NA	NA	NA	0	NA	NA	NA	NA	NA	NA	NA	NA	NA	NA	NA	NA	NA	NA	0	NA	NA	NA	NA	0	NA	NA	NA	NA	NA	NA	NA	NA	NA	NA	NA	NA	NA	NA
SNP_Sugarbeet_739	NA	NA	NA	NA	NA	NA	NA	NA	NA	NA	NA	NA	NA	NA	NA	NA	NA	0	0	NA	NA	NA	NA	0	NA	NA	NA	NA	NA	NA	NA	NA	NA	NA	NA	0	0	0	0	NA	0	0	0	0	0	0	0	0	0
SNP_Sugarbeet_740	0	0.5	0	0	0	0.5	0	0	1	0	0	0	0.5	0	0.5	0	0	0	0	0	0	0	0	0	0.5	1	0.5	0	NA	1	0	0	0	0	0	0	0	0	0	0	0.5	0	0	1	0	0	1	1	0
SNP_Sugarbeet_741	0	0	0	0	0	0	0	0	0	0	0	0	0	0	NA	0	0	NA	0	0	0	0	0	0	NA	0	NA	0	0	NA	0	0	NA	NA	NA	0	0	0	0	0	0	0	NA	0	0	NA	0	0	0
SNP_Sugarbeet_742	NA	NA	NA	NA	NA	NA	NA	NA	NA	NA	NA	NA	NA	NA	NA	NA	NA	NA	NA	NA	NA	NA	NA	NA	NA	NA	NA	NA	NA	NA	NA	NA	NA	NA	NA	NA	NA	NA	NA	NA	NA	NA	NA	NA	NA	NA	NA	NA	NA
SNP_Sugarbeet_743	0	0	0	0	0	0	0	0	0	0	0	0	0	0	0	0	0	0	0	0	0	0	0	0	0	0	0	0	0	0	0	0	0	0	0	0	0	0	0	0	0	0	0	0	0	0	0	0	0
SNP_Sugarbeet_744	0	0	0	0	1	0	0	0	0	0	0	0	0	0	0	0	0	NA	0	0	0	0	0	0	0	0	0	0	0	0	0	0	0	0	0	0	0	0	0	0	0	0	0	0	0	0	0	0	0
SNP_Sugarbeet_745	0.5	0.5	0	0.5	0	0.5	0	0	0	0.5	0	0	0	0.5	0	0.5	0	0.5	0	0	NA	0.5	0	0	0.5	0	0	0.5	NA	0.5	0	0	1	0	1	0	0	0.5	0	0	0.5	0	0	0	0.5	0.5	0	0	0
SNP_Sugarbeet_746	1	NA	0	1	0	0	0	0	NA	0	0	0	1	0	0	0.5	0	0	0.5	NA	1	0.5	0.5	0	NA	0	NA	0	1	1	0	0.5	1	0	1	0	0	1	0	NA	0	0.5	0	1	0	0	0.5	0	0
SNP_Sugarbeet_747	0	0	0	0	0	0	0	0	0	0	1	0	0	0	NA	0	0	0	0	0	0	0	0	0	NA	1	NA	0	0	NA	0.5	1	NA	NA	NA	0	0	0	0	0	0	0	0	0	0	0	1	0	0
SNP_Sugarbeet_748	NA	NA	NA	NA	NA	NA	NA	NA	NA	NA	NA	NA	NA	NA	0	NA	NA	NA	NA	NA	NA	NA	NA	NA	0	NA	NA	NA	NA	0	NA	NA	NA	NA	0	NA	NA	NA	NA	NA	NA	NA	NA	NA	NA	NA	NA	NA	NA
SNP_Sugarbeet_749	0	0	0	0	0	0	0	0	0	0	0	0	0	0	0	0	0	0	0	0	NA	0	0	0	0	0	0	0	0	0	0	0	0	0	0	0	0	0	0	0	0	0	0	0	0	0	0	0	0
SNP_Sugarbeet_750	1	0.5	1	1	1	0	0	1	0	1	1	0	NA	1	NA	1	NA	1	NA	NA	NA	NA	NA	0.5	NA	0	NA	0	NA	NA	NA	1	NA	NA	NA	0	1	NA	0	0	NA	1	1	0	1	1	NA	NA	1
SNP_Sugarbeet_751	NA	NA	NA	NA	NA	NA	NA	NA	NA	NA	NA	NA	NA	NA	0	NA	NA	NA	NA	NA	NA	NA	NA	NA	0	NA	NA	NA	NA	0.5	NA	NA	NA	NA	0	NA	NA	NA	NA	NA	NA	NA	NA	NA	NA	NA	NA	NA	NA
SNP_Sugarbeet_752	NA	NA	NA	NA	NA	NA	NA	NA	NA	NA	NA	NA	NA	NA	1	NA	NA	NA	NA	NA	NA	NA	NA	NA	0	NA	NA	NA	NA	0.5	NA	NA	NA	NA	1	NA	NA	NA	NA	NA	NA	NA	NA	NA	NA	NA	NA	NA	NA
SNP_Sugarbeet_753	NA	NA	NA	NA	NA	NA	NA	NA	NA	NA	NA	NA	NA	NA	0	NA	NA	NA	NA	NA	NA	NA	NA	NA	0	NA	NA	NA	NA	0	NA	NA	NA	NA	0	NA	NA	NA	NA	NA	NA	NA	NA	NA	NA	NA	NA	NA	NA
SNP_Sugarbeet_754	NA	NA	NA	NA	NA	NA	NA	NA	NA	NA	NA	NA	NA	NA	1	NA	NA	NA	NA	NA	NA	NA	NA	NA	1	NA	NA	NA	NA	1	NA	NA	NA	NA	0	NA	NA	NA	NA	NA	NA	NA	NA	NA	NA	NA	NA	NA	NA
SNP_Sugarbeet_755	NA	NA	NA	NA	NA	NA	NA	NA	NA	NA	NA	NA	NA	NA	1	NA	NA	NA	NA	NA	NA	NA	NA	NA	0	NA	NA	NA	NA	0.5	NA	NA	NA	NA	0	NA	NA	NA	NA	NA	NA	NA	NA	NA	NA	NA	NA	NA	NA
SNP_Sugarbeet_756	0.5	0	1	0	0	0	0.5	1	1	0	1	0	0.5	0	1	0.5	0	0	1	1	0	0	0	0	0	0	0	1	0	0	NA	0.5	0	0	0	0	1	0	0	1	0	0.5	1	1	0	0	0	0	0
SNP_Sugarbeet_757	NA	NA	NA	NA	NA	NA	NA	NA	NA	NA	NA	NA	NA	NA	0	NA	NA	NA	NA	NA	NA	NA	NA	NA	0	NA	NA	NA	NA	0	NA	NA	NA	NA	0	NA	NA	NA	NA	NA	NA	NA	NA	NA	NA	NA	NA	NA	NA
SNP_Sugarbeet_758	NA	NA	NA	NA	NA	NA	NA	NA	NA	NA	NA	NA	NA	NA	1	NA	NA	NA	NA	NA	NA	NA	NA	NA	NA	NA	NA	NA	NA	0	NA	NA	NA	NA	1	NA	NA	NA	NA	NA	NA	NA	NA	NA	NA	NA	NA	NA	NA
SNP_Sugarbeet_759	NA	NA	NA	NA	NA	NA	NA	NA	NA	NA	NA	NA	NA	NA	NA	NA	NA	NA	NA	NA	NA	NA	NA	NA	0	NA	NA	NA	NA	NA	NA	NA	NA	NA	NA	NA	NA	NA	NA	NA	NA	NA	NA	NA	NA	NA	NA	NA	NA
SNP_Sugarbeet_760	NA	0	0	0	0	0	1	0.5	0	0	0	0	0	1	0	0.5	0	1	0	0	0	1	1	1	0	0	1	0	0	0	0.5	0.5	0	0	0	0	0	0.5	1	1	0	0	0.5	0	0	0	0	1	1
SNP_Sugarbeet_761	0	0	0	0	0	0	1	0	0	0	0	0	0	0	0	0	1	0	0	0	0	0	0	0	0	0	0	0	0	0	0	0	NA	NA	0	0	0	0.5	1	0	0	0	0	0	0	0	0	0	0
SNP_Sugarbeet_762	NA	NA	NA	NA	NA	NA	NA	NA	NA	NA	NA	NA	NA	NA	1	NA	NA	NA	NA	NA	NA	NA	NA	NA	0.5	NA	NA	NA	NA	1	NA	NA	NA	NA	1	NA	NA	NA	NA	NA	NA	NA	NA	NA	NA	NA	NA	NA	NA
SNP_Sugarbeet_763	NA	NA	NA	NA	NA	NA	NA	NA	NA	NA	NA	NA	NA	NA	0	NA	NA	NA	NA	NA	NA	NA	NA	NA	NA	NA	NA	NA	NA	NA	NA	NA	NA	NA	0	NA	NA	NA	NA	NA	NA	NA	NA	NA	NA	NA	NA	NA	NA
SNP_Sugarbeet_764	0	0.5	0	0	0	0.5	1	0	0	0	0	0	0	0.5	0	0	1	NA	0	0	0	0.5	0	0	0	1	0	0	1	1	0	0	0	0	0	0	0	0	0	1	NA	0	0	0	0	0	1	0	1
SNP_Sugarbeet_765	NA	NA	NA	NA	NA	NA	NA	NA	NA	NA	NA	NA	NA	NA	NA	NA	NA	NA	NA	NA	NA	NA	NA	NA	NA	NA	NA	NA	NA	NA	NA	NA	NA	NA	NA	NA	NA	NA	NA	NA	NA	NA	NA	NA	NA	NA	NA	NA	NA
SNP_Sugarbeet_766	NA	NA	NA	NA	NA	NA	NA	NA	NA	NA	NA	NA	NA	NA	1	NA	NA	NA	NA	NA	NA	NA	NA	NA	1	NA	NA	NA	NA	1	NA	NA	NA	NA	1	NA	NA	NA	NA	NA	NA	NA	NA	NA	NA	NA	NA	NA	NA
SNP_Sugarbeet_767	NA	NA	NA	NA	NA	NA	NA	NA	NA	NA	NA	NA	NA	NA	1	NA	NA	NA	NA	NA	NA	NA	NA	NA	0	NA	NA	NA	NA	0.5	NA	NA	NA	NA	0	NA	NA	NA	NA	NA	NA	NA	NA	NA	NA	NA	NA	NA	NA
SNP_Sugarbeet_768	NA	NA	NA	NA	NA	NA	NA	NA	NA	NA	NA	NA	NA	NA	0	NA	NA	NA	NA	NA	NA	NA	NA	NA	1	NA	NA	NA	NA	1	NA	NA	NA	NA	1	NA	NA	NA	NA	NA	NA	NA	NA	NA	NA	NA	NA	NA	NA
SNP_Sugarbeet_769	1	0.5	NA	0	0	0.5	NA	0	1	1	1	1	0.5	1	0	1	1	1	1	1	1	1	0	0	1	0	0	1	1	1	1	1	0	0	0.5	1	NA	NA	1	0	NA	1	0	1	1	1	1	1	NA
SNP_Sugarbeet_770	NA	NA	NA	NA	NA	NA	NA	NA	NA	NA	NA	NA	NA	NA	0	NA	NA	NA	NA	NA	NA	NA	NA	NA	1	NA	NA	NA	NA	0	NA	NA	NA	NA	0	NA	NA	NA	NA	NA	NA	NA	NA	NA	NA	NA	NA	NA	NA
SNP_Sugarbeet_771	NA	NA	NA	NA	NA	NA	NA	NA	NA	NA	NA	NA	NA	NA	0	NA	NA	NA	NA	NA	NA	NA	NA	NA	0	NA	NA	NA	NA	0	NA	NA	NA	NA	0	NA	NA	NA	NA	NA	NA	NA	NA	NA	NA	NA	NA	NA	NA
SNP_Sugarbeet_772	NA	NA	NA	NA	NA	NA	NA	NA	NA	NA	NA	NA	NA	NA	NA	NA	NA	NA	NA	NA	NA	NA	NA	NA	1	NA	NA	NA	NA	NA	NA	NA	NA	NA	NA	NA	NA	NA	NA	NA	NA	NA	NA	NA	NA	NA	NA	NA	NA
SNP_Sugarbeet_773	NA	NA	NA	NA	NA	NA	NA	NA	NA	NA	NA	NA	NA	NA	0	NA	NA	NA	NA	NA	NA	NA	NA	NA	0	NA	NA	NA	NA	0	NA	NA	NA	NA	0	NA	NA	NA	NA	NA	NA	NA	NA	NA	NA	NA	NA	NA	NA
SNP_Sugarbeet_774	NA	NA	NA	NA	NA	NA	NA	NA	NA	NA	NA	NA	NA	NA	0	NA	NA	NA	NA	NA	NA	NA	NA	NA	1	NA	NA	NA	NA	NA	NA	NA	NA	NA	0	NA	NA	NA	NA	NA	NA	NA	NA	NA	NA	NA	NA	NA	NA
SNP_Sugarbeet_775	NA	NA	NA	NA	NA	NA	NA	NA	NA	NA	NA	NA	NA	NA	1	NA	NA	NA	NA	NA	NA	NA	NA	NA	NA	NA	NA	NA	NA	1	NA	NA	NA	NA	0	NA	NA	NA	NA	NA	NA	NA	NA	NA	NA	NA	NA	NA	NA
SNP_Sugarbeet_776	NA	NA	NA	NA	NA	NA	NA	NA	NA	NA	NA	NA	NA	NA	NA	NA	NA	NA	NA	NA	NA	NA	NA	NA	NA	NA	NA	NA	NA	NA	NA	NA	NA	NA	NA	NA	NA	NA	NA	NA	NA	NA	NA	NA	NA	NA	NA	NA	NA
SNP_Sugarbeet_777	1	NA	1	1	0	0.5	1	1	1	1	NA	0	0.5	1	1	1	1	NA	1	1	1	1	1	1	1	0	NA	0	0.5	0	1	1	1	1	0	1	1	1	1	0.5	0.5	1	1	1	1	1	1	0	1
SNP_Sugarbeet_778	NA	NA	NA	NA	NA	NA	NA	NA	NA	NA	NA	NA	NA	NA	NA	NA	NA	NA	NA	NA	NA	NA	NA	NA	NA	NA	NA	NA	NA	NA	NA	NA	NA	NA	NA	NA	NA	NA	NA	NA	NA	NA	NA	NA	NA	NA	NA	NA	NA
SNP_Sugarbeet_779	NA	NA	NA	NA	NA	NA	NA	NA	NA	NA	NA	NA	NA	NA	NA	NA	NA	NA	0	NA	NA	NA	NA	NA	0	NA	0	NA	NA	NA	NA	NA	0	0	NA	NA	0	NA	0	NA	0	0	0	0	0	0	0	0	0
SNP_Sugarbeet_780	NA	NA	NA	NA	NA	NA	NA	NA	NA	NA	NA	NA	NA	NA	0	NA	NA	NA	NA	NA	NA	NA	NA	NA	0	NA	NA	NA	NA	1	NA	NA	NA	NA	1	NA	NA	NA	NA	NA	NA	NA	NA	NA	NA	NA	NA	NA	NA
SNP_Sugarbeet_781	NA	NA	NA	NA	NA	NA	NA	NA	NA	NA	NA	NA	NA	NA	0	NA	NA	NA	NA	NA	NA	NA	NA	NA	0	NA	NA	NA	NA	0	NA	NA	NA	NA	0	NA	NA	NA	NA	NA	NA	NA	NA	NA	NA	NA	NA	NA	NA
SNP_Sugarbeet_782	0	0	0	0	0	0	0	0	0	0	0	NA	0	0	NA	0	NA	0	0	0	0	0	0	0	NA	0	NA	0	0	NA	0	0	NA	NA	NA	0	0	0	0	0	0	0	0	0	0	0	0	0	0
SNP_Sugarbeet_783	0	NA	0	0	0	0	0	0	0	0	0	0	0	0	0	0	0	0	0	0	NA	0	0	0	0	0	0	0	0	0	0	0	0	0	0	NA	0	0	0	1	0	0	0	0	0	0	0	0	0
SNP_Sugarbeet_784	0	0	0	0	0	0	0	0	0	0	0	0	0	0	0	0	0	0	0	0	0	0	0	0	0	0	0	0	0	0	0	0	0	0	0	0	0	0	0	0	0	0	0	0	0	0	0	0	0
SNP_Sugarbeet_785	NA	NA	NA	NA	NA	NA	NA	NA	NA	NA	NA	NA	NA	NA	NA	NA	NA	NA	NA	NA	NA	NA	NA	NA	NA	NA	NA	NA	NA	NA	NA	NA	NA	NA	NA	NA	NA	NA	NA	NA	NA	NA	NA	NA	NA	NA	NA	NA	NA
SNP_Sugarbeet_786	0	0	0	0	0	0	0	0	0	0	0	0	0	0	0	0	0	NA	NA	0	0	0	0	0	0	0	NA	0	0	0	0	0	0	0	0	NA	0	0	0	0	0	0	0	0	0	NA	0	0	0
SNP_Sugarbeet_787	0	0	0	0	0	0	0	0	0	0	0	0	0	0	0	0	0	NA	0	0	0	0	0	0	0	0	0	0	0	0	0	0	NA	0	0	0	0	0	0	0	0	0	0	0	0	0	0	0	0
SNP_Sugarbeet_788	NA	NA	NA	NA	NA	NA	NA	NA	NA	NA	NA	NA	NA	NA	1	NA	NA	NA	NA	NA	NA	NA	NA	NA	0	NA	NA	NA	NA	1	NA	NA	NA	NA	0	NA	NA	NA	NA	NA	NA	NA	NA	NA	NA	NA	NA	NA	NA
SNP_Sugarbeet_789	0.5	0	1	0	NA	0	0	0	NA	1	NA	0	0.5	0	NA	0	0	NA	NA	0	0	0	0.5	0.5	1	1	0	1	1	NA	NA	0	0	1	NA	1	NA	NA	0	0	NA	1	0	1	1	NA	NA	NA	0
SNP_Sugarbeet_790	NA	NA	NA	NA	NA	NA	NA	NA	NA	NA	NA	NA	NA	NA	0	NA	NA	NA	NA	NA	NA	NA	NA	NA	0	NA	NA	NA	NA	0	NA	NA	NA	NA	0	NA	NA	NA	NA	NA	NA	NA	NA	NA	NA	NA	NA	NA	NA
SNP_Sugarbeet_791	0	0	0	0	0	0	0	1	1	0	0	1	0.5	0	0	0	0	0	0.5	1	0	0	0.5	1	0	0	0	1	0	0	0	0	0	1	0	0	0	0	0	0	0	0.5	1	1	0	0	1	0	0
SNP_Sugarbeet_792	1	0	1	0	1	0	0	1	NA	1	1	0	0	1	0	0.5	NA	1	0	0	1	0	0.5	0	0	0	0	0	0	0	1	1	0	0	0	0	1	0	0	0	0	0	1	0	1	1	0	0	0
SNP_Sugarbeet_793	0	0	0	0	0	0	0	0	0	0	0	0	0	0	0	0	0	NA	0	0	0	0	0	0	0	0	0	0	0	0	0	0	0	0	0	0	0	0	0	0	0	0	0	0	0	0	0	0	0
SNP_Sugarbeet_794	NA	NA	NA	NA	NA	NA	NA	NA	NA	NA	NA	NA	NA	NA	0	NA	NA	NA	NA	NA	NA	NA	NA	NA	1	NA	NA	NA	NA	1	NA	NA	NA	NA	1	NA	NA	NA	NA	NA	NA	NA	NA	NA	NA	NA	NA	NA	NA
SNP_Sugarbeet_795	NA	NA	NA	NA	NA	NA	NA	NA	NA	NA	NA	NA	NA	NA	NA	NA	NA	NA	NA	NA	NA	NA	NA	NA	NA	NA	NA	NA	NA	NA	NA	NA	NA	NA	NA	NA	NA	NA	NA	NA	NA	NA	NA	NA	NA	NA	NA	NA	NA
SNP_Sugarbeet_796	1	0.5	1	1	1	1	0.5	0	NA	NA	0.5	1	0.5	1	NA	1	1	1	NA	1	1	1	0	NA	1	1	1	0	1	NA	1	1	0	0	NA	0	1	NA	1	0	NA	NA	NA	NA	NA	NA	NA	NA	NA
SNP_Sugarbeet_797	NA	NA	NA	NA	NA	NA	NA	NA	NA	NA	NA	NA	NA	NA	0	NA	NA	NA	0	NA	NA	NA	NA	NA	0	NA	0	NA	NA	0	NA	NA	0	0	1	NA	0	NA	0	NA	0	0	0	0	0	0	0	0	0
SNP_Sugarbeet_798	0	1	1	1	0	1	NA	0	NA	1	0.5	0	0.5	NA	1	0	0	1	0	0	1	1	0	0	1	0	0	1	1	1	0.5	NA	0	0	1	0	1	1	0	1	1	0	0	0	1	1	0	0	0
SNP_Sugarbeet_799	NA	NA	NA	NA	NA	NA	NA	NA	NA	NA	NA	NA	NA	NA	0	NA	NA	NA	0	NA	NA	NA	NA	NA	0	NA	0	NA	NA	0	NA	NA	0	0	0	NA	0	NA	0	NA	0	0	0	0	1	0.5	0	0	0
SNP_Sugarbeet_800	NA	NA	NA	NA	NA	NA	NA	NA	NA	NA	NA	NA	NA	NA	0	NA	NA	NA	NA	NA	NA	NA	NA	NA	NA	NA	NA	NA	NA	0	NA	NA	NA	NA	1	NA	NA	NA	NA	NA	NA	NA	NA	NA	NA	NA	NA	NA	NA
SNP_Sugarbeet_801	NA	NA	NA	NA	NA	NA	NA	NA	NA	NA	NA	NA	NA	NA	1	NA	NA	NA	NA	NA	NA	NA	NA	NA	1	NA	NA	NA	NA	1	NA	NA	NA	NA	1	NA	NA	NA	NA	NA	NA	NA	NA	NA	NA	NA	NA	NA	NA
SNP_Sugarbeet_802	NA	1	1	1	0	1	1	1	NA	1	1	0	0	1	NA	NA	1	NA	0	0	NA	1	1	NA	1	1	1	0	1	NA	0.5	NA	1	1	NA	NA	1	1	1	1	1	0.5	1	0	1	1	0	1	1
SNP_Sugarbeet_803	0	0	0.5	0	1	0	0	0	0.5	NA	0	1	NA	0	0	0	1	0	0	0	0	0	0	0	0	0	0	0	0	0	0	0	0	0	0	0	0.5	NA	1	0	0	0	0	0	0	0	0	0	0
SNP_Sugarbeet_804	0	0	0	0	0	0	0	0	0	0	0	0	0	0	0	0	0	0	0	0	0	0	0	0	0	0	0	0	0	0	0	0	0	0	0	0	0	0	0	0	0	0	0	0	0	0	0	0	0
SNP_Sugarbeet_805	NA	NA	NA	NA	NA	NA	NA	NA	NA	NA	NA	NA	NA	NA	0	NA	NA	NA	NA	NA	NA	NA	NA	NA	1	NA	NA	NA	NA	1	NA	NA	NA	NA	1	NA	NA	NA	NA	NA	NA	NA	NA	NA	NA	NA	NA	NA	NA
SNP_Sugarbeet_806	NA	NA	NA	NA	NA	NA	NA	NA	NA	NA	NA	NA	NA	NA	1	NA	NA	NA	NA	NA	NA	NA	NA	NA	1	NA	NA	NA	NA	1	NA	NA	NA	NA	1	NA	NA	NA	NA	NA	NA	NA	NA	NA	NA	NA	NA	NA	NA
SNP_Sugarbeet_807	NA	NA	NA	NA	NA	NA	NA	NA	NA	NA	NA	NA	NA	NA	NA	NA	NA	NA	NA	NA	NA	NA	NA	NA	NA	NA	NA	NA	NA	NA	NA	NA	NA	NA	NA	NA	NA	NA	NA	NA	NA	NA	NA	NA	NA	NA	NA	NA	NA
SNP_Sugarbeet_808	0	0	0	0	0	0	0	0	0	0	0	0	0	0	NA	0	0	0	0	0	0	0	0	0	NA	0	NA	0	0	NA	0	0	NA	NA	NA	0	0	0	0	0	0	0	0	0	0	0	0	0	0
SNP_Sugarbeet_809	0	0	0	0	0	0	0	0	0	0	0	1	0	0	0	0	0	0	1	1	0	0	0	0	0	0	0	1	0	0	0	0	0	0	0	0	0	0	0	0	0	1	0	0	0	0	0	0	0
SNP_Sugarbeet_810	0	0	0	0	0	0	0	0	0	0	0	0	0	0	0	0	0	0	0	0	0	0	0	0	0	0	0	0	0	0	0	0	NA	0	0	0	0	0	0	0	0	0	0	0	0	0	0	0	0
SNP_Sugarbeet_811	0	0	0.5	0	0	0	NA	0	0	0	0	0	0	0	0	0	0	0	NA	0	0	0	0.5	0.5	0	0	1	NA	0	0	0	0	1	0	0	1	NA	0	0.5	1	0	0	0	0	0	0	0.5	0	1
SNP_Sugarbeet_812	NA	NA	NA	NA	NA	NA	NA	NA	NA	NA	NA	NA	NA	NA	1	NA	NA	NA	NA	NA	NA	NA	NA	NA	1	NA	NA	NA	NA	1	NA	NA	NA	NA	1	NA	NA	NA	NA	NA	NA	NA	NA	NA	NA	NA	NA	NA	NA
SNP_Sugarbeet_813	NA	NA	NA	NA	NA	NA	NA	NA	NA	NA	NA	NA	NA	NA	1	NA	NA	NA	NA	NA	NA	NA	NA	NA	0	NA	NA	NA	NA	1	NA	NA	NA	NA	0	NA	NA	NA	NA	NA	NA	NA	NA	NA	NA	NA	NA	NA	NA
SNP_Sugarbeet_814	0	0	0	0	0	0	0	0	0	0	0	0	0	0	0	0	0	0	0	0	0	0	0	0	0	0	0	0	0	0	0	0	0	0	0	0	0	0	0	0	0	0	0	0	0	0	0	0	0
SNP_Sugarbeet_815	0	NA	0	NA	1	NA	0	1	1	1	0	1	NA	0	NA	0	0	NA	NA	0	NA	NA	1	NA	NA	NA	NA	NA	NA	NA	0	0	NA	NA	NA	NA	NA	NA	1	0	NA	NA	NA	NA	NA	NA	NA	NA	NA
SNP_Sugarbeet_816	0	0	0	0	0	0	0	0	0	0	0	0	0	0	0	0	0	0	0	0	0	0	0	0	0	0	0	0	0	0	0	0	0	0	0	0	0	0	0	0	0	0	0	0	0	0	0	0	0
SNP_Sugarbeet_817	NA	1	0.5	1	0	1	0	1	1	NA	1	0	1	0	1	0.5	NA	0	1	1	0	0	0.5	0	1	1	1	1	1	1	NA	1	1	1	1	1	NA	0.5	0	1	1	0	1	1	1	1	0	0	0
SNP_Sugarbeet_818	0	1	0	1	0	0.5	NA	0	NA	0	0	0	0	0	NA	0	0	0	0	0	0	0	0	0	NA	0.5	NA	0.5	0	NA	0	0	NA	NA	NA	0	0	0.5	0	0	NA	0	0	0	0	0	NA	0	0
SNP_Sugarbeet_819	NA	NA	NA	NA	NA	NA	NA	NA	NA	NA	NA	NA	NA	NA	NA	NA	NA	NA	NA	NA	NA	NA	NA	NA	0.5	NA	NA	NA	NA	NA	NA	NA	NA	NA	NA	NA	NA	NA	NA	NA	NA	NA	NA	NA	NA	NA	NA	NA	NA
SNP_Sugarbeet_820	NA	NA	NA	NA	NA	NA	NA	NA	NA	NA	NA	NA	NA	NA	0	NA	NA	NA	NA	NA	NA	NA	NA	NA	1	NA	NA	NA	NA	1	NA	NA	NA	NA	1	NA	NA	NA	NA	NA	NA	NA	NA	NA	NA	NA	NA	NA	NA
SNP_Sugarbeet_821	NA	NA	NA	NA	NA	NA	NA	NA	NA	NA	NA	NA	NA	NA	0	NA	NA	NA	NA	NA	NA	NA	NA	NA	0	NA	NA	NA	NA	0	NA	NA	NA	NA	0	NA	NA	NA	NA	NA	NA	NA	NA	NA	NA	NA	NA	NA	NA
SNP_Sugarbeet_822	0	NA	NA	0	0	NA	1	1	0	NA	0	1	0.5	0	0	0	1	0	1	1	1	0	1	1	0	0	0	1	0	0	0	0	0	1	1	0	0.5	0.5	1	0	NA	0.5	1	0	1	0	0	0	0.5
SNP_Sugarbeet_823	NA	NA	NA	NA	NA	NA	NA	NA	NA	NA	NA	NA	NA	NA	1	NA	NA	NA	NA	NA	NA	NA	NA	NA	1	NA	NA	NA	NA	1	NA	NA	NA	NA	1	NA	NA	NA	NA	NA	NA	NA	NA	NA	NA	NA	NA	NA	NA
SNP_Sugarbeet_824	0.5	0.5	0	0	0	0	0	0	0	0	0	0	0.5	0	1	NA	0	0	0	0	1	1	0	0	0	0.5	0	0	0	0	0	0	0	0	0	0	0	0	0	0	0	0	0	0	0	0	0	0.5	1
SNP_Sugarbeet_825	NA	NA	NA	NA	NA	NA	NA	NA	NA	NA	NA	NA	NA	NA	0	NA	NA	NA	NA	NA	NA	NA	NA	NA	0	NA	NA	NA	NA	0	NA	NA	NA	NA	0	NA	NA	NA	NA	NA	NA	NA	NA	NA	NA	NA	NA	NA	NA
SNP_Sugarbeet_826	0	0	0	0	1	0.5	0.5	1	1	0	0	1	0.5	0	0	0	1	0	0	0	0	0	1	1	0	0	0	0	0	0	NA	0	0	1	0	0	0	0	1	0.5	NA	1	1	1	0	0	1	0	0
SNP_Sugarbeet_827	1	0	1	0	0	0	0	0	0	1	1	0	0	0.5	0.5	0.5	1	NA	0.5	0.5	0	0	0	0	0	0	0	0	0	0	1	1	1	0	0	0	1	0	0	0	0	0	0	0	1	1	0	0	0
SNP_Sugarbeet_828	0	0	0	0	0	0	0.5	0	0.5	0	0	0	0	0	0	0	NA	0	0	0	0	0	0	0	0	0	0	0	0	0	0	0	NA	0	0	0	0	NA	1	0	0	0	0	NA	0	0	0	0	1
SNP_Sugarbeet_829	NA	NA	NA	NA	NA	NA	NA	NA	NA	NA	NA	NA	NA	NA	NA	NA	NA	NA	0	NA	NA	NA	NA	0	NA	NA	NA	NA	NA	NA	NA	NA	NA	NA	NA	0	0	0	0.5	NA	NA	0	0	0	0	0	0.5	1	0
SNP_Sugarbeet_830	NA	NA	NA	NA	NA	NA	NA	NA	NA	NA	NA	NA	NA	NA	NA	NA	NA	NA	NA	NA	NA	NA	NA	NA	NA	NA	NA	NA	NA	NA	NA	NA	NA	NA	NA	NA	NA	NA	NA	NA	NA	NA	NA	NA	NA	NA	NA	NA	NA
SNP_Sugarbeet_831	NA	NA	NA	NA	NA	NA	NA	NA	NA	NA	NA	NA	NA	NA	0	NA	NA	NA	NA	NA	NA	NA	NA	NA	0	NA	NA	NA	NA	0	NA	NA	NA	NA	0	NA	NA	NA	NA	NA	NA	NA	NA	NA	NA	NA	NA	NA	NA
SNP_Sugarbeet_832	NA	NA	NA	NA	NA	NA	NA	NA	NA	NA	NA	NA	NA	NA	NA	NA	NA	NA	NA	NA	NA	NA	NA	NA	1	NA	NA	NA	NA	NA	NA	NA	NA	NA	NA	NA	NA	NA	NA	NA	NA	NA	NA	NA	NA	NA	NA	NA	NA
SNP_Sugarbeet_833	0	0	0	0	0	1	0	0	1	0	0	0	NA	0.5	NA	0	0	1	0	0	0	0.5	0	0	NA	0.5	NA	0	0.5	NA	0	0	NA	0	NA	0	0	0	0	NA	1	0	0	1	0	0	0.5	1	0
SNP_Sugarbeet_834	NA	NA	NA	NA	NA	NA	NA	NA	NA	NA	NA	NA	NA	NA	NA	NA	NA	NA	0.5	NA	NA	NA	NA	NA	NA	NA	NA	NA	NA	NA	NA	NA	NA	NA	NA	NA	0	NA	1	NA	0	1	0	NA	0	0	0	0	0
SNP_Sugarbeet_835	1	1	1	1	0	0.5	0	1	0	1	1	0	0.5	1	1	1	0	1	0.5	0	1	0.5	0.5	0	0	0	0	0	1	1	NA	1	1	0	0	1	1	NA	0	0	0.5	0.5	1	0	1	1	0	0	0
SNP_Sugarbeet_836	NA	NA	NA	NA	NA	NA	NA	NA	NA	NA	NA	NA	NA	NA	0	NA	NA	NA	NA	NA	NA	NA	NA	NA	0	NA	NA	NA	NA	1	NA	NA	NA	NA	0	NA	NA	NA	NA	NA	NA	NA	NA	NA	NA	NA	NA	NA	NA
SNP_Sugarbeet_837	0	0.5	NA	1	1	0.5	0	1	0	0	0	0	0.5	0	0	0	0	0	0	0	0	0	0.5	0.5	0	1	1	0	0	0	0	0	1	0	NA	0	NA	NA	0	0	NA	0	1	0	0	0	0	0	0
SNP_Sugarbeet_838	0	1	0	1	0	1	0	0	NA	0	0	0	0.5	0	NA	0	0	0	0	0	0	0	0	0	0.5	0	1	1	1	NA	0	0	0	1	NA	0	0	1	0	NA	1	0	0	1	0	0	0	0	0
SNP_Sugarbeet_839	NA	NA	1	NA	NA	1	1	NA	NA	NA	1	1	NA	NA	NA	NA	1	NA	0	NA	NA	1	NA	NA	NA	1	NA	1	NA	NA	NA	NA	NA	NA	NA	NA	0	NA	1	1	0	0	0	0	0	0	0	NA	0
SNP_Sugarbeet_840	NA	0.5	0.5	0	0.5	NA	0.5	0.5	0.5	0.5	0	0.5	0.5	0.5	NA	NA	NA	NA	NA	0.5	NA	NA	NA	NA	NA	NA	NA	NA	NA	NA	0.5	NA	NA	NA	NA	NA	NA	NA	0.5	0	NA	NA	NA	NA	NA	NA	NA	0	NA
SNP_Sugarbeet_841	0	0	0	0	0	0	0	0	0	0	0	0	0	0	NA	0	0	0	0	0	0	0	0	0	0	0	0	0	0	NA	0	0	0	0	NA	0	0	0	0	0	0	0	0	0	0	0	0	0	0
SNP_Sugarbeet_842	NA	NA	NA	NA	NA	NA	NA	NA	NA	NA	NA	NA	NA	NA	1	NA	NA	NA	NA	NA	NA	NA	NA	NA	1	NA	NA	NA	NA	0	NA	NA	NA	NA	1	NA	NA	NA	NA	NA	NA	NA	NA	NA	NA	NA	NA	NA	NA
SNP_Sugarbeet_843	0	0	0	0	0	0	0	1	0	0	0	0	0.5	0	0	0	0	0	1	NA	0	0	1	NA	0	0	1	1	0	0	0	0	0	1	0	0	0	0	0	0	0	1	1	0	0	0	0	0	0
SNP_Sugarbeet_844	1	1	0	1	0	0.5	1	NA	1	1	1	0	0.5	0	NA	1	NA	0	1	1	1	1	1	1	1	0	NA	1	NA	NA	NA	1	NA	1	NA	0	0	1	0	1	0.5	0	NA	1	1	1	0	0.5	1
SNP_Sugarbeet_845	NA	NA	NA	NA	NA	NA	NA	NA	NA	NA	NA	NA	NA	NA	NA	NA	NA	NA	NA	NA	NA	NA	NA	NA	NA	NA	NA	NA	NA	NA	NA	NA	NA	NA	NA	NA	NA	NA	NA	NA	NA	NA	NA	NA	NA	NA	NA	NA	NA
SNP_Sugarbeet_846	0	0	0	0	1	0.5	1	0	0	0	0	0	0	0	0	0	0	0	0	0	0	0	0	0	0	0	0	0	1	1	0	0	0	0	0	0	0	0	0	1	NA	1	0	0	0	0	0	0	0
SNP_Sugarbeet_847	NA	NA	NA	NA	NA	NA	NA	NA	NA	NA	NA	NA	NA	NA	1	NA	NA	NA	NA	NA	NA	NA	NA	NA	0	NA	NA	NA	NA	0	NA	NA	NA	NA	1	NA	NA	NA	NA	NA	NA	NA	NA	NA	NA	NA	NA	NA	NA
SNP_Sugarbeet_848	NA	NA	NA	NA	NA	NA	NA	NA	NA	NA	NA	NA	NA	NA	1	NA	NA	NA	NA	NA	NA	NA	NA	NA	1	NA	NA	NA	NA	1	NA	NA	NA	NA	1	NA	NA	NA	NA	NA	NA	NA	NA	NA	NA	NA	NA	NA	NA
SNP_Sugarbeet_849	NA	NA	NA	NA	NA	NA	NA	NA	NA	NA	NA	NA	NA	NA	NA	NA	NA	NA	NA	NA	NA	NA	NA	NA	0	NA	NA	NA	NA	NA	NA	NA	NA	NA	NA	NA	NA	NA	NA	NA	NA	NA	NA	NA	NA	NA	NA	NA	NA
SNP_Sugarbeet_850	NA	NA	NA	NA	NA	NA	NA	NA	NA	NA	NA	NA	NA	NA	0	NA	NA	NA	NA	NA	NA	NA	NA	NA	1	NA	NA	NA	NA	1	NA	NA	NA	NA	1	NA	NA	NA	NA	NA	NA	NA	NA	NA	NA	NA	NA	NA	NA
SNP_Sugarbeet_851	0	0	1	0	0.5	0	0	0	0.5	0	0	0	NA	0	0	0	0	0	0	0	0	0	1	1	0	0	NA	1	0	0	0	0	NA	NA	0	0	1	0	0.5	0	0	0	0	0	0	0	1	1	0
SNP_Sugarbeet_852	0	0	0	0	0	0	0	0	0	0	0	0	0	0	NA	0	0	0	0	0	0	0	0	0	NA	0	NA	0	0	NA	0	0	NA	NA	NA	0	0	0	0	0	0	0	0	0	0	0	0	0	0
SNP_Sugarbeet_853	0	0	0	0	0	0	0	1	0	0	0	0	0	0	NA	0	0	0	0	0	0	0	0	0	NA	0	NA	0	0	NA	0	0	NA	NA	NA	1	0	0	0	0	0	0	1	0	0	0	0	NA	0
SNP_Sugarbeet_854	NA	NA	NA	NA	NA	NA	NA	NA	NA	NA	NA	NA	NA	NA	0	NA	NA	NA	NA	NA	NA	NA	NA	NA	0	NA	NA	NA	NA	0	NA	NA	NA	NA	0	NA	NA	NA	NA	NA	NA	NA	NA	NA	NA	NA	NA	NA	NA
SNP_Sugarbeet_855	NA	NA	NA	NA	NA	NA	NA	NA	NA	NA	NA	NA	NA	NA	0	NA	NA	NA	NA	NA	NA	NA	NA	NA	0	NA	NA	NA	NA	0	NA	NA	NA	NA	0	NA	NA	NA	NA	NA	NA	NA	NA	NA	NA	NA	NA	NA	NA
SNP_Sugarbeet_856	NA	NA	NA	NA	NA	NA	NA	NA	NA	NA	NA	NA	NA	NA	0	NA	NA	NA	NA	NA	NA	NA	NA	NA	0	NA	NA	NA	NA	0	NA	NA	NA	NA	0	NA	NA	NA	NA	NA	NA	NA	NA	NA	NA	NA	NA	NA	NA
SNP_Sugarbeet_857	NA	NA	NA	NA	NA	NA	NA	NA	NA	NA	NA	NA	NA	NA	1	NA	NA	NA	NA	NA	NA	NA	NA	NA	0.5	NA	NA	NA	NA	0.5	NA	NA	NA	NA	1	NA	NA	NA	NA	NA	NA	NA	NA	NA	NA	NA	NA	NA	NA
SNP_Sugarbeet_858	0	0	0	0	0	0	0	NA	0	0	0	0	0	0	NA	0	0	0	0	0	0	0	NA	NA	NA	NA	NA	0	0	NA	0	0	NA	NA	NA	NA	0	0	0	0	0	0	NA	0	0	0	NA	NA	0
SNP_Sugarbeet_859	NA	NA	NA	NA	NA	NA	NA	NA	NA	NA	NA	NA	NA	NA	NA	NA	NA	NA	NA	NA	NA	NA	NA	NA	NA	NA	NA	NA	NA	NA	NA	NA	NA	NA	NA	NA	0	0	0	NA	0	0	NA	0	NA	NA	NA	0	0
SNP_Sugarbeet_860	NA	NA	NA	NA	NA	NA	NA	NA	NA	NA	NA	NA	NA	NA	1	NA	NA	NA	NA	NA	NA	NA	NA	NA	0	NA	NA	NA	NA	0.5	NA	NA	NA	NA	0	NA	NA	NA	NA	NA	NA	NA	NA	NA	NA	NA	NA	NA	NA
SNP_Sugarbeet_861	0.5	0	0	0	0	0	0	0	0	0	0	0	0	0	NA	NA	0	NA	0	0	NA	0	0	NA	0	0	0	0	0	NA	NA	NA	0	0	NA	NA	0	NA	0	1	0	0	0	0	0	0	0	0	0
SNP_Sugarbeet_862	NA	NA	NA	NA	NA	NA	NA	NA	NA	NA	NA	NA	NA	NA	NA	NA	NA	NA	0	NA	NA	NA	NA	NA	NA	NA	NA	NA	NA	NA	NA	NA	NA	NA	NA	NA	0	NA	0	NA	0	0	0	0	0	0	0	0	0
SNP_Sugarbeet_863	0	0	0	1	0	0	0	1	1	0	0	0	0.5	0	0	0	0	0	0	0	0	0	0	0	0	0	NA	0	0	0	0	0	0	0	0	0	0	1	0	0	0	0	1	1	0	0	0	1	0
SNP_Sugarbeet_864	NA	NA	NA	NA	NA	NA	NA	NA	NA	NA	NA	NA	NA	NA	NA	NA	NA	NA	NA	NA	NA	NA	NA	NA	1	NA	NA	NA	NA	NA	NA	NA	NA	NA	NA	NA	NA	NA	NA	NA	NA	NA	NA	NA	NA	NA	NA	NA	NA
SNP_Sugarbeet_865	0	0	0	0	0	0	0	0	1	0	0	0	0.5	0	NA	0	0	0	0	0	0	0	0.5	0	0	0	1	0	0	NA	0	0	1	0	NA	0.5	0	0	0	0	0	0.5	0	1	0	0	0	0	0
SNP_Sugarbeet_866	0	1	0	1	0	1	0	0	NA	0	0	0	0	0	1	0	0	0	0	0	0.5	0	0	0	1	1	1	1	1	1	NA	0	0	0	0.5	0	0	NA	0	0.5	1	0	0	0	0	0	0	NA	0
SNP_Sugarbeet_867	NA	NA	NA	NA	NA	NA	NA	NA	NA	NA	NA	NA	NA	NA	0	NA	NA	NA	NA	NA	NA	NA	NA	NA	0	NA	NA	NA	NA	0	NA	NA	NA	NA	0	NA	NA	NA	NA	NA	NA	NA	NA	NA	NA	NA	NA	NA	NA
SNP_Sugarbeet_868	NA	NA	NA	NA	NA	NA	NA	NA	NA	NA	NA	NA	NA	NA	0.5	NA	NA	NA	NA	NA	NA	NA	NA	NA	NA	NA	NA	NA	NA	0	NA	NA	NA	NA	0.5	NA	NA	NA	NA	NA	NA	NA	NA	NA	NA	NA	NA	NA	NA
SNP_Sugarbeet_869	NA	NA	NA	NA	NA	NA	NA	NA	NA	NA	NA	NA	NA	NA	1	NA	NA	NA	NA	NA	NA	NA	NA	NA	1	NA	NA	NA	NA	0.5	NA	NA	NA	NA	1	NA	NA	NA	NA	NA	NA	NA	NA	NA	NA	NA	NA	NA	NA
SNP_Sugarbeet_870	NA	0	1	0.5	NA	NA	0	1	1	1	1	0	1	NA	NA	NA	NA	NA	NA	NA	NA	NA	NA	NA	NA	NA	NA	NA	0	NA	1	1	NA	NA	NA	NA	1	0.5	1	0	NA	NA	1	1	NA	1	NA	NA	0
SNP_Sugarbeet_871	0	0.5	0	1	0	1	0	0	0	0	0	0	0	0	1	0	0	0	0	0	0	0	1	1	NA	0	1	1	1	0	NA	0	0	0	NA	0	0	1	0	0.5	1	0	0	0	0	0	1	0	0
SNP_Sugarbeet_872	0	0	0	0	0	0	0	0	NA	1	0	0	1	0	NA	0	1	NA	NA	1	NA	0	0	NA	NA	0	NA	0	0	NA	0	0	NA	NA	NA	NA	NA	NA	1	NA	NA	NA	NA	NA	NA	NA	NA	NA	NA
SNP_Sugarbeet_873	NA	NA	NA	NA	NA	NA	NA	NA	NA	NA	NA	NA	NA	NA	0	NA	NA	NA	NA	NA	NA	NA	NA	NA	1	NA	NA	NA	NA	1	NA	NA	NA	NA	0	NA	NA	NA	NA	NA	NA	NA	NA	NA	NA	NA	NA	NA	NA
SNP_Sugarbeet_874	0	0	0	0	0	0	0	1	0	0	0	0	0	0	NA	0	0	0	0	0	0	0	0	0	NA	0	NA	0	0	NA	0	0	NA	NA	NA	0	0	0	0	0	0	1	1	0	0	0	0	0	0
SNP_Sugarbeet_875	NA	NA	NA	NA	NA	NA	NA	NA	NA	NA	NA	NA	NA	NA	0.5	NA	NA	NA	NA	NA	NA	NA	NA	NA	0	NA	NA	NA	NA	0	NA	NA	NA	NA	0	NA	NA	NA	NA	NA	NA	NA	NA	NA	NA	NA	NA	NA	NA
SNP_Sugarbeet_876	NA	NA	NA	NA	NA	NA	NA	NA	NA	NA	NA	NA	NA	NA	1	NA	NA	NA	NA	NA	NA	NA	NA	NA	1	NA	NA	NA	NA	0	NA	NA	NA	NA	1	NA	NA	NA	NA	NA	NA	NA	NA	NA	NA	NA	NA	NA	NA
SNP_Sugarbeet_877	0	0	0	0	0	0	0	0	0	0	0	0	0	0	NA	0	0	0	0	0	0	0	0	0	NA	0	NA	0	0	NA	0	0	NA	NA	NA	0	0	0	0	0	0	0	0	0	0	0	0	0	0
SNP_Sugarbeet_878	0	0	NA	0	0	0	0	0	0	0	0	0	0	0	0	0	0	1	0	0	0	0	0	NA	0	0	0	0	0.5	0	0	0	0	0	0	NA	0.5	NA	0	0	0	0	0	0	0	0	0	0	0
SNP_Sugarbeet_879	1	0	NA	NA	NA	NA	1	NA	0	NA	1	NA	0	1	NA	1	NA	1	1	1	1	1	NA	NA	0	NA	0	1	NA	NA	1	1	0	0	NA	NA	NA	NA	NA	1	NA	NA	NA	0	NA	1	0	0	1
SNP_Sugarbeet_880	0	0	0.5	1	0	1	0.5	0	1	1	NA	1	0.5	0	0	0	NA	0	0.5	NA	0	1	1	1	0.5	1	1	0	0	0	0	0	1	1	1	1	0.5	1	1	0.5	1	0	0	1	1	NA	1	0	0
SNP_Sugarbeet_881	0	0	0	1	0	0	0.5	0	0	0	0	1	0	1	NA	0	0	1	0	0	0	0	0	0	NA	0	NA	0	0	NA	0	0	NA	NA	NA	1	0	NA	0	1	0	0	0	NA	0	0	NA	0	0
SNP_Sugarbeet_882	NA	NA	NA	NA	NA	NA	NA	NA	NA	NA	NA	NA	NA	NA	0	NA	NA	NA	NA	NA	NA	NA	NA	NA	NA	NA	NA	NA	NA	0	NA	NA	NA	NA	0	NA	NA	NA	NA	NA	NA	NA	NA	NA	NA	NA	NA	NA	NA
SNP_Sugarbeet_883	NA	NA	NA	NA	NA	NA	NA	NA	NA	NA	NA	NA	NA	NA	NA	NA	NA	NA	NA	NA	NA	NA	NA	NA	NA	NA	NA	NA	NA	NA	NA	NA	NA	NA	NA	NA	NA	NA	NA	NA	NA	NA	NA	NA	NA	NA	NA	NA	NA
SNP_Sugarbeet_884	0	0	1	0	1	0	1	1	0	0	0.5	1	0	0	NA	0	1	0	0	0	0	0	0.5	1	0	1	0	0	0	NA	0.5	0.5	NA	1	NA	NA	1	0.5	1	NA	0	0.5	1	0	NA	1	0	1	1
SNP_Sugarbeet_885	NA	NA	NA	NA	NA	NA	NA	NA	NA	NA	NA	NA	NA	NA	0	NA	NA	NA	NA	NA	NA	NA	NA	NA	0	NA	NA	NA	NA	0	NA	NA	NA	NA	0	NA	NA	NA	NA	NA	NA	NA	NA	NA	NA	NA	NA	NA	NA
SNP_Sugarbeet_886	NA	NA	NA	NA	NA	NA	NA	NA	NA	NA	NA	NA	NA	NA	0	NA	NA	NA	NA	NA	NA	NA	NA	NA	0	NA	NA	NA	NA	0	NA	NA	NA	NA	0	NA	NA	NA	NA	NA	NA	NA	NA	NA	NA	NA	NA	NA	NA
SNP_Sugarbeet_887	1	1	1	0	1	1	0	1	1	1	0.5	0	1	1	NA	1	NA	1	0.5	1	1	1	1	1	NA	0	NA	0.5	0.5	NA	0.5	0	NA	NA	NA	NA	1	0	0	0	1	1	1	1	1	1	NA	0	0.5
SNP_Sugarbeet_888	0	0	0	0	0	0	0	0	0	0	0	0	0	0	0	0	0	0	0	0	0	0	0	0	0	0	0	0	0	0	0	0	1	0	0	1	0	0	0	0	0	0	0	0	0	0	0	0	0
SNP_Sugarbeet_889	0	1	0	1	0	1	NA	0	0.5	0	0	1	NA	0	0	0	1	0	0	0	0	0.5	0	0	1	1	0	0	1	1	NA	0	0	0	0	0	0	1	1	0	1	0	0	1	0	0	0.5	1	1
SNP_Sugarbeet_890	NA	NA	NA	NA	NA	NA	NA	NA	NA	NA	NA	NA	NA	NA	NA	NA	NA	NA	NA	NA	NA	NA	NA	NA	NA	NA	NA	NA	NA	NA	NA	NA	NA	NA	NA	NA	NA	NA	NA	NA	NA	NA	NA	NA	NA	NA	NA	NA	NA
SNP_Sugarbeet_891	NA	NA	NA	NA	NA	NA	NA	NA	NA	NA	NA	NA	NA	NA	0	NA	NA	NA	NA	NA	NA	NA	NA	NA	1	NA	NA	NA	NA	NA	NA	NA	NA	NA	0	NA	NA	NA	NA	NA	NA	NA	NA	NA	NA	NA	NA	NA	NA
SNP_Sugarbeet_892	NA	NA	NA	NA	NA	NA	NA	NA	NA	NA	NA	NA	NA	NA	0	NA	NA	NA	NA	NA	NA	NA	NA	NA	0.5	NA	NA	NA	NA	0	NA	NA	NA	NA	1	NA	NA	NA	NA	NA	NA	NA	NA	NA	NA	NA	NA	NA	NA
SNP_Sugarbeet_893	NA	NA	NA	NA	NA	NA	NA	NA	NA	NA	NA	NA	NA	NA	NA	NA	NA	NA	NA	NA	NA	NA	NA	NA	NA	NA	NA	NA	NA	NA	NA	NA	NA	NA	NA	NA	NA	NA	NA	NA	NA	NA	NA	NA	NA	NA	NA	NA	NA
SNP_Sugarbeet_894	NA	NA	NA	NA	NA	NA	NA	NA	NA	NA	NA	NA	NA	NA	0	NA	NA	NA	NA	NA	NA	NA	NA	NA	0	NA	NA	NA	NA	0	NA	NA	NA	NA	0	NA	NA	NA	NA	NA	NA	NA	NA	NA	NA	NA	NA	NA	NA
SNP_Sugarbeet_895	1	0.5	0.5	1	0.5	NA	0	0	0.5	NA	0	0	0.5	1	1	0.5	0	1	1	1	1	1	0	0	1	1	0	1	0.5	1	0.5	0	1	1	1	0	NA	NA	0	0	0.5	0	0	1	1	1	0	0.5	0
SNP_Sugarbeet_896	0	0	0	0	0	0	0	0	0	0	0	0	0	0	NA	0	0	0	0	0	0	0	0	0	0	0	0	0	0	NA	0	0	0	0	NA	0	0	0	0	0	0	0	0	0	0	0	0	0	0
SNP_Sugarbeet_897	NA	NA	NA	NA	NA	NA	NA	NA	NA	NA	NA	NA	NA	NA	NA	NA	NA	NA	NA	NA	NA	NA	NA	NA	NA	NA	NA	NA	NA	NA	NA	NA	NA	NA	NA	NA	NA	NA	NA	NA	NA	NA	NA	NA	NA	NA	NA	NA	NA
SNP_Sugarbeet_898	NA	NA	NA	NA	NA	NA	NA	NA	NA	NA	NA	NA	NA	NA	1	NA	NA	NA	NA	NA	NA	NA	NA	NA	0	NA	NA	NA	NA	0	NA	NA	NA	NA	0	NA	NA	NA	NA	NA	NA	NA	NA	NA	NA	NA	NA	NA	NA
SNP_Sugarbeet_899	NA	NA	NA	NA	NA	NA	NA	NA	NA	NA	NA	NA	NA	NA	1	NA	NA	NA	NA	NA	NA	NA	NA	NA	0	NA	NA	NA	NA	0	NA	NA	NA	NA	0	NA	NA	NA	NA	NA	NA	NA	NA	NA	NA	NA	NA	NA	NA
SNP_Sugarbeet_900	NA	NA	NA	NA	NA	NA	NA	NA	NA	NA	NA	NA	NA	NA	NA	NA	NA	NA	0	NA	NA	NA	NA	NA	NA	NA	NA	NA	NA	NA	NA	NA	NA	NA	NA	NA	0	0	NA	NA	0	0	0	0	0	0	0	0	NA
SNP_Sugarbeet_901	0	NA	0	0	1	1	1	1	NA	0	0	0	1	0.5	0.5	0	0	0	0.5	0.5	1	1	0	0	1	0.5	1	0	0.5	1	NA	0	1	1	1	1	0	0.5	0.5	1	1	1	1	1	0	0	1	1	1
SNP_Sugarbeet_902	NA	NA	NA	NA	NA	NA	NA	NA	NA	NA	NA	NA	NA	NA	0	NA	NA	NA	NA	NA	NA	NA	NA	NA	0	NA	NA	NA	NA	0	NA	NA	NA	NA	0	NA	NA	NA	NA	NA	NA	NA	NA	NA	NA	NA	NA	NA	NA
SNP_Sugarbeet_903	0	NA	0	1	1	1	1	0	0.5	0	0.5	1	0	0	1	0	0.5	0	0	0	1	1	0	0	1	0	0	1	1	1	0	0	0	0	0	0	0	1	1	1	1	0.5	0	0.5	0	0	0	0	1
SNP_Sugarbeet_904	NA	NA	NA	NA	NA	NA	NA	NA	NA	NA	NA	NA	NA	NA	NA	NA	NA	NA	NA	NA	NA	NA	NA	NA	1	NA	NA	NA	NA	NA	NA	NA	NA	NA	NA	NA	NA	NA	NA	NA	NA	NA	NA	NA	NA	NA	NA	NA	NA
SNP_Sugarbeet_905	NA	NA	NA	NA	NA	NA	NA	NA	NA	NA	NA	NA	NA	NA	NA	NA	NA	NA	NA	NA	NA	NA	NA	NA	NA	NA	NA	NA	NA	NA	NA	NA	NA	NA	NA	NA	NA	NA	NA	NA	NA	NA	NA	NA	NA	NA	NA	NA	NA
SNP_Sugarbeet_906	NA	NA	NA	NA	NA	NA	NA	NA	NA	NA	NA	NA	NA	NA	1	NA	NA	NA	NA	NA	NA	NA	NA	NA	0	NA	NA	NA	NA	1	NA	NA	NA	NA	0	NA	NA	NA	NA	NA	NA	NA	NA	NA	NA	NA	NA	NA	NA
SNP_Sugarbeet_907	NA	NA	NA	NA	NA	NA	NA	NA	NA	NA	NA	NA	NA	NA	0	NA	NA	NA	NA	NA	NA	NA	NA	NA	1	NA	NA	NA	NA	0	NA	NA	NA	NA	0	NA	NA	NA	NA	NA	NA	NA	NA	NA	NA	NA	NA	NA	NA
SNP_Sugarbeet_908	0	0	0	0	0	0	0	0	0	0	0	0	0	0	0	0	0	NA	0	NA	0	0	0	0	0	0	0	0	0	0	0	0	0	0	1	0	0	0	0	0	0	0	0	0	0	0	0	0	0
SNP_Sugarbeet_909	0	0.5	1	1	1	0	NA	0	0	0.5	1	0	0.5	0.5	1	NA	0	NA	0	0	0	0	NA	NA	1	0	0	0	0.5	0.5	0.5	1	1	0.5	0	NA	1	1	0	0.5	0	0.5	0	0	0.5	0	0.5	1	0
SNP_Sugarbeet_910	NA	NA	NA	NA	NA	NA	NA	NA	NA	NA	NA	NA	NA	NA	1	NA	NA	NA	NA	NA	NA	NA	NA	NA	0	NA	NA	NA	NA	0.5	NA	NA	NA	NA	0	NA	NA	NA	NA	NA	NA	NA	NA	NA	NA	NA	NA	NA	NA
SNP_Sugarbeet_911	1	1	NA	0.5	1	1	0.5	0	0	1	0	0	0.5	1	NA	1	1	1	1	1	1	1	0.5	1	1	1	NA	1	1	NA	0.5	0.5	NA	1	NA	0	0	0.5	0.5	0	1	1	0	0	1	1	0	0.5	1
SNP_Sugarbeet_912	0	0	0	0	0	0	0	0	0	0	0	0	0	0	NA	0	0	0	0	0	0	0	0	0	NA	0	NA	0	0	NA	0	0	NA	NA	NA	0	0	0	0	0	0	0	0	0	0	0	0	0	0
SNP_Sugarbeet_913	NA	NA	NA	NA	NA	NA	NA	NA	NA	NA	NA	NA	NA	NA	0	NA	NA	NA	NA	NA	NA	NA	NA	NA	0	NA	NA	NA	NA	0	NA	NA	NA	NA	0	NA	NA	NA	NA	NA	NA	NA	NA	NA	NA	NA	NA	NA	NA
SNP_Sugarbeet_914	NA	NA	NA	NA	NA	NA	NA	NA	NA	NA	NA	NA	NA	NA	0	NA	NA	NA	NA	NA	NA	NA	NA	NA	1	NA	NA	NA	NA	0	NA	NA	NA	NA	0	NA	NA	NA	NA	NA	NA	NA	NA	NA	NA	NA	NA	NA	NA
SNP_Sugarbeet_915	NA	NA	NA	NA	NA	NA	NA	NA	NA	NA	NA	NA	NA	NA	0	NA	NA	NA	NA	NA	NA	NA	NA	NA	0	NA	NA	NA	NA	0	NA	NA	NA	NA	0	NA	NA	NA	NA	NA	NA	NA	NA	NA	NA	NA	NA	NA	NA
SNP_Sugarbeet_916	0	NA	1	0	0	0	0	0	0.5	0	0	0	0	0	0	0.5	0	0	0	0	0	0	0	0	0	0	0	0	0	0	0	0	0	1	0	1	1	0	0	0	0	0	0	0.5	0	0.5	0	0	0
SNP_Sugarbeet_917	0	0	0	0	0	0	0	0	0	0	0	0	0	0	NA	0	0	NA	0	0	0	0	0	0	NA	0	NA	0	0	NA	0	0	NA	NA	NA	0	0	0	0	0	0	0	NA	0	0	NA	0	0	0
SNP_Sugarbeet_918	NA	NA	NA	NA	NA	NA	NA	NA	NA	NA	NA	NA	NA	NA	NA	NA	NA	NA	NA	NA	NA	NA	NA	NA	NA	NA	NA	NA	NA	NA	NA	NA	NA	NA	NA	NA	NA	NA	NA	NA	NA	NA	NA	NA	NA	NA	NA	NA	NA
SNP_Sugarbeet_919	0	1	0	1	0	0	0	0	0	0	0	0	0	0	0	0	0	0	0	0	0	0	0	0	1	0	0	0	0.5	1	0	0	0	0	0	0	0	1	0	NA	0	0	0	0	0	0	0	0	0
SNP_Sugarbeet_920	1	0	0.5	1	0	0.5	NA	1	0.5	1	1	0	0	0.5	1	1	0	0.5	0.5	1	1	1	1	1	NA	0	1	1	0	0	NA	1	1	1	1	0	0.5	1	0	0	0.5	1	1	0	1	1	0	0	0
SNP_Sugarbeet_921	NA	NA	NA	NA	NA	NA	NA	NA	NA	NA	NA	NA	NA	NA	1	NA	NA	NA	NA	NA	NA	NA	NA	NA	0	NA	NA	NA	NA	0.5	NA	NA	NA	NA	0	NA	NA	NA	NA	NA	NA	NA	NA	NA	NA	NA	NA	NA	NA
SNP_Sugarbeet_922	NA	NA	NA	NA	NA	NA	NA	NA	NA	NA	NA	NA	NA	NA	0	NA	NA	NA	NA	NA	NA	NA	NA	NA	0.5	NA	NA	NA	NA	0.5	NA	NA	NA	NA	0	NA	NA	NA	NA	NA	NA	NA	NA	NA	NA	NA	NA	NA	NA
SNP_Sugarbeet_923	0	0	0	0	0	0	1	0	0	0	0	0	0	0	0	0	1	0	0	0	0	0	0	0	0	0	0	0	0	0	NA	0	0	0	0	0	0	0	1	0	0	0	0	0	0	0	0	0	1
SNP_Sugarbeet_924	NA	NA	NA	NA	NA	NA	NA	NA	NA	NA	NA	NA	NA	NA	0	NA	NA	NA	NA	NA	NA	NA	NA	NA	0	NA	NA	NA	NA	0	NA	NA	NA	NA	0	NA	NA	NA	NA	NA	NA	NA	NA	NA	NA	NA	NA	NA	NA
SNP_Sugarbeet_925	NA	NA	NA	NA	NA	NA	NA	NA	NA	NA	NA	NA	NA	NA	1	NA	NA	NA	NA	NA	NA	NA	NA	NA	NA	NA	NA	NA	NA	0.5	NA	NA	NA	NA	0	NA	NA	NA	NA	NA	NA	NA	NA	NA	NA	NA	NA	NA	NA
SNP_Sugarbeet_926	0	0	0	0	0	0	0.5	0	0	0	0	0	0	0	NA	0	0	NA	0	0	NA	0	0	NA	NA	0	NA	0	0	NA	0	0	NA	NA	NA	NA	0	0	0	0.5	0	1	0	0	0	0	0	0	0
SNP_Sugarbeet_927	0	0	0	0	0	0	0	0	0	0	0	0	0	0	1	0	0	0	0	0	0	0	0	0	NA	0	0	0	0	1	0	0	0	0	1	0	0	0	0	0	0	0	0	0	0	0	0	0	0
SNP_Sugarbeet_928	0	0	0	0	0	0	0	1	0	0	0	0	0.5	0	0	0	0	0	0.5	1	0	0	1	1	0	0	0	0.5	0	0	0	0	0	1	0	0	0	0	0	0	0	0.5	1	0	0	0	0	0	0
SNP_Sugarbeet_929	1	1	1	1	1	1	0.5	1	NA	1	1	1	0.5	1	1	1	1	1	0.5	1	1	1	0	0	1	1	1	0	1	1	NA	1	0.5	1	1	0	1	1	1	1	1	0.5	1	1	1	1	0	0	1
SNP_Sugarbeet_930	0	0	0	0	1	0	0	0	0	0	0	0	NA	0	NA	0	NA	0	NA	1	NA	0	0	0	NA	NA	NA	1	0	NA	0	0	NA	NA	NA	0	NA	NA	0	0.5	NA	NA	NA	NA	NA	NA	NA	NA	NA
SNP_Sugarbeet_931	0	0.5	0	0	0	0	0	0	0	0	0	0	0	0	0	0	0	0	0	0	0	0	0	0	0	0	0	0	0	0	0	0	0	0	0	0	0	0	0	0	0	0	0	0	0	0	0	0	0
SNP_Sugarbeet_932	0.5	0	NA	0	0	0	0	0	1	1	0	0	0.5	0	0	0	0	NA	0.5	0	0	0	0.5	0.5	1	1	0	1	1	1	0.5	0	0	1	0	0	0.5	0	0	0	0	0.5	0	1	1	0	0	0	0
SNP_Sugarbeet_933	NA	NA	NA	NA	NA	NA	NA	NA	NA	NA	NA	NA	NA	NA	0	NA	NA	NA	NA	NA	NA	NA	NA	NA	0	NA	NA	NA	NA	0	NA	NA	NA	NA	0	NA	NA	NA	NA	NA	NA	NA	NA	NA	NA	NA	NA	NA	NA
SNP_Sugarbeet_934	0	0	0	0	0	0	0	0	0	0	0	0	0	0	0	0	0	0	0	0	0	0	0	0	0	0	0	0	0	0	0	0	0	0	0	0	0	0	0	0	0	0	0	0	0	0	0	0	0
SNP_Sugarbeet_935	NA	NA	NA	NA	NA	NA	NA	NA	NA	NA	NA	NA	NA	NA	1	NA	NA	NA	NA	NA	NA	NA	NA	NA	0	NA	NA	NA	NA	0	NA	NA	NA	NA	0	NA	NA	NA	NA	NA	NA	NA	NA	NA	NA	NA	NA	NA	NA
SNP_Sugarbeet_936	NA	NA	NA	NA	NA	NA	NA	NA	NA	NA	NA	NA	NA	NA	0	NA	NA	NA	NA	NA	NA	NA	NA	NA	NA	NA	NA	NA	NA	1	NA	NA	NA	NA	1	NA	NA	NA	NA	NA	NA	NA	NA	NA	NA	NA	NA	NA	NA
SNP_Sugarbeet_937	NA	NA	NA	NA	NA	NA	NA	NA	NA	NA	NA	NA	NA	NA	NA	NA	NA	NA	NA	NA	NA	NA	NA	NA	NA	NA	NA	NA	NA	NA	NA	NA	NA	NA	NA	NA	NA	NA	NA	NA	NA	NA	NA	NA	NA	NA	NA	NA	NA
SNP_Sugarbeet_938	0	0.5	0	0	0	0	0	0.5	0	0	0	0	0	0.5	0	0	0	0.5	0.5	0.5	NA	0	0.5	0.5	0	0	0	0.5	0	0	0	0	0	0	0	0	0	0	0	0	0	0.5	0.5	0	0	0	0.5	0	0
SNP_Sugarbeet_939	0	NA	0	1	1	1	1	0	0.5	NA	0.5	1	0	0	1	0	NA	0	0	0	1	1	0	0	1	0	0	1	1	1	0	0	NA	0	0	0	0	1	1	1	1	0.5	0	0.5	0	0	0	0	1
SNP_Sugarbeet_940	0	0	0	1	0	0	0	0	0	0	0	0	0	0	NA	0	0	0	0	0	0	0	0	0	NA	0	NA	0	NA	NA	0	0	NA	NA	NA	1	0	1	0	NA	0	0	0	0	0	0	1	0	0
SNP_Sugarbeet_941	NA	NA	NA	NA	NA	NA	NA	NA	NA	NA	NA	NA	NA	NA	1	NA	NA	NA	NA	NA	NA	NA	NA	NA	0	NA	NA	NA	NA	0	NA	NA	NA	NA	1	NA	NA	NA	NA	NA	NA	NA	NA	NA	NA	NA	NA	NA	NA
SNP_Sugarbeet_942	NA	NA	NA	NA	NA	NA	NA	NA	NA	NA	NA	NA	NA	NA	NA	NA	NA	NA	0	NA	NA	NA	NA	NA	NA	NA	NA	NA	NA	NA	NA	NA	NA	NA	NA	NA	0	NA	0	NA	0	0	0	0	0	0	0	0	0
SNP_Sugarbeet_943	NA	0	0	0	0.5	1	0.5	0	NA	NA	0	0.5	0	NA	NA	0.5	0.5	NA	0	NA	0	0.5	0	0	0	0.5	NA	0	0.5	NA	0	0.5	NA	0	NA	0.5	NA	NA	0.5	0	NA	NA	NA	NA	0	NA	NA	1	NA
SNP_Sugarbeet_944	0	0	0	0	0	0	1	0	0	0	0	0	0	0	0	0	1	NA	0	0	0	0	0	0	0	0	0	0	0	0	0	0	0	0	0	0	0	0	1	0	0	0	0	0	0	0	0	0	1
SNP_Sugarbeet_945	NA	0.5	1	0	0	NA	0	0	0	0	0	1	0	0	1	0.5	1	0	0	0	1	0	1	1	0	1	0	0	0.5	NA	0	0	1	0.5	1	0	1	0	1	0	0.5	1	0	0	0	0	1	0	0
SNP_Sugarbeet_946	NA	NA	NA	NA	NA	NA	NA	NA	NA	NA	NA	NA	NA	NA	NA	NA	NA	NA	NA	NA	NA	NA	NA	NA	0	NA	NA	NA	NA	NA	NA	NA	NA	NA	NA	NA	NA	NA	NA	NA	NA	NA	NA	NA	NA	NA	NA	NA	NA
SNP_Sugarbeet_947	0	0.5	1	1	0	0.5	0.5	1	0	NA	1	0	0.5	0	0	0	0	0	0.5	1	1	0	1	1	NA	0	0	0.5	0.5	0	1	0.5	0	1	1	1	1	NA	0	1	NA	1	1	0	1	0	0	0	0
SNP_Sugarbeet_948	NA	NA	NA	NA	NA	NA	NA	NA	NA	NA	NA	NA	NA	NA	0	NA	NA	NA	NA	NA	NA	NA	NA	NA	1	NA	NA	NA	NA	0	NA	NA	NA	NA	1	NA	NA	NA	NA	NA	NA	NA	NA	NA	NA	NA	NA	NA	NA
SNP_Sugarbeet_949	NA	NA	NA	NA	NA	NA	NA	NA	NA	NA	NA	NA	NA	NA	1	NA	NA	NA	NA	NA	NA	NA	NA	NA	0	NA	NA	NA	NA	0	NA	NA	NA	NA	1	NA	NA	NA	NA	NA	NA	NA	NA	NA	NA	NA	NA	NA	NA
SNP_Sugarbeet_950	0	0	0	0	0.5	0	1	0	0	0	NA	0	0	0	0	0	0	0	0	0	0	0	1	1	0	0	0	0	0	0	NA	NA	0	1	0	NA	0	0	0	0.5	0	0	0	0	0	0	0	1	0
SNP_Sugarbeet_951	NA	NA	NA	NA	NA	NA	NA	NA	NA	NA	NA	NA	NA	NA	0	NA	NA	NA	NA	NA	NA	NA	NA	NA	1	NA	NA	NA	NA	0	NA	NA	NA	NA	0	NA	NA	NA	NA	NA	NA	NA	NA	NA	NA	NA	NA	NA	NA
SNP_Sugarbeet_952	1	0	0	0	0	0	0	1	0.5	0	0	0	0.5	0	0	1	NA	NA	1	1	0	0	1	1	0	1	1	0	0	0	0.5	NA	1	1	0	1	0	0	0	0	0	0.5	1	0.5	0	0	1	1	0
SNP_Sugarbeet_953	0	0.5	0.5	0	0	0.5	0	0	0.5	0	0	0	0	0	0	0	1	0	0	0	1	1	0	0	0	0	0	0	0	0	0	0	0	0	0	0	0.5	0	0	0	NA	0	0	0	0	0	0	0.5	0
SNP_Sugarbeet_954	0	0.5	NA	0	0	0	0.5	0	0	0	0	0	0	0	NA	0	0	0	0	0	NA	0	0	0	0	0	0	0.5	0	NA	0	0	0	0	NA	1	0	0	0	0.5	0	0	0	0	0	0	1	0	0
SNP_Sugarbeet_955	NA	NA	NA	NA	NA	NA	NA	NA	NA	NA	NA	NA	NA	NA	0	NA	NA	NA	NA	NA	NA	NA	NA	NA	0	NA	NA	NA	NA	0	NA	NA	NA	NA	0	NA	NA	NA	NA	NA	NA	NA	NA	NA	NA	NA	NA	NA	NA
SNP_Sugarbeet_956	0.5	0	NA	0.5	0	0	0	1	0	0	1	0	0	1	0	NA	0	1	0	0	0	0	0.5	0	0	0	1	0	0	0	NA	1	0	0	0	0	1	0.5	0	0	0	0	1	0	0	NA	1	1	0
SNP_Sugarbeet_957	0	0	1	0	1	0	0	1	0	1	NA	0	0	0	0	0	NA	0	0	0	0	0	0.5	0.5	0	0	0	0	0	0	NA	1	0	0	0	0	1	0	0	0	0	1	1	0	1	1	1	0	0
SNP_Sugarbeet_958	0	0	1	1	0	0	1	0	NA	0	1	0	1	1	0	1	0	1	0	0	0	0.5	0	0	0	0	0	0	0	0	NA	1	0	1	0	0	1	1	0	1	0	0	0	1	0	0	0	0	0.5
SNP_Sugarbeet_959	0	0	0	0	0	0	0	0	0	0	0	0	0	0	NA	0	0	0	0	0	0	0	0	0	NA	0	NA	0	0	NA	0	0	NA	NA	NA	0	0	0	0	0	0	0	0	0	0	0	0	0	0
SNP_Sugarbeet_960	NA	NA	NA	NA	NA	NA	NA	NA	NA	NA	NA	NA	NA	NA	1	NA	NA	NA	NA	NA	NA	NA	NA	NA	0	NA	NA	NA	NA	0.5	NA	NA	NA	NA	1	NA	NA	NA	NA	NA	NA	NA	NA	NA	NA	NA	NA	NA	NA
SNP_Sugarbeet_961	0	0	0	1	0	0	0	0	0	0	0	1	0	0	0	0	0	NA	0	0	0	0	0.5	NA	0.5	0	0	0	0	0	0	0	0	0	0	0	0	NA	0	0	0	1	0	0	0	0	0	0	0
SNP_Sugarbeet_962	NA	NA	NA	NA	NA	NA	NA	NA	NA	NA	NA	NA	NA	NA	1	NA	NA	NA	NA	NA	NA	NA	NA	NA	NA	NA	NA	NA	NA	1	NA	NA	NA	NA	1	NA	NA	NA	NA	NA	NA	NA	NA	NA	NA	NA	NA	NA	NA
SNP_Sugarbeet_963	NA	NA	NA	NA	NA	NA	NA	NA	NA	NA	NA	NA	NA	NA	0	NA	NA	NA	NA	NA	NA	NA	NA	NA	0	NA	NA	NA	NA	0	NA	NA	NA	NA	0	NA	NA	NA	NA	NA	NA	NA	NA	NA	NA	NA	NA	NA	NA
SNP_Sugarbeet_964	NA	NA	NA	NA	NA	NA	NA	NA	NA	NA	NA	NA	NA	NA	0	NA	NA	NA	NA	NA	NA	NA	NA	NA	1	NA	NA	NA	NA	1	NA	NA	NA	NA	0	NA	NA	NA	NA	NA	NA	NA	NA	NA	NA	NA	NA	NA	NA
SNP_Sugarbeet_965	0	1	1	1	0	1	1	0	0.5	1	0.5	0	0.5	1	1	0	NA	1	0	0	1	1	0	0	1	0	0	1	1	1	0.5	NA	0	0	1	0	1	1	1	1	1	0	0	0.5	1	1	0	0	1
SNP_Sugarbeet_966	0	0	0	0	0	0	0	0	0	0	0	0	0	0	0	0	0	0	0	0	0	0	0	0	0	0	0	0	0	0	0	0	0	0	0	0	0	0	0	0	0	0	0	0	0	0	0	0	0
SNP_Sugarbeet_967	NA	NA	NA	NA	NA	NA	NA	NA	NA	NA	NA	NA	NA	NA	0	NA	NA	NA	NA	NA	NA	NA	NA	NA	1	NA	NA	NA	NA	1	NA	NA	NA	NA	1	NA	NA	NA	NA	NA	NA	NA	NA	NA	NA	NA	NA	NA	NA
SNP_Sugarbeet_968	0	0	0	0	0	0	0	0	0	0	0	0	0	0	0	0	0	0	0	0	0	0	0	0	0	0	0	0	0	0	0	0	0	0	0	0	0	0	0	0	0	0	0	0	0	0	0	0	0
SNP_Sugarbeet_969	0	0	0	0	0	0	0	0	0	0	0	0	0	0	0	0	0	0	0	0	0	0	0	0	0	0	0	0	0	0	0	0	0	0	0	0	0	0	0	0	0	0	0	0	0	0	0	0	0
SNP_Sugarbeet_970	NA	NA	NA	NA	NA	NA	NA	NA	NA	NA	NA	NA	NA	NA	0	NA	NA	NA	NA	NA	NA	NA	NA	NA	0	NA	NA	NA	NA	0	NA	NA	NA	NA	1	NA	NA	NA	NA	NA	NA	NA	NA	NA	NA	NA	NA	NA	NA
SNP_Sugarbeet_971	NA	NA	NA	NA	NA	NA	NA	NA	NA	NA	NA	NA	NA	NA	0	NA	NA	NA	NA	NA	NA	NA	NA	NA	0	NA	NA	NA	NA	0	NA	NA	NA	NA	NA	NA	NA	NA	NA	NA	NA	NA	NA	NA	NA	NA	NA	NA	NA
SNP_Sugarbeet_972	0	0	0	0	0.5	0	0.5	0	0	0	0	0.5	0	0	NA	0	0.5	0	0	0	NA	0	0	0	NA	0	0	0	0	NA	0	0	NA	0	NA	0	0	0	0.5	0.5	0	0	0	0	0	0	0	0	0
SNP_Sugarbeet_973	0	0	0	0	0	0	0	0	0	0	0	0	0	0	NA	0	0	0	0	0	0	0	0	0	NA	0	NA	0	0	NA	0	0	NA	NA	NA	0	0	0	0	0	0	0	0	0	0	0	0	0	0
SNP_Sugarbeet_974	NA	NA	NA	NA	NA	NA	NA	NA	NA	NA	NA	NA	NA	NA	NA	NA	NA	NA	0	NA	NA	NA	NA	NA	NA	NA	NA	NA	NA	NA	NA	NA	NA	NA	NA	NA	NA	NA	0	NA	NA	NA	NA	NA	NA	NA	NA	0	0
SNP_Sugarbeet_975	NA	NA	NA	NA	NA	NA	NA	NA	NA	NA	NA	NA	NA	NA	1	NA	NA	NA	NA	NA	NA	NA	NA	NA	0	NA	NA	NA	NA	1	NA	NA	NA	NA	0	NA	NA	NA	NA	NA	NA	NA	NA	NA	NA	NA	NA	NA	NA
SNP_Sugarbeet_976	NA	NA	NA	NA	NA	NA	NA	NA	NA	NA	NA	NA	NA	NA	0	NA	NA	NA	NA	NA	NA	NA	NA	NA	0.5	NA	NA	NA	NA	0	NA	NA	NA	NA	0	NA	NA	NA	NA	NA	NA	NA	NA	NA	NA	NA	NA	NA	NA
SNP_Sugarbeet_977	NA	NA	NA	NA	NA	NA	NA	NA	NA	NA	NA	NA	NA	NA	NA	NA	NA	NA	NA	NA	NA	NA	NA	NA	0.5	NA	NA	NA	NA	NA	NA	NA	NA	NA	NA	NA	NA	NA	NA	NA	NA	NA	NA	NA	NA	NA	NA	NA	NA
SNP_Sugarbeet_978	0	0	0	0	0	0	0	0	NA	0	0	0	0	0	0	0	0	NA	0	0	0	0	0	0	0	0	0	0	0	0	0	0	0	0	0	0	0	0	0	0	0	0	0	0	0	0	0	0	0
SNP_Sugarbeet_979	1	0	0	1	0	0	0	0	0	1	0	0	0	0	NA	1	0	0	0.5	1	1	0	0	0	NA	0	NA	0	0.5	NA	0.5	0	NA	NA	NA	0	0	1	0	0	0	0	0	0	1	0.5	0	0	0.5
SNP_Sugarbeet_980	NA	NA	NA	NA	NA	NA	NA	NA	NA	NA	NA	NA	NA	NA	NA	NA	NA	NA	NA	NA	NA	NA	NA	NA	NA	NA	NA	NA	NA	NA	NA	NA	NA	NA	NA	NA	NA	NA	NA	NA	NA	NA	NA	NA	NA	NA	NA	NA	NA
SNP_Sugarbeet_981	0	0	0	0	0	0	0.5	1	0	0	0	0	0	0	0	0.5	1	0	0	0	0	0	0	0	0	0	0	0	0	0	NA	0	0.5	0	0	1	0	NA	0.5	1	0	0	1	0	0	0	1	1	0
SNP_Sugarbeet_982	0	0	0	0	0	0	0	0	NA	0	0	0	0	0	0	0.5	0	0	0.5	0	0	0	0	0	NA	0	0	0	0.5	0.5	0	0	0	0	0	0	0	0.5	0	0	0	0	0	0	0	0	0	0	0
SNP_Sugarbeet_983	NA	NA	NA	NA	NA	NA	NA	NA	NA	NA	NA	NA	NA	NA	1	NA	NA	NA	NA	NA	NA	NA	NA	NA	0	NA	NA	NA	NA	NA	NA	NA	NA	NA	1	NA	NA	NA	NA	NA	NA	NA	NA	NA	NA	NA	NA	NA	NA
SNP_Sugarbeet_984	0	0	1	0	0	0	1	0	0	0	1	0	0	0	1	0	1	0	0	0	0	0	1	1	0	0	0	0	0	0	NA	0.5	0	0	0	0	1	0	1	NA	0	0	0	0	0	0	0	0	1
SNP_Sugarbeet_985	NA	NA	NA	NA	NA	NA	NA	NA	NA	NA	NA	NA	NA	NA	0	NA	NA	NA	NA	NA	NA	NA	NA	NA	0	NA	NA	NA	NA	0	NA	NA	NA	NA	0	NA	NA	NA	NA	NA	NA	NA	NA	NA	NA	NA	NA	NA	NA
SNP_Sugarbeet_986	NA	NA	NA	NA	NA	NA	NA	NA	NA	NA	NA	NA	NA	NA	1	NA	NA	NA	NA	NA	NA	NA	NA	NA	0	NA	NA	NA	NA	0	NA	NA	NA	NA	0	NA	NA	NA	NA	NA	NA	NA	NA	NA	NA	NA	NA	NA	NA
SNP_Sugarbeet_987	NA	NA	NA	NA	NA	NA	NA	NA	NA	NA	NA	NA	NA	NA	0	NA	NA	NA	NA	NA	NA	NA	NA	NA	NA	NA	NA	NA	NA	0.5	NA	NA	NA	NA	0	NA	NA	NA	NA	NA	NA	NA	NA	NA	NA	NA	NA	NA	NA
SNP_Sugarbeet_988	0	0	0	0	0	0	0	0	0	0	0	0	0	0	NA	0	0	0	0	0	0	0	0	0	0	0	NA	0	0	NA	0	0	NA	NA	NA	0	0	0	0	0	0	0	0	0	0	0	0	0	0
SNP_Sugarbeet_989	NA	NA	NA	NA	NA	NA	NA	NA	NA	NA	NA	NA	NA	NA	0	NA	NA	NA	NA	NA	NA	NA	NA	NA	0	NA	NA	NA	NA	1	NA	NA	NA	NA	1	NA	NA	NA	NA	NA	NA	NA	NA	NA	NA	NA	NA	NA	NA
SNP_Sugarbeet_990	0	0.5	0.5	0.5	1	0	NA	0	0.5	0.5	NA	0.5	0.5	0	NA	0	0	NA	NA	0	NA	0	0.5	NA	NA	NA	NA	NA	NA	NA	0	0	NA	NA	NA	NA	NA	NA	0.5	0	NA	NA	NA	NA	NA	NA	NA	NA	NA
SNP_Sugarbeet_991	0	0	0	0	0	0	0	0	0	0	0	0	0	0	0	0	0	0	0	0	0	0	0	0	0	0	0	0	0	0	0	0	0	0	0	0	0	0	0	0	0	0	0	0	0	0	0	0	0
SNP_Sugarbeet_992	0	0	0	0	1	0	1	0	0.5	0	0	1	0.5	0	0	0	1	0	0	0	0	0	0	0	0	0	0	0	0	0	NA	0	0	0	0	1	0	0	1	0	0	0	0	0.5	0	0	0	0	0
SNP_Sugarbeet_993	0	0	0	0	0	0	0	0	0	0	0.5	0	0	0	0	0	0	0	0	0	0	0	0	0	0	0.5	1	0	0	0	0	0	0	0	0	0.5	0	0	0	0	0	0	0	0	0	0	0	0	0
SNP_Sugarbeet_994	0	0	0	0	0	0	0	0	0	0	0	0	0	0	0	0	0	NA	0	0	0	0	0	0	0	0	0	0	0	0	0	0	1	0	0	0	0	0	0	0	0	0	0	0	0	0	0	0	0
SNP_Sugarbeet_995	NA	NA	NA	NA	NA	NA	NA	NA	NA	NA	NA	NA	NA	NA	0	NA	NA	NA	NA	NA	NA	NA	NA	NA	0	NA	NA	NA	NA	0	NA	NA	NA	NA	0	NA	NA	NA	NA	NA	NA	NA	NA	NA	NA	NA	NA	NA	NA
SNP_Sugarbeet_996	0	0	0	0	NA	0	0	0	NA	0	0	0	1	0	0	0	NA	0	0	0	0	0	0	0	NA	0	NA	0	0	0	0	0	NA	1	0	0	0	0	0	NA	0	1	0	1	0	0	1	0	0
SNP_Sugarbeet_997	NA	NA	NA	NA	NA	NA	NA	NA	NA	NA	NA	NA	NA	NA	0	NA	NA	NA	NA	NA	NA	NA	NA	NA	0	NA	NA	NA	NA	0	NA	NA	NA	NA	0	NA	NA	NA	NA	NA	NA	NA	NA	NA	NA	NA	NA	NA	NA
SNP_Sugarbeet_998	0.5	0	0	0	0	0	0	0	1	0	0	1	0.5	NA	0	1	0	1	1	1	0	0	0	0	0	0.5	1	0	0	0	0	0	1	1	0	0	0	0	0	0	0	0	0	1	0	0	0	0.5	1
SNP_Sugarbeet_999	NA	NA	NA	NA	NA	NA	NA	NA	NA	NA	NA	NA	NA	NA	NA	NA	NA	NA	NA	NA	NA	NA	NA	NA	NA	NA	NA	NA	NA	NA	NA	NA	NA	NA	NA	NA	NA	NA	NA	NA	NA	NA	NA	NA	NA	NA	NA	NA	NA
SNP_Sugarbeet_1000	NA	NA	NA	NA	NA	NA	NA	NA	NA	NA	NA	NA	NA	NA	0	NA	NA	NA	NA	NA	NA	NA	NA	NA	0	NA	NA	NA	NA	0	NA	NA	NA	NA	0	NA	NA	NA	NA	NA	NA	NA	NA	NA	NA	NA	NA	NA	NA
SNP_Sugarbeet_1001	NA	NA	NA	NA	NA	NA	NA	NA	NA	NA	NA	NA	NA	NA	1	NA	NA	NA	NA	NA	NA	NA	NA	NA	0	NA	NA	NA	NA	0	NA	NA	NA	NA	0	NA	NA	NA	NA	NA	NA	NA	NA	NA	NA	NA	NA	NA	NA
SNP_Sugarbeet_1002	0	0	0	NA	0	0	0	0	0.5	0	0	0	0.5	0	NA	0	0	0	0	0	0	0	0	0	NA	0	NA	0	0.5	NA	0	0	NA	0	NA	0	0	0.5	0	0	0	0	0	0.5	0	0	0	0	0
SNP_Sugarbeet_1003	1	0.5	1	1	1	1	0	1	1	NA	1	1	1	1	NA	1	0	1	1	1	1	1	1	1	NA	1	NA	1	1	NA	NA	1	1	NA	NA	1	1	0.5	0	1	1	1	1	1	1	1	1	1	0.5
SNP_Sugarbeet_1004	NA	NA	NA	NA	NA	NA	NA	NA	NA	NA	NA	NA	NA	NA	NA	NA	NA	NA	NA	NA	NA	NA	NA	NA	NA	NA	NA	NA	NA	NA	NA	NA	NA	NA	NA	NA	NA	NA	NA	NA	NA	NA	NA	NA	NA	NA	NA	NA	NA
SNP_Sugarbeet_1005	NA	NA	NA	NA	NA	NA	NA	NA	NA	NA	NA	NA	NA	NA	1	NA	NA	NA	NA	NA	NA	NA	NA	NA	0.5	NA	NA	NA	NA	0	NA	NA	NA	NA	1	NA	NA	NA	NA	NA	NA	NA	NA	NA	NA	NA	NA	NA	NA
SNP_Sugarbeet_1006	NA	NA	NA	NA	NA	NA	NA	NA	NA	NA	NA	NA	NA	NA	0	NA	NA	NA	NA	NA	NA	NA	NA	NA	NA	NA	NA	NA	NA	0	NA	NA	NA	NA	0	NA	NA	NA	NA	NA	NA	NA	NA	NA	NA	NA	NA	NA	NA
SNP_Sugarbeet_1007	NA	NA	NA	NA	NA	NA	NA	NA	NA	NA	NA	NA	NA	NA	NA	NA	NA	NA	NA	NA	NA	NA	NA	NA	0	NA	NA	NA	NA	NA	NA	NA	NA	NA	NA	NA	NA	NA	NA	NA	NA	NA	NA	NA	NA	NA	NA	NA	NA
SNP_Sugarbeet_1008	0	0	0	0	0	0	0	0	0	0	NA	0	0	0	NA	0	0	0	0	0	0	0	0	0	NA	0	NA	0	0	NA	0	0	NA	NA	NA	0	0	0	0	0	0	0	0	0	0	0	0	0	0
SNP_Sugarbeet_1009	NA	NA	NA	NA	NA	NA	NA	NA	NA	NA	NA	NA	NA	NA	1	NA	NA	NA	NA	NA	NA	NA	NA	NA	1	NA	NA	NA	NA	1	NA	NA	NA	NA	1	NA	NA	NA	NA	NA	NA	NA	NA	NA	NA	NA	NA	NA	NA
SNP_Sugarbeet_1010	NA	NA	NA	NA	NA	NA	NA	NA	NA	NA	NA	NA	NA	NA	NA	NA	NA	NA	NA	NA	NA	NA	NA	NA	NA	NA	NA	NA	NA	NA	NA	NA	NA	NA	NA	NA	NA	NA	NA	NA	NA	NA	NA	NA	NA	NA	NA	NA	NA
SNP_Sugarbeet_1011	0	0	0	NA	NA	NA	0	NA	0.5	0	0	0	0	0	0	0	0	0	0	0	0	0	0	0	NA	NA	NA	0	0	0	0	0	NA	NA	0	1	0	NA	0	0	NA	0	NA	0	0	0	0	1	0
SNP_Sugarbeet_1012	0	0	0	0	0	0	0	0	0	0	0	0	0	0	NA	0	0	0	0	0	0	0	0	0	NA	0	NA	0	0	NA	0	0	NA	NA	NA	0	0	0	0	0	0	0	0	0	0	0	0	0	0
SNP_Sugarbeet_1013	NA	NA	NA	NA	NA	NA	NA	NA	NA	NA	NA	NA	NA	NA	NA	NA	NA	NA	NA	NA	NA	NA	NA	NA	0	NA	NA	NA	NA	NA	NA	NA	NA	NA	NA	NA	NA	NA	NA	NA	NA	NA	NA	NA	NA	NA	NA	NA	NA
SNP_Sugarbeet_1014	0	0	0	0	0	0	0	0	0	0	0	0	0	0	0	0	0	0	0	0	0	0	0	0	0	0	0	0	0	0	0	0	0	0	0	0	0	0	0	0	0	0	0	0	0	0	0	0	0
SNP_Sugarbeet_1015	0	0	0	0	0	0	1	0	0	0	0	1	0	0	0	0	1	0	0	0	0	0	0	0	0	0	0	0	0	0	0	0	0	0	0	0	0	0.5	1	0	0	0	0	0	0	0	0	0	0.5
SNP_Sugarbeet_1016	0.5	0	0	0	0	0	0	0	1	1	0	0	0.5	0	0	0	0	NA	0.5	0	0	0	0.5	NA	1	1	0	1	1	1	0	0	0	1	0	0	NA	0	0	0	0	0.5	0	1	1	0	0	0	0
SNP_Sugarbeet_1017	0.5	0	0	0	0	0.5	NA	1	0	0	0	0	0	1	0	NA	0	1	1	NA	1	0	0	0	0	0	0	1	1	1	NA	1	1	0	1	0	0	0	0	1	0.5	0	1	0	0	0	0	0	1
SNP_Sugarbeet_1018	NA	NA	NA	NA	NA	NA	NA	NA	NA	NA	NA	NA	NA	NA	1	NA	NA	NA	NA	NA	NA	NA	NA	NA	NA	NA	NA	NA	NA	1	NA	NA	NA	NA	1	NA	NA	NA	NA	NA	NA	NA	NA	NA	NA	NA	NA	NA	NA
SNP_Sugarbeet_1019	NA	NA	NA	NA	NA	NA	NA	NA	NA	NA	NA	NA	NA	NA	NA	NA	NA	0	NA	NA	NA	NA	NA	0	NA	NA	NA	NA	NA	NA	NA	NA	NA	NA	NA	0	0	0	0	NA	0	0	0	0	0	0	0	0	0
SNP_Sugarbeet_1020	NA	NA	NA	NA	NA	NA	NA	NA	NA	NA	NA	NA	NA	NA	NA	NA	NA	NA	NA	NA	NA	NA	NA	NA	NA	NA	NA	NA	NA	NA	NA	NA	NA	NA	NA	NA	NA	NA	NA	NA	NA	NA	NA	NA	NA	NA	NA	NA	NA
SNP_Sugarbeet_1021	0	0	0	0	0.5	0	0	NA	0	0	0	0	0	0	0	0	0	0	0	0	NA	0	0	0	0	0	0	0	0	0	0	0	0	0	0	0	0	0	0	0	0	0	0.5	0	0	0	0	0	0
SNP_Sugarbeet_1022	NA	NA	NA	NA	NA	NA	NA	NA	NA	NA	NA	NA	NA	NA	0	NA	NA	NA	NA	NA	NA	NA	NA	NA	0	NA	NA	NA	NA	0	NA	NA	NA	NA	0	NA	NA	NA	NA	NA	NA	NA	NA	NA	NA	NA	NA	NA	NA
SNP_Sugarbeet_1023	NA	NA	NA	NA	NA	NA	NA	NA	NA	NA	NA	NA	NA	NA	0	NA	NA	NA	NA	NA	NA	NA	NA	NA	0	NA	NA	NA	NA	0.5	NA	NA	NA	NA	0	NA	NA	NA	NA	NA	NA	NA	NA	NA	NA	NA	NA	NA	NA
SNP_Sugarbeet_1024	0	1	0.5	0	1	0.5	0.5	0	0	0	1	0	NA	0	0	0	0	NA	0.5	0	0	0	1	1	0	1	0	1	0	0	0.5	1	1	1	0	1	NA	0	0	1	NA	0	0	0	0	0	1	1	1
SNP_Sugarbeet_1025	NA	NA	NA	NA	NA	NA	NA	NA	NA	NA	NA	NA	NA	NA	0	NA	NA	NA	NA	NA	NA	NA	NA	NA	0	NA	NA	NA	NA	0	NA	NA	NA	NA	0	NA	NA	NA	NA	NA	NA	NA	NA	NA	NA	NA	NA	NA	NA
SNP_Sugarbeet_1026	NA	NA	NA	NA	NA	NA	NA	NA	NA	NA	NA	NA	NA	NA	NA	NA	NA	NA	NA	NA	NA	NA	NA	NA	NA	NA	NA	NA	NA	NA	NA	NA	NA	NA	NA	NA	NA	NA	NA	NA	NA	NA	NA	NA	NA	NA	NA	NA	NA
SNP_Sugarbeet_1027	NA	NA	NA	NA	NA	NA	NA	NA	NA	NA	NA	NA	NA	NA	0	NA	NA	NA	NA	NA	NA	NA	NA	NA	1	NA	NA	NA	NA	NA	NA	NA	NA	NA	1	NA	NA	NA	NA	NA	NA	NA	NA	NA	NA	NA	NA	NA	NA
SNP_Sugarbeet_1028	1	0	0	0	0	0	NA	1	0	0.5	0.5	0	0	0.5	1	1	0	0	1	1	1	0.5	NA	0.5	0	0.5	1	1	0	0	NA	1	0	1	1	0	0	0	0	0	0	0.5	1	0	0.5	0	0	0	0
SNP_Sugarbeet_1029	NA	NA	NA	NA	NA	NA	NA	NA	NA	NA	NA	NA	NA	NA	NA	NA	NA	NA	NA	NA	NA	NA	NA	NA	NA	NA	NA	NA	NA	NA	NA	NA	NA	NA	NA	NA	0	NA	NA	NA	NA	1	NA	NA	0	0	NA	1	NA
SNP_Sugarbeet_1030	0	0	0	0	0	0	0	0	0	0	0	0	0	0	NA	0	0	0	0	0	0	0	0	0	NA	0	NA	0	0	NA	0	0	NA	NA	NA	0	0	0	0	0	0	0	0	0	0	0	0	0	0
SNP_Sugarbeet_1031	NA	NA	NA	NA	NA	NA	NA	NA	NA	NA	NA	NA	NA	NA	0	NA	NA	NA	NA	NA	NA	NA	NA	NA	0	NA	NA	NA	NA	0	NA	NA	NA	NA	0	NA	NA	NA	NA	NA	NA	NA	NA	NA	NA	NA	NA	NA	NA
SNP_Sugarbeet_1032	NA	NA	NA	NA	NA	NA	NA	NA	NA	NA	NA	NA	NA	NA	0	NA	NA	NA	NA	NA	NA	NA	NA	NA	1	NA	NA	NA	NA	0	NA	NA	NA	NA	1	NA	NA	NA	NA	NA	NA	NA	NA	NA	NA	NA	NA	NA	NA
SNP_Sugarbeet_1033	0	0	0	0	0	0	0	0	0	0	0	0	0	0	NA	0	0	0	0	0	0	0	0	0	NA	0	NA	0	0	NA	0	0	NA	NA	NA	0	0	0	0	0	0	0	0	0	0	0	0	0	0
SNP_Sugarbeet_1034	0	0	0	0	0	0	0	0	0	0	0	0	0	0	0	0	0	0	0	0	0	0	0	0	0	0	0	0	0	0	0	0	0	0	0	0	0	0	0	0	0	0	0	0	0	0	0	0	0
SNP_Sugarbeet_1035	NA	NA	NA	NA	NA	NA	NA	NA	NA	NA	NA	NA	NA	NA	0	NA	NA	NA	NA	NA	NA	NA	NA	NA	0	NA	NA	NA	NA	0	NA	NA	NA	NA	0	NA	NA	NA	NA	NA	NA	NA	NA	NA	NA	NA	NA	NA	NA
SNP_Sugarbeet_1036	0	0	0	0	0	0	0	0	0	0	0	1	0	0	0	0	1	0	0	0	0	0	0	0	0	0	0	0	0	0	0	0	0	0	0	0	0	0	1	0	0	0	0	0	0	0	0	0	0
SNP_Sugarbeet_1037	NA	NA	NA	NA	NA	NA	NA	NA	NA	NA	NA	NA	NA	NA	0	NA	NA	NA	NA	NA	NA	NA	NA	NA	1	NA	NA	NA	NA	0	NA	NA	NA	NA	0	NA	NA	NA	NA	NA	NA	NA	NA	NA	NA	NA	NA	NA	NA
SNP_Sugarbeet_1038	NA	NA	NA	NA	NA	NA	NA	NA	NA	NA	NA	NA	NA	NA	0	NA	NA	NA	NA	NA	NA	NA	NA	NA	1	NA	NA	NA	NA	0	NA	NA	NA	NA	0	NA	NA	NA	NA	NA	NA	NA	NA	NA	NA	NA	NA	NA	NA
SNP_Sugarbeet_1039	NA	NA	NA	NA	NA	NA	NA	NA	NA	NA	NA	NA	NA	NA	0	NA	NA	NA	NA	NA	NA	NA	NA	NA	0	NA	NA	NA	NA	0	NA	NA	NA	NA	0	NA	NA	NA	NA	NA	NA	NA	NA	NA	NA	NA	NA	NA	NA
SNP_Sugarbeet_1040	NA	NA	NA	NA	NA	NA	NA	NA	NA	NA	NA	NA	NA	NA	NA	NA	NA	NA	NA	NA	NA	NA	NA	NA	NA	NA	NA	NA	NA	NA	NA	NA	NA	NA	NA	NA	NA	NA	NA	NA	NA	NA	NA	NA	NA	NA	NA	NA	NA
SNP_Sugarbeet_1041	NA	NA	NA	NA	NA	NA	NA	NA	NA	NA	NA	NA	NA	NA	0	NA	NA	NA	NA	NA	NA	NA	NA	NA	0	NA	NA	NA	NA	1	NA	NA	NA	NA	0	NA	NA	NA	NA	NA	NA	NA	NA	NA	NA	NA	NA	NA	NA
SNP_Sugarbeet_1042	0	0	0	0	0	0	0.5	0	0	0	0	1	0	0	0	0	0	0	0	0	0	0	0	0	0	0	0	0	0	0	0	0	0	0	0	0	0	0	0	1	0	0	0	0	0	0	0	0	0
SNP_Sugarbeet_1043	0	1	0	1	0	0.5	NA	0	NA	0	0.5	NA	0.5	0	NA	0	0	0	0.5	0	0	1	0	0	NA	1	NA	1	0.5	NA	0.5	1	NA	NA	NA	0	0	1	0	1	0.5	0	0	0	0	0	0	1	0.5
SNP_Sugarbeet_1044	0	0	0	0	0	0	0	0	0	0	0	0	0	0	0	0	0	0	0	0	0	0	0	0	0	0	0	0	0	0	0	0	0	0	0	0	0	0	0	0	0	0	0	0	0	0	0	0	0
SNP_Sugarbeet_1045	NA	NA	NA	NA	NA	NA	NA	NA	NA	NA	NA	NA	NA	NA	1	NA	NA	NA	NA	NA	NA	NA	NA	NA	1	NA	NA	NA	NA	0.5	NA	NA	NA	NA	1	NA	NA	NA	NA	NA	NA	NA	NA	NA	NA	NA	NA	NA	NA
SNP_Sugarbeet_1046	NA	NA	NA	NA	NA	NA	NA	NA	NA	NA	NA	NA	NA	NA	0	NA	NA	NA	NA	NA	NA	NA	NA	NA	0	NA	NA	NA	NA	0	NA	NA	NA	NA	0	NA	NA	NA	NA	NA	NA	NA	NA	NA	NA	NA	NA	NA	NA
SNP_Sugarbeet_1047	0	0	0	0	0	1	0	0	0.5	0	0	0	NA	0.5	0	0	0	1	0	0	0	0.5	0	0	0	1	0	0	0.5	0.5	0	0	1	0	0	0	0	0	0	0	1	0	0	1	0	0	0.5	1	0
SNP_Sugarbeet_1048	NA	NA	NA	NA	NA	NA	NA	NA	NA	NA	NA	NA	NA	NA	0	NA	NA	NA	NA	NA	NA	NA	NA	NA	0	NA	NA	NA	NA	0	NA	NA	NA	NA	NA	NA	NA	NA	NA	NA	NA	NA	NA	NA	NA	NA	NA	NA	NA
SNP_Sugarbeet_1049	0	0	1	0	NA	0.5	0	0	0	1	1	0	0.5	0	NA	0	0	NA	0	0	0	0	0.5	0.5	NA	0.5	0.5	0	0.5	NA	0	0	NA	NA	NA	1	1	0	0	0	0.5	0	0	0	1	1	0	NA	0
SNP_Sugarbeet_1050	NA	NA	NA	NA	NA	NA	NA	NA	NA	NA	NA	NA	NA	NA	NA	NA	NA	NA	0	NA	NA	NA	NA	NA	NA	NA	NA	NA	NA	NA	NA	NA	NA	0	NA	NA	0	NA	0	NA	0	0	0	1	0	0	0.5	0	0
SNP_Sugarbeet_1051	1	NA	0	0	1	0	0.5	NA	0	0	0.5	1	0	1	NA	NA	1	NA	1	1	1	1	0	0	NA	0	NA	1	0	NA	1	1	NA	NA	NA	1	0	0	1	NA	0	1	NA	0	0	NA	0	NA	1
SNP_Sugarbeet_1052	0	0.5	1	1	1	1	0	1	NA	NA	1	0	0.5	NA	0	0	0	0	0	0	1	0	0	0	1	0.5	0	1	NA	1	NA	0.5	0	0	0	0	1	NA	0	1	1	NA	1	0	1	0.5	0	0	0
SNP_Sugarbeet_1053	0	1	0	1	0	1	0	0	0	0	0	0	0	0	1	0	0	0	0	0	0.5	0	0	0	1	0	1	1	1	1	0	0	0	0	0.5	0	0	0.5	0	1	1	0	0	0	0	0	0	0	0
SNP_Sugarbeet_1054	0	0.5	0	0.5	0	0	0	0	0	0	0	0	0	0	NA	0	0	0	NA	0	NA	0	0	0	NA	0	0.5	0	NA	NA	0	0	0	0	NA	0	0	1	0	NA	0	0	0	0	0	0	0	0	0
SNP_Sugarbeet_1055	NA	NA	NA	NA	NA	NA	NA	NA	NA	NA	NA	NA	NA	NA	1	NA	NA	NA	NA	NA	NA	NA	NA	NA	0	NA	NA	NA	NA	0	NA	NA	NA	NA	1	NA	NA	NA	NA	NA	NA	NA	NA	NA	NA	NA	NA	NA	NA
SNP_Sugarbeet_1056	0	NA	0	0	0	0	0.5	0	NA	NA	0	0	0	0	1	0	NA	NA	0	0	0	0	0	0	0	0	0	0	0	0	0	0	0	0	1	0	0	NA	1	0	0	0	0	0.5	0	0	0	1	1
SNP_Sugarbeet_1057	0	NA	0	0	0	0	0	0	0	0	0	0	0	0	NA	0	0	NA	0	0	0	0	0	0	NA	0	NA	0	0	NA	0	0	0	0	NA	0	0	0	0	0	0	0	0	0	0	0	0	0	0
SNP_Sugarbeet_1058	NA	NA	NA	NA	NA	NA	NA	NA	NA	NA	NA	NA	NA	NA	0	NA	NA	NA	NA	NA	NA	NA	NA	NA	0	NA	NA	NA	NA	1	NA	NA	NA	NA	1	NA	NA	NA	NA	NA	NA	NA	NA	NA	NA	NA	NA	NA	NA
SNP_Sugarbeet_1059	NA	NA	NA	NA	NA	NA	NA	NA	NA	NA	NA	NA	NA	NA	NA	NA	NA	NA	NA	NA	NA	NA	NA	NA	0	NA	NA	NA	NA	NA	NA	NA	NA	NA	NA	NA	NA	NA	NA	NA	NA	NA	NA	NA	NA	NA	NA	NA	NA
SNP_Sugarbeet_1060	0	0	0	0	0	0	0	0	0	0	0	0	0	0	0	0	0	0	0	0	0	0	0	0	0	0	0	0	0	0	0	0	0	0	0	0	0	0	0	0	0	0	0	0	0	0	0	0	0
SNP_Sugarbeet_1061	NA	NA	NA	NA	NA	NA	NA	NA	NA	NA	NA	NA	NA	NA	0	NA	NA	NA	NA	NA	NA	NA	NA	NA	0	NA	NA	NA	NA	0	NA	NA	NA	NA	0	NA	NA	NA	NA	NA	NA	NA	NA	NA	NA	NA	NA	NA	NA
SNP_Sugarbeet_1062	NA	NA	NA	NA	NA	NA	NA	NA	NA	NA	NA	NA	NA	NA	0	NA	NA	NA	NA	NA	NA	NA	NA	NA	0	NA	NA	NA	NA	0	NA	NA	NA	NA	0	NA	NA	NA	NA	NA	NA	NA	NA	NA	NA	NA	NA	NA	NA
SNP_Sugarbeet_1063	NA	NA	NA	NA	NA	NA	NA	NA	NA	NA	NA	NA	NA	NA	0	NA	NA	NA	NA	NA	NA	NA	NA	NA	1	NA	NA	NA	NA	1	NA	NA	NA	NA	0	NA	NA	NA	NA	NA	NA	NA	NA	NA	NA	NA	NA	NA	NA
SNP_Sugarbeet_1064	NA	NA	NA	NA	NA	NA	NA	NA	NA	NA	NA	NA	NA	NA	0	NA	NA	NA	NA	NA	NA	NA	NA	NA	0	NA	NA	NA	NA	0	NA	NA	NA	NA	0.5	NA	NA	NA	NA	NA	NA	NA	NA	NA	NA	NA	NA	NA	NA
SNP_Sugarbeet_1065	NA	NA	NA	NA	NA	NA	NA	NA	NA	NA	NA	NA	NA	NA	0	NA	NA	NA	NA	NA	NA	NA	NA	NA	0	NA	NA	NA	NA	0	NA	NA	NA	NA	0	NA	NA	NA	NA	NA	NA	NA	NA	NA	NA	NA	NA	NA	NA
SNP_Sugarbeet_1066	0	0	0	0	0	0	0	0	0	0	0	1	0	0	0	0	1	0	0	0	0	0	0	0	0	0	0	0	0	0	0	0	0	0	0	0	0	NA	1	0	0	0	0	0	0	0	0	0	0
SNP_Sugarbeet_1067	0	0	0	0.5	0	0	0	0	0	0	0	0	0	0	0	0	0	0	0	0	0	0	0	0	0	0	0	0	0	0	0	0	0	0	0	1	0	0.5	0	0	0	0	0	0	0	0	0	0	0
SNP_Sugarbeet_1068	0	0	0	0	0	0	0	0	0	0	0	0	0	0	NA	0	0	0	0	0	0	0	0	0	NA	0	NA	0	0	NA	0	0	NA	NA	NA	0	0	0	0	0	0	0	0	0	0	0	0	0	0
SNP_Sugarbeet_1069	NA	NA	NA	NA	NA	NA	NA	NA	NA	NA	NA	NA	NA	NA	0	NA	NA	NA	NA	NA	NA	NA	NA	NA	NA	NA	NA	NA	NA	0	NA	NA	NA	NA	0	NA	NA	NA	NA	NA	NA	NA	NA	NA	NA	NA	NA	NA	NA
SNP_Sugarbeet_1070	1	0	0	1	0	1	NA	1	1	1	0	0	0.5	1	1	NA	1	1	1	1	1	1	0	0	1	1	1	0	1	1	0.5	0	NA	1	1	1	0	1	0	NA	1	1	1	1	1	NA	0	0	1
SNP_Sugarbeet_1071	0	0	0	0	0	0	0	0	0	0	0	0	0	0	NA	0	0	0	0	0	0	0	0	0	NA	0	NA	0	0	NA	0	0	NA	NA	NA	0	0	0	0	0	0	0	0	0	0	0	0	0	0
SNP_Sugarbeet_1072	0	0	0	0	0	0	0	0	0	0	0	0	0	0	0	0	0	0	0	0	0	0	0	0	0	0	0	0	0	0	0	0	0	0	0	0	0	0	0	0	0	0	0	0	0	0	0	0	0
SNP_Sugarbeet_1073	0	0	0	0	1	0	1	1	0	0	0	0	0	0	0	0	0.5	0	0	0	0	0	0	0	0	0	0	0	0	0	0	0	1	0	0	0	0	0	1	0.5	0	0	1	0	0	0	0	1	1
SNP_Sugarbeet_1074	0	0	0.5	0	0	0	0	0	NA	0	0	0	0	0	0	0	0	0	0.5	0	0	0	0	0	NA	0	0	0	0.5	0.5	0	0	0	0	0	0	0.5	0.5	0	0	0	0	0	0	0	0	0	0	0
SNP_Sugarbeet_1075	NA	NA	NA	NA	NA	NA	NA	NA	NA	NA	NA	NA	NA	NA	1	NA	NA	NA	NA	NA	NA	NA	NA	NA	0	NA	NA	NA	NA	0	NA	NA	NA	NA	1	NA	NA	NA	NA	NA	NA	NA	NA	NA	NA	NA	NA	NA	NA
SNP_Sugarbeet_1076	NA	NA	NA	NA	NA	NA	NA	NA	NA	NA	NA	NA	NA	NA	1	NA	NA	NA	NA	NA	NA	NA	NA	NA	NA	NA	NA	NA	NA	0	NA	NA	NA	NA	1	NA	NA	NA	NA	NA	NA	NA	NA	NA	NA	NA	NA	NA	NA
SNP_Sugarbeet_1077	0	NA	0	NA	0	0	0	0	0	0	0	0	0	0	NA	0	0	NA	0	0	0	0	0	0	1	0	NA	0	0	NA	0	0	NA	NA	NA	0	0	0	0	0	0	0	0	0	0	0	0.5	0	0
SNP_Sugarbeet_1078	NA	NA	NA	NA	NA	NA	NA	NA	NA	NA	NA	NA	NA	NA	1	NA	NA	NA	NA	NA	NA	NA	NA	NA	0	NA	NA	NA	NA	0	NA	NA	NA	NA	1	NA	NA	NA	NA	NA	NA	NA	NA	NA	NA	NA	NA	NA	NA
SNP_Sugarbeet_1079	NA	NA	NA	NA	NA	NA	NA	NA	NA	NA	NA	NA	NA	NA	0	NA	NA	NA	NA	NA	NA	NA	NA	NA	0.5	NA	NA	NA	NA	0.5	NA	NA	NA	NA	0	NA	NA	NA	NA	NA	NA	NA	NA	NA	NA	NA	NA	NA	NA
SNP_Sugarbeet_1080	NA	NA	NA	NA	NA	NA	NA	NA	NA	NA	NA	NA	NA	NA	1	NA	NA	NA	NA	NA	NA	NA	NA	NA	0	NA	NA	NA	NA	0.5	NA	NA	NA	NA	0	NA	NA	NA	NA	NA	NA	NA	NA	NA	NA	NA	NA	NA	NA
SNP_Sugarbeet_1081	NA	NA	NA	NA	NA	NA	NA	NA	NA	NA	NA	NA	NA	NA	0	NA	NA	NA	NA	NA	NA	NA	NA	NA	0	NA	NA	NA	NA	0	NA	NA	NA	NA	0	NA	NA	NA	NA	NA	NA	NA	NA	NA	NA	NA	NA	NA	NA
SNP_Sugarbeet_1082	NA	NA	NA	NA	NA	NA	NA	NA	NA	NA	NA	NA	NA	NA	NA	NA	NA	NA	NA	NA	NA	NA	NA	NA	0	NA	NA	NA	NA	NA	NA	NA	NA	NA	NA	NA	NA	NA	NA	NA	NA	NA	NA	NA	NA	NA	NA	NA	NA
SNP_Sugarbeet_1083	0	0	0	0	0	0	0	0	0.5	0	0	0	0.5	0	NA	0	0	0	0	0	0	0	0	0	0	0	0	0	0	NA	0	0	0	0.5	NA	0	0	0	0	0	0	0	0	NA	0	0	0	0	0
SNP_Sugarbeet_1084	NA	0	NA	0	NA	1	0	NA	0	NA	NA	NA	0	NA	NA	NA	NA	NA	0	0	NA	0	0	0	0	1	NA	1	0.5	NA	NA	NA	NA	NA	NA	0	NA	0	NA	1	NA	0	NA	0	NA	NA	0	0	NA
SNP_Sugarbeet_1085	NA	NA	NA	NA	NA	NA	NA	NA	NA	NA	NA	NA	NA	NA	0	NA	NA	NA	NA	NA	NA	NA	NA	NA	0	NA	NA	NA	NA	0	NA	NA	NA	NA	0	NA	NA	NA	NA	NA	NA	NA	NA	NA	NA	NA	NA	NA	NA
SNP_Sugarbeet_1086	0	0	0	0	0	0	0	0	0	0	0	0	0	0	0	0	0	0	0	0	0	0	0	0	0	0	0	0	0	0	0	0	0	0	0	0	0	0	0	0	0	0	0	0	0	0	0	0	0
SNP_Sugarbeet_1087	0	0	0	0	NA	0	0	0	0	0	0	NA	0	0	NA	0	0.5	0	0	0	NA	0	0	0	NA	0	NA	0	0	NA	0	0	NA	NA	NA	NA	0	0	0	0	0	0	0	0	0	0	0	0	0
SNP_Sugarbeet_1088	NA	NA	NA	NA	NA	NA	NA	NA	NA	NA	NA	NA	NA	NA	0	NA	NA	NA	NA	NA	NA	NA	NA	NA	0	NA	NA	NA	NA	0	NA	NA	NA	NA	0	NA	NA	NA	NA	NA	NA	NA	NA	NA	NA	NA	NA	NA	NA
SNP_Sugarbeet_1089	NA	1	0	1	0	1	NA	NA	0.5	0	0	NA	NA	0	NA	NA	NA	0	NA	NA	NA	1	0	0	NA	1	NA	NA	1	NA	NA	NA	NA	NA	NA	NA	0	1	NA	0	1	0	NA	1	0	0	0	1	NA
SNP_Sugarbeet_1090	0.5	0	1	0	0	0	0	1	0.5	0	1	0	0.5	0	1	0.5	0	0	1	NA	0	0	0	0	0	0	0	1	0	0	NA	0.5	0	0	0	0	1	0	0	0	0	0.5	1	1	0	0	0	0	0
SNP_Sugarbeet_1091	NA	NA	NA	NA	NA	NA	NA	NA	NA	NA	NA	NA	NA	NA	0	NA	NA	NA	NA	NA	NA	NA	NA	NA	0	NA	NA	NA	NA	0	NA	NA	NA	NA	0	NA	NA	NA	NA	NA	NA	NA	NA	NA	NA	NA	NA	NA	NA
SNP_Sugarbeet_1092	NA	NA	NA	NA	NA	NA	NA	NA	NA	NA	NA	NA	NA	NA	1	NA	NA	NA	NA	NA	NA	NA	NA	NA	0.5	NA	NA	NA	NA	0	NA	NA	NA	NA	1	NA	NA	NA	NA	NA	NA	NA	NA	NA	NA	NA	NA	NA	NA
SNP_Sugarbeet_1093	NA	NA	NA	NA	NA	NA	NA	NA	NA	NA	NA	NA	NA	NA	1	NA	NA	NA	NA	NA	NA	NA	NA	NA	0	NA	NA	NA	NA	1	NA	NA	NA	NA	1	NA	NA	NA	NA	NA	NA	NA	NA	NA	NA	NA	NA	NA	NA
SNP_Sugarbeet_1094	0	0	0	0	0	0	0	0	0	0	0	0	0	1	NA	0	0	NA	0	0.5	0	0	0	0	0	0	0	0	0	NA	0	0	1	0	NA	0	0	0	0	1	0	0	0	NA	0	0	0	0	0
SNP_Sugarbeet_1095	0	0	0	1	0	0	0	0	0	0	0	0	0.5	0	0	0	0	0	0	0	0	0	0	0	1	0	0	0	0	0	0	0	0	0	0	1	0	1	0	0	0	0	0	0	0	0	0	0	0
SNP_Sugarbeet_1096	0	0	0	0	0	0	0	0	0	0	0	0	0	0	NA	0	0	0	0	0	0	0	0	0	NA	0	NA	0	0	NA	0	0	NA	NA	NA	0	0	0	0	0	0	0	0	0	0	0	0	0	0
SNP_Sugarbeet_1097	NA	NA	NA	NA	NA	NA	NA	NA	NA	NA	NA	NA	NA	NA	0	NA	NA	NA	0	NA	NA	NA	NA	NA	0	NA	1	NA	NA	0	NA	NA	1	1	1	NA	NA	NA	0	NA	NA	0	0	0	1	1	1	1	0
SNP_Sugarbeet_1098	NA	NA	NA	NA	NA	NA	NA	NA	NA	NA	NA	NA	NA	NA	1	NA	NA	NA	NA	NA	NA	NA	NA	NA	1	NA	NA	NA	NA	1	NA	NA	NA	NA	1	NA	NA	NA	NA	NA	NA	NA	NA	NA	NA	NA	NA	NA	NA
SNP_Sugarbeet_1099	0	1	1	0	0	1	0	0	0	NA	1	0	0.5	0	0.5	0	0	NA	0.5	1	1	1	1	1	1	1	1	0.5	1	1	1	0.5	0	1	1	0	NA	0	0	0	1	1	0	0	1	0	0	0	0
SNP_Sugarbeet_1100	NA	NA	NA	NA	NA	NA	NA	NA	NA	NA	NA	NA	NA	NA	NA	NA	NA	NA	NA	NA	NA	NA	NA	NA	NA	NA	NA	NA	NA	NA	NA	NA	NA	NA	NA	NA	NA	NA	NA	NA	NA	NA	NA	NA	NA	NA	NA	NA	NA
SNP_Sugarbeet_1101	0	0	0	0	0	0	0	0	0	0	0	0	0	0	NA	0	NA	NA	NA	0	0	0	0	0	NA	0	NA	0	0	NA	0	0	NA	NA	NA	0	NA	NA	1	0	NA	NA	NA	NA	NA	NA	NA	NA	1
SNP_Sugarbeet_1102	NA	NA	NA	NA	NA	NA	NA	NA	NA	NA	NA	NA	NA	NA	NA	NA	NA	NA	NA	NA	NA	NA	NA	NA	NA	NA	NA	NA	NA	NA	NA	NA	NA	NA	NA	NA	NA	NA	NA	NA	NA	NA	NA	NA	NA	NA	NA	NA	NA
SNP_Sugarbeet_1103	1	NA	0	0	0	0	NA	0	0.5	0	0	0	0	1	0	1	1	1	0.5	1	0	0	0	0	0	0	0	0	0	0	0.5	NA	0	0	1	0	0	NA	1	0	0	0	0	0.5	0	0	0	0	1
SNP_Sugarbeet_1104	0	0	0	0	0	0	0	0	0	0	0	0	0	0	NA	0	0	0	0	0	0	0	0	0	NA	0	NA	0	0	NA	0	0	NA	NA	NA	NA	0	0	0	0	0	0	0	0	0	0	0	0	0
SNP_Sugarbeet_1105	1	1	1	1	1	1	1	1	1	1	1	1	1	1	1	1	1	1	1	1	1	1	1	1	1	1	NA	1	1	1	1	1	1	NA	1	1	1	1	1	0	1	1	1	1	1	1	1	1	1
SNP_Sugarbeet_1106	NA	NA	NA	NA	NA	NA	NA	NA	NA	NA	NA	NA	NA	NA	0	NA	NA	NA	NA	NA	NA	NA	NA	NA	0	NA	NA	NA	NA	0	NA	NA	NA	NA	0	NA	NA	NA	NA	NA	NA	NA	NA	NA	NA	NA	NA	NA	NA
SNP_Sugarbeet_1107	1	NA	NA	1	1	NA	1	1	1	NA	NA	1	1	NA	NA	1	0	NA	NA	NA	NA	NA	NA	NA	NA	NA	NA	NA	NA	NA	1	1	NA	NA	NA	0	1	1	0.5	1	NA	0	1	1	NA	NA	1	1	1
SNP_Sugarbeet_1108	NA	NA	NA	NA	NA	NA	NA	NA	NA	NA	NA	NA	NA	NA	NA	NA	NA	NA	NA	NA	NA	NA	NA	NA	NA	NA	NA	NA	NA	NA	NA	NA	NA	NA	NA	NA	NA	NA	NA	NA	NA	NA	NA	NA	NA	NA	NA	NA	NA
SNP_Sugarbeet_1109	0	0	0	0	0	0	0	0	0	0	0	0	0	0	NA	0	0	NA	0	0	0	0	0	0	NA	0	NA	0	0	NA	0	0	NA	NA	NA	0	0	0	0	0	0	0	0	0	0	0	0	0	0
SNP_Sugarbeet_1110	0	1	1	0	1	0.5	1	0	0.5	0	0.5	0.5	0.5	0	0	0	0	NA	0.5	0	0	1	0	0	0	0	0	1	0	0	NA	0	1	0	0	1	1	0	0	1	NA	1	0	1	0	0.5	0	1	0.5
SNP_Sugarbeet_1111	NA	NA	NA	NA	NA	NA	NA	NA	NA	NA	NA	NA	NA	NA	1	NA	NA	NA	NA	NA	NA	NA	NA	NA	0.5	NA	NA	NA	NA	1	NA	NA	NA	NA	0	NA	NA	NA	NA	NA	NA	NA	NA	NA	NA	NA	NA	NA	NA
SNP_Sugarbeet_1112	NA	NA	NA	NA	NA	NA	NA	NA	NA	NA	NA	NA	NA	NA	1	NA	NA	NA	NA	NA	NA	NA	NA	NA	1	NA	NA	NA	NA	0	NA	NA	NA	NA	1	NA	NA	NA	NA	NA	NA	NA	NA	NA	NA	NA	NA	NA	NA
SNP_Sugarbeet_1113	NA	NA	NA	NA	NA	NA	NA	NA	NA	NA	NA	NA	NA	NA	1	NA	NA	NA	NA	NA	NA	NA	NA	NA	1	NA	NA	NA	NA	1	NA	NA	NA	NA	1	NA	NA	NA	NA	NA	NA	NA	NA	NA	NA	NA	NA	NA	NA
SNP_Sugarbeet_1114	NA	NA	NA	NA	NA	NA	NA	NA	NA	NA	NA	NA	NA	NA	1	NA	NA	NA	NA	NA	NA	NA	NA	NA	0	NA	NA	NA	NA	0	NA	NA	NA	NA	NA	NA	NA	NA	NA	NA	NA	NA	NA	NA	NA	NA	NA	NA	NA
SNP_Sugarbeet_1115	1	0	0	0	1	0	1	0	NA	NA	0	1	0	0.5	1	1	NA	1	0.5	1	1	1	0	0	0	1	0	0	0	0	0	0.5	0.5	0	1	0	0	NA	1	0	0	0	0	0	0	0	1	0	1
SNP_Sugarbeet_1116	NA	NA	NA	NA	NA	NA	NA	NA	NA	NA	NA	NA	NA	NA	1	NA	NA	NA	NA	NA	NA	NA	NA	NA	1	NA	NA	NA	NA	0.5	NA	NA	NA	NA	1	NA	NA	NA	NA	NA	NA	NA	NA	NA	NA	NA	NA	NA	NA
SNP_Sugarbeet_1117	NA	NA	NA	NA	NA	NA	NA	NA	NA	NA	NA	NA	NA	NA	NA	NA	NA	NA	NA	NA	NA	NA	NA	NA	NA	NA	NA	NA	NA	NA	NA	NA	NA	NA	NA	NA	NA	NA	NA	NA	NA	NA	NA	NA	NA	NA	NA	NA	NA
SNP_Sugarbeet_1118	NA	NA	NA	NA	NA	NA	NA	NA	NA	NA	NA	NA	NA	NA	NA	NA	NA	NA	NA	NA	NA	NA	NA	NA	0	NA	NA	NA	NA	NA	NA	NA	NA	NA	NA	NA	NA	NA	NA	NA	NA	NA	NA	NA	NA	NA	NA	NA	NA
SNP_Sugarbeet_1119	NA	NA	NA	NA	NA	NA	NA	NA	NA	NA	NA	NA	NA	NA	NA	NA	NA	NA	NA	NA	NA	NA	NA	NA	0	NA	NA	NA	NA	NA	NA	NA	NA	NA	NA	NA	NA	NA	NA	NA	NA	NA	NA	NA	NA	NA	NA	NA	NA
SNP_Sugarbeet_1120	NA	NA	NA	NA	NA	NA	NA	NA	NA	NA	NA	NA	NA	NA	0	NA	NA	NA	NA	NA	NA	NA	NA	NA	0	NA	NA	NA	NA	0	NA	NA	NA	NA	0	NA	NA	NA	NA	NA	NA	NA	NA	NA	NA	NA	NA	NA	NA
SNP_Sugarbeet_1121	NA	NA	NA	NA	NA	NA	NA	NA	NA	NA	NA	NA	NA	NA	0.5	NA	NA	NA	NA	NA	NA	NA	NA	NA	NA	NA	NA	NA	NA	0	NA	NA	NA	NA	NA	NA	NA	NA	NA	NA	NA	NA	NA	NA	NA	NA	NA	NA	NA
SNP_Sugarbeet_1122	0	0	0	0	0	0	0	0	0	0	0	0	0	0	0	0	0	0	0	0	0	0	0	0	NA	0	NA	0	0	NA	0	0	NA	NA	0	0	0	0	0	0	0	0	0	0	0	0	0	0	0
SNP_Sugarbeet_1123	0	1	0	0	0	0	0	0	0	0	0	0	0	0	0	0	0	0	0	0	0	0	0.5	1	0	0	0	0	0	0	0	0	0	0	0	0	0	0	0	0	0	0	0	0	0	0	0	0	0
SNP_Sugarbeet_1124	NA	NA	NA	NA	NA	NA	NA	NA	NA	NA	NA	NA	NA	NA	0	NA	NA	NA	NA	NA	NA	NA	NA	NA	0	NA	NA	NA	NA	0	NA	NA	NA	NA	0	NA	NA	NA	NA	NA	NA	NA	NA	NA	NA	NA	NA	NA	NA
SNP_Sugarbeet_1125	NA	NA	NA	NA	NA	NA	NA	NA	NA	NA	NA	NA	NA	NA	1	NA	NA	NA	NA	NA	NA	NA	NA	NA	0	NA	NA	NA	NA	0.5	NA	NA	NA	NA	0	NA	NA	NA	NA	NA	NA	NA	NA	NA	NA	NA	NA	NA	NA
SNP_Sugarbeet_1126	NA	NA	NA	NA	NA	NA	NA	NA	NA	NA	NA	NA	NA	NA	0.5	NA	NA	NA	NA	NA	NA	NA	NA	NA	1	NA	NA	NA	NA	1	NA	NA	NA	NA	0	NA	NA	NA	NA	NA	NA	NA	NA	NA	NA	NA	NA	NA	NA
SNP_Sugarbeet_1127	1	0.5	NA	0	0	0.5	NA	0	1	1	1	1	NA	1	0	1	1	1	1	1	1	1	0	0	1	0	0	1	1	1	1	1	0	0	1	1	NA	0	1	0	NA	1	0	1	1	1	1	1	1
SNP_Sugarbeet_1128	NA	NA	NA	NA	NA	NA	NA	NA	NA	NA	NA	NA	NA	NA	1	NA	NA	NA	NA	NA	NA	NA	NA	NA	0	NA	NA	NA	NA	0	NA	NA	NA	NA	1	NA	NA	NA	NA	NA	NA	NA	NA	NA	NA	NA	NA	NA	NA
SNP_Sugarbeet_1129	NA	NA	NA	NA	NA	NA	NA	NA	NA	NA	NA	NA	NA	NA	0	NA	NA	NA	NA	NA	NA	NA	NA	NA	0	NA	NA	NA	NA	0	NA	NA	NA	NA	1	NA	NA	NA	NA	NA	NA	NA	NA	NA	NA	NA	NA	NA	NA
SNP_Sugarbeet_1130	NA	NA	NA	NA	NA	NA	NA	NA	NA	NA	NA	NA	NA	NA	0	NA	NA	NA	NA	NA	NA	NA	NA	NA	0	NA	NA	NA	NA	0	NA	NA	NA	NA	0	NA	NA	NA	NA	NA	NA	NA	NA	NA	NA	NA	NA	NA	NA
SNP_Sugarbeet_1131	0	0	0	0	0	0	0	1	0	0	0	0	0	0	0	0	0	NA	0	0	0	0	0	0	0	0	0	0	0	0	0	0	0	0	0	0	0	0	0	0	0	0	1	0	0	0	0	0	0
SNP_Sugarbeet_1132	1	0	1	0	1	0	0	1	0.5	1	1	0	NA	1	NA	1	0.5	1	0.5	0	1	0	0.5	0	0	0	0	0	0	NA	1	1	NA	NA	NA	1	1	0	0	0	0	0.5	1	0	1	1	0	0	0
SNP_Sugarbeet_1133	0	NA	0	NA	0	0	0	0	0	0	0	0	0	0	NA	0	0	0	NA	0	0	0	0	0	NA	0	NA	0	0	NA	0	0	NA	NA	NA	NA	0	0	0	0	0	0	0	0	0	0	0	0	0
SNP_Sugarbeet_1134	0	0	0	0	0	0	0	0	0	0	0	0	0	0	0	0	0	0	0	0	0	0	0	0	0	0	0	0	0	0	0	0	0	0	0	0	0	0	0	0	0	0	0	0	0	0	0	0	0
SNP_Sugarbeet_1135	NA	NA	NA	NA	NA	NA	NA	NA	NA	NA	NA	NA	NA	NA	0	NA	NA	NA	NA	NA	NA	NA	NA	NA	0	NA	NA	NA	NA	0	NA	NA	NA	NA	0	NA	NA	NA	NA	NA	NA	NA	NA	NA	NA	NA	NA	NA	NA
SNP_Sugarbeet_1136	0	0	0	1	NA	0	0	0	1	0	NA	1	NA	1	NA	0	0	NA	0	0	0	0	0	0	NA	NA	NA	NA	1	NA	0	0	NA	NA	NA	1	0	1	0	0	0	0	0	1	0	0	0	0	0
SNP_Sugarbeet_1137	NA	NA	NA	NA	NA	NA	NA	NA	NA	NA	NA	NA	NA	NA	1	NA	NA	NA	NA	NA	NA	NA	NA	NA	0.5	NA	NA	NA	NA	0	NA	NA	NA	NA	0	NA	NA	NA	NA	NA	NA	NA	NA	NA	NA	NA	NA	NA	NA
SNP_Sugarbeet_1138	NA	NA	NA	NA	NA	NA	NA	NA	NA	NA	NA	NA	NA	NA	NA	NA	NA	NA	NA	NA	NA	NA	NA	NA	NA	NA	NA	NA	NA	NA	NA	NA	NA	NA	NA	NA	NA	NA	NA	NA	NA	NA	NA	NA	NA	NA	NA	NA	NA
SNP_Sugarbeet_1139	NA	NA	NA	NA	NA	NA	NA	NA	NA	NA	NA	NA	NA	NA	1	NA	NA	NA	NA	NA	NA	NA	NA	NA	1	NA	NA	NA	NA	1	NA	NA	NA	NA	1	NA	NA	NA	NA	NA	NA	NA	NA	NA	NA	NA	NA	NA	NA
SNP_Sugarbeet_1140	NA	NA	NA	NA	NA	NA	NA	NA	NA	NA	NA	NA	NA	NA	0	NA	NA	NA	NA	NA	NA	NA	NA	NA	1	NA	NA	NA	NA	1	NA	NA	NA	NA	0	NA	NA	NA	NA	NA	NA	NA	NA	NA	NA	NA	NA	NA	NA
SNP_Sugarbeet_1141	NA	NA	NA	NA	NA	NA	NA	NA	NA	NA	NA	NA	NA	NA	1	NA	NA	NA	NA	NA	NA	NA	NA	NA	0	NA	NA	NA	NA	NA	NA	NA	NA	NA	1	NA	NA	NA	NA	NA	NA	NA	NA	NA	NA	NA	NA	NA	NA
SNP_Sugarbeet_1142	0	0.5	0	0	0	1	NA	0	0	0	0	0	0	0	0	0.5	0	0	0	0	0	0	0	0	0	1	0	0	0.5	0	0	0	0	0	0	0	0	0	0	0	1	0	0	0	0	0	0	0	0
SNP_Sugarbeet_1143	0	NA	NA	0	0	NA	NA	NA	0	0	NA	NA	0	0	NA	0	0	0	NA	0	NA	NA	0	0	NA	0	NA	NA	0	NA	0	0	NA	NA	NA	0	NA	0	0	0	0	NA	NA	0	0	NA	0	NA	NA
SNP_Sugarbeet_1144	NA	NA	NA	NA	NA	NA	NA	NA	NA	NA	NA	NA	NA	NA	0	NA	NA	NA	NA	NA	NA	NA	NA	NA	0	NA	NA	NA	NA	0	NA	NA	NA	NA	0	NA	NA	NA	NA	NA	NA	NA	NA	NA	NA	NA	NA	NA	NA
SNP_Sugarbeet_1145	NA	NA	NA	NA	NA	NA	NA	NA	NA	NA	NA	NA	NA	NA	0	NA	NA	NA	NA	NA	NA	NA	NA	NA	0	NA	NA	NA	NA	0	NA	NA	NA	NA	0	NA	NA	NA	NA	NA	NA	NA	NA	NA	NA	NA	NA	NA	NA
SNP_Sugarbeet_1146	0	0.5	0.5	1	0	0	0	1	0	0	0	0	0	0	0	0	0	0	0	0	0	0	0	0	1	0	0	0	0	0	0	0	0	0	0	1	0.5	1	0	0	0	0	1	0	0	0	0	0	0
SNP_Sugarbeet_1147	0	0	0	0	0	0	0	0	0	0	0	0	0	0	NA	0	0	NA	0	0	0	0	0	0	NA	0	NA	0	0	NA	0	0	NA	NA	NA	0	0	0	0	0	0	0	0	0	0	0	0	0	0
SNP_Sugarbeet_1148	NA	NA	NA	NA	NA	0	0	NA	NA	NA	NA	NA	NA	NA	NA	NA	NA	1	0	NA	NA	NA	NA	1	NA	0	NA	NA	NA	NA	NA	NA	NA	NA	NA	0	1	NA	1	0	0	0	NA	NA	NA	NA	NA	1	0
SNP_Sugarbeet_1149	0.5	0.5	0	0.5	0.5	0.5	NA	0.5	0.5	0.5	0	0.5	0.5	0.5	NA	0.5	0	1	NA	0.5	NA	0.5	0.5	NA	NA	0.5	NA	0.5	0.5	NA	0.5	0	NA	NA	NA	0	0	NA	0	0.5	NA	0.5	0.5	0.5	0.5	0.5	NA	NA	0
SNP_Sugarbeet_1150	NA	NA	NA	NA	NA	NA	NA	NA	NA	NA	NA	NA	NA	NA	0	NA	NA	NA	NA	NA	NA	NA	NA	NA	1	NA	NA	NA	NA	0	NA	NA	NA	NA	0.5	NA	NA	NA	NA	NA	NA	NA	NA	NA	NA	NA	NA	NA	NA
SNP_Sugarbeet_1151	0.5	1	1	0	0	0	1	1	0	0	1	0	0.5	0	0	0.5	0	0	1	1	1	0	0.5	0.5	0	0	0	1	0	0	0.5	1	0	0	0	1	1	0	0.5	1	0	0.5	1	0	0	0.5	0	0	1
SNP_Sugarbeet_1152	1	1	1	0	1	1	NA	1	1	1	0.5	0	1	1	1	1	NA	1	1	1	1	1	1	1	1	0	NA	0.5	0.5	1	0.5	0	0	1	1	0	1	0	0	0	1	1	1	1	1	1	0	0	1
SNP_Sugarbeet_1153	0	0.5	0	0	0	NA	0	1	0	0	0	0	0.5	0	0.5	0	0	0	1	1	0	0	1	1	0.5	1	1	1	0.5	0	0	0	0.5	1	0	0	0	0	0	0	NA	1	1	0	0	0	0	0	0
SNP_Sugarbeet_1154	NA	NA	NA	NA	NA	NA	NA	NA	NA	NA	NA	NA	NA	NA	NA	NA	NA	NA	NA	NA	NA	NA	NA	NA	NA	NA	NA	NA	NA	0	NA	NA	NA	NA	0	NA	NA	NA	NA	NA	NA	NA	NA	NA	NA	NA	NA	NA	NA
SNP_Sugarbeet_1155	NA	NA	NA	NA	NA	NA	NA	NA	NA	NA	NA	NA	NA	NA	NA	NA	NA	NA	NA	NA	NA	NA	NA	NA	1	NA	NA	NA	NA	NA	NA	NA	NA	NA	NA	NA	NA	NA	NA	NA	NA	NA	NA	NA	NA	NA	NA	NA	NA
SNP_Sugarbeet_1156	NA	NA	NA	NA	NA	NA	NA	NA	NA	NA	NA	NA	NA	NA	NA	NA	NA	NA	NA	NA	NA	NA	NA	NA	NA	NA	NA	NA	NA	NA	NA	NA	NA	NA	NA	NA	NA	NA	NA	NA	NA	NA	NA	NA	NA	NA	NA	NA	NA
SNP_Sugarbeet_1157	0	0	0	0	0	0	0	0	0	0	0	0	0	0	NA	0	0	0	0	0	0	0	0	0	NA	0	NA	0	0	NA	0	0	NA	NA	NA	0	0	0	0	0	0	0	0	0	0	0	0	0	0
SNP_Sugarbeet_1158	NA	NA	NA	NA	NA	NA	NA	NA	NA	NA	NA	NA	NA	NA	0.5	NA	NA	NA	NA	NA	NA	NA	NA	NA	NA	NA	NA	NA	NA	1	NA	NA	NA	NA	1	NA	NA	NA	NA	NA	NA	NA	NA	NA	NA	NA	NA	NA	NA
SNP_Sugarbeet_1159	NA	NA	NA	NA	NA	NA	NA	NA	NA	NA	NA	NA	NA	NA	0	NA	NA	NA	NA	NA	NA	NA	NA	NA	0	NA	NA	NA	NA	0	NA	NA	NA	NA	0	NA	NA	NA	NA	NA	NA	NA	NA	NA	NA	NA	NA	NA	NA
SNP_Sugarbeet_1160	0	0	0	NA	0	0	0.5	0	0	0	0	0.5	0.5	0	NA	0	0	0	0	0	NA	0	0	NA	NA	0	NA	0	NA	NA	0	0	NA	NA	NA	1	0	0	0.5	0.5	0	0	0	0	0	0	0	1	0
SNP_Sugarbeet_1161	NA	NA	NA	NA	NA	NA	NA	NA	NA	NA	NA	NA	NA	NA	0	NA	NA	NA	0	NA	NA	NA	NA	NA	1	NA	NA	NA	NA	1	NA	NA	1	0	0	NA	0	NA	0	NA	1	0	0	1	0	0	1	1	0
SNP_Sugarbeet_1162	0	0	0	0	0	0	0	0	0	0	0	0	0	0	0	0	0	0	0	0	0	0	0	0	0	0	0	0	0	0	0	0	0	0	0	0	0	0	0	0	0	0	0	0	0	0	0	0	0
SNP_Sugarbeet_1163	0	0	0	0	1	0	0	0	NA	0	0	0	NA	0	0	0	0	0	0	0	0	0	0	0	0	0	0	0	0	0	NA	0	1	1	0	0	0	0	0	0	0	1	0	1	0	0	1	0	0
SNP_Sugarbeet_1164	NA	NA	NA	NA	NA	NA	NA	NA	NA	NA	NA	NA	NA	NA	0.5	NA	NA	NA	NA	NA	NA	NA	NA	NA	1	NA	NA	NA	NA	0.5	NA	NA	NA	NA	0	NA	NA	NA	NA	NA	NA	NA	NA	NA	NA	NA	NA	NA	NA
SNP_Sugarbeet_1165	1	0	1	0	1	0	0	1	1	1	1	0	0.5	1	1	0.5	NA	1	0.5	1	1	0	0.5	0	0	0	0	1	0	0	1	1	1	1	0	0	1	0	0	0	0	0.5	1	1	1	1	1	0	0
SNP_Sugarbeet_1166	NA	NA	NA	NA	NA	NA	NA	NA	NA	NA	NA	NA	NA	NA	NA	NA	NA	NA	NA	NA	NA	NA	NA	NA	NA	NA	NA	NA	NA	0	NA	NA	NA	NA	0	NA	NA	NA	NA	NA	NA	NA	NA	NA	NA	NA	NA	NA	NA
SNP_Sugarbeet_1167	NA	NA	NA	NA	NA	NA	NA	NA	NA	NA	NA	NA	NA	NA	0.5	NA	NA	NA	NA	NA	NA	NA	NA	NA	0	NA	NA	NA	NA	1	NA	NA	NA	NA	0	NA	NA	NA	NA	NA	NA	NA	NA	NA	NA	NA	NA	NA	NA
SNP_Sugarbeet_1168	0	1	0	0	0.5	1	0.5	0	NA	0	0	0	0.5	0	NA	0	1	0	0	0	0.5	0	0	0	NA	1	NA	0	0	NA	0	0	NA	0	NA	0	0	0	1	1	1	0	0	1	0	0	1	NA	0.5
SNP_Sugarbeet_1169	0	0	1	0	0	0	NA	0	0	1	1	1	0	0	NA	0	1	0	0	0	0	0	1	1	NA	0	NA	0	0	NA	0.5	1	NA	NA	NA	1	1	NA	1	0	0	0	0	0	1	1	0	0	0
SNP_Sugarbeet_1170	NA	NA	NA	NA	NA	NA	NA	NA	NA	NA	NA	NA	NA	NA	0	NA	NA	NA	NA	NA	NA	NA	NA	NA	0	NA	NA	NA	NA	0	NA	NA	NA	NA	0	NA	NA	NA	NA	NA	NA	NA	NA	NA	NA	NA	NA	NA	NA
SNP_Sugarbeet_1171	NA	NA	NA	NA	NA	NA	NA	NA	NA	NA	NA	NA	NA	NA	0	NA	NA	NA	NA	NA	NA	NA	NA	NA	0	NA	NA	NA	NA	0	NA	NA	NA	NA	0	NA	NA	NA	NA	NA	NA	NA	NA	NA	NA	NA	NA	NA	NA
SNP_Sugarbeet_1172	0.5	0	0	0	1	0	0	0	0	0	0	0	0	0.5	0	NA	0	1	0.5	0	0	0	0	0	0	0	0	1	0	0	0	0.5	0	0	0	1	0	0	0	0	0	NA	0	0	0	0	0	0	0
SNP_Sugarbeet_1173	NA	NA	NA	NA	NA	NA	NA	NA	NA	NA	NA	NA	NA	NA	0	NA	NA	NA	NA	NA	NA	NA	NA	NA	NA	NA	NA	NA	NA	0.5	NA	NA	NA	NA	0.5	NA	NA	NA	NA	NA	NA	NA	NA	NA	NA	NA	NA	NA	NA
SNP_Sugarbeet_1174	0	0	0	NA	0	0	0	0	0	0	0	0	0	0	0	0	0	0	0	0	0	0	0	0	NA	0	0	0	0	0	0	0	0	0	0	0	0	NA	0	0	0	0	0	0	0	0	0	0	0
SNP_Sugarbeet_1175	NA	NA	NA	NA	NA	NA	NA	NA	NA	NA	NA	NA	NA	NA	0	NA	NA	NA	NA	NA	NA	NA	NA	NA	0	NA	NA	NA	NA	0	NA	NA	NA	NA	0	NA	NA	NA	NA	NA	NA	NA	NA	NA	NA	NA	NA	NA	NA
SNP_Sugarbeet_1176	NA	NA	NA	NA	NA	NA	NA	NA	NA	NA	NA	NA	NA	NA	1	NA	NA	NA	NA	NA	NA	NA	NA	NA	1	NA	NA	NA	NA	1	NA	NA	NA	NA	1	NA	NA	NA	NA	NA	NA	NA	NA	NA	NA	NA	NA	NA	NA
SNP_Sugarbeet_1177	0	0	0	0	0	0	0	1	0	0	0	0	0.5	0	0	0	0	0	1	1	0	0	1	1	0	0	NA	1	0	0	0	0	NA	1	0.5	0	0	0	0	0	0	1	1	0	0	0	0	0	0
SNP_Sugarbeet_1178	0	NA	NA	1	0	0.5	0.5	1	1	0	0	1	0.5	0	0.5	0	1	0	0	0	0	1	0	0	0.5	1	0.5	0	0.5	1	NA	0	0	0	0	1	0.5	1	1	NA	0.5	0.5	1	1	0	0	1	1	0
SNP_Sugarbeet_1179	NA	NA	NA	NA	NA	NA	NA	NA	NA	NA	NA	NA	NA	NA	NA	NA	NA	NA	NA	NA	NA	NA	NA	NA	0	NA	NA	NA	NA	NA	NA	NA	NA	NA	NA	NA	NA	NA	NA	NA	NA	NA	NA	NA	NA	NA	NA	NA	NA
SNP_Sugarbeet_1180	NA	NA	NA	NA	NA	NA	NA	NA	NA	NA	NA	NA	NA	NA	1	NA	NA	NA	NA	NA	NA	NA	NA	NA	0	NA	NA	NA	NA	1	NA	NA	NA	NA	0	NA	NA	NA	NA	NA	NA	NA	NA	NA	NA	NA	NA	NA	NA
SNP_Sugarbeet_1181	NA	NA	NA	NA	NA	NA	NA	NA	NA	NA	NA	NA	NA	NA	0	NA	NA	NA	NA	NA	NA	NA	NA	NA	0	NA	NA	NA	NA	0	NA	NA	NA	NA	0	NA	NA	NA	NA	NA	NA	NA	NA	NA	NA	NA	NA	NA	NA
SNP_Sugarbeet_1182	NA	NA	NA	NA	NA	NA	NA	NA	NA	NA	NA	NA	NA	NA	1	NA	NA	NA	NA	NA	NA	NA	NA	NA	1	NA	NA	NA	NA	1	NA	NA	NA	NA	1	NA	NA	NA	NA	NA	NA	NA	NA	NA	NA	NA	NA	NA	NA
SNP_Sugarbeet_1183	0	0.5	NA	0.5	0	0	0	0	0.5	0	0	0	NA	0	NA	0	0	NA	NA	0	NA	0	0	NA	NA	NA	NA	NA	NA	NA	0	0	NA	NA	NA	NA	NA	NA	0.5	0.5	NA	NA	NA	NA	NA	NA	NA	NA	NA
SNP_Sugarbeet_1184	NA	NA	NA	NA	NA	NA	NA	NA	NA	NA	NA	NA	NA	NA	NA	NA	NA	NA	NA	NA	NA	NA	NA	NA	1	NA	NA	NA	NA	NA	NA	NA	NA	NA	NA	NA	NA	NA	NA	NA	NA	NA	NA	NA	NA	NA	NA	NA	NA
SNP_Sugarbeet_1185	NA	NA	NA	NA	NA	NA	NA	NA	NA	NA	NA	NA	NA	NA	0	NA	NA	NA	NA	NA	NA	NA	NA	NA	NA	NA	NA	NA	NA	0	NA	NA	NA	NA	0	NA	NA	NA	NA	NA	NA	NA	NA	NA	NA	NA	NA	NA	NA
SNP_Sugarbeet_1186	0	0	0.5	0	1	0	0	0	0	0.5	1	1	NA	0	1	0	0	0	0	0	0	0	0	0	0	0	0	0	0	0	0	1	0	0	0	1	0.5	0	0	0	0	0	0	0	0.5	0	1	0	0
SNP_Sugarbeet_1187	NA	NA	NA	NA	NA	NA	NA	NA	NA	NA	NA	NA	NA	NA	NA	NA	NA	NA	NA	NA	NA	NA	NA	NA	NA	NA	NA	NA	NA	NA	NA	NA	NA	NA	NA	NA	NA	NA	NA	NA	NA	NA	NA	NA	NA	NA	NA	NA	NA
SNP_Sugarbeet_1188	NA	NA	NA	NA	NA	NA	NA	NA	NA	NA	NA	NA	NA	NA	1	NA	NA	NA	NA	NA	NA	NA	NA	NA	1	NA	NA	NA	NA	NA	NA	NA	NA	NA	1	NA	NA	NA	NA	NA	NA	NA	NA	NA	NA	NA	NA	NA	NA
SNP_Sugarbeet_1189	0	0	0	0	0	0	0	0	0	0	0	0	0	0	NA	0	0	0	0	0	0	0	0	0	NA	0	NA	0	0	NA	0	0	NA	NA	NA	0	0	0	0	0	0	0	0	0	0	0	0	0	0
SNP_Sugarbeet_1190	0	0	0	0	0	0	0	0	0	0	0	0	0	0	NA	0	0	0	0	0	0	0	0	0	0	0	0	0	0	NA	0	0	0	0	NA	0	0	0	0	0	0	0	0	0	0	0	0.5	0	0
SNP_Sugarbeet_1191	0.5	1	0	0	0	0.5	0	0	0	0	0	0	0	0	NA	0.5	0	0	0.5	NA	1	0	0	0	NA	0	NA	0	0	NA	NA	1	NA	NA	NA	0	0	0	0	0	NA	0	0	0	0	0	0	0	0
SNP_Sugarbeet_1192	NA	NA	NA	NA	NA	NA	NA	NA	NA	NA	NA	NA	NA	NA	NA	NA	NA	NA	0	NA	NA	NA	NA	NA	NA	NA	NA	NA	NA	NA	NA	NA	NA	NA	NA	NA	0	0	0	NA	0	0	0	0	0	0	0	0	0
SNP_Sugarbeet_1193	0	0	0	0	0	0	0	0	0	0	0	0	0	0	0	0	0	0	0	0	0	0	0	0	0	0	0	0	0	0	0	0	0	0	0	0	0	0	0	0	0	0	0	0	0	0	0	0	0
SNP_Sugarbeet_1194	1	0	0	1	0	0	0	0	0	1	0	0	0	0	NA	1	0	0	0.5	1	1	0	0	0	0	0	NA	0	NA	NA	0.5	0	0	0	NA	0	0	1	0	0	0	0	0	0	1	0.5	0	0	0.5
SNP_Sugarbeet_1195	0	0	0	0	0	0	0	0	NA	0	0	0	NA	NA	NA	0	0	0	0	0	NA	0	0	0	0	0	0	0	NA	NA	0	0	0	1	NA	0	0	NA	0	0	0	0	0	NA	0	0	0	0	0
SNP_Sugarbeet_1196	NA	NA	NA	NA	NA	NA	NA	NA	NA	NA	NA	NA	NA	NA	NA	NA	NA	NA	NA	NA	NA	NA	NA	NA	NA	NA	NA	NA	NA	NA	NA	NA	NA	NA	NA	NA	NA	NA	NA	NA	NA	NA	NA	NA	NA	NA	NA	NA	NA
SNP_Sugarbeet_1197	0	0	0	0	0	0	0	0	0	0	0	0	0	0	0	0	0	0	0	0	0	0	0	0	0	0	NA	0	0	0	0	0	0	0	0	0	0	0	0	0	0	0	0	0	0	0	0	0	0
SNP_Sugarbeet_1198	NA	NA	NA	NA	NA	NA	NA	NA	NA	NA	NA	NA	NA	NA	1	NA	NA	NA	NA	NA	NA	NA	NA	NA	1	NA	NA	NA	NA	0.5	NA	NA	NA	NA	1	NA	NA	NA	NA	NA	NA	NA	NA	NA	NA	NA	NA	NA	NA
SNP_Sugarbeet_1199	NA	NA	NA	NA	NA	NA	NA	NA	NA	NA	NA	NA	NA	NA	0	NA	NA	NA	NA	NA	NA	NA	NA	NA	0	NA	NA	NA	NA	0	NA	NA	NA	NA	0	NA	NA	NA	NA	NA	NA	NA	NA	NA	NA	NA	NA	NA	NA
SNP_Sugarbeet_1200	NA	NA	NA	NA	NA	NA	NA	NA	NA	NA	NA	NA	NA	NA	NA	NA	NA	NA	NA	NA	NA	NA	NA	NA	NA	NA	NA	NA	NA	NA	NA	NA	NA	NA	NA	NA	NA	NA	NA	NA	NA	NA	NA	NA	NA	NA	NA	NA	NA
SNP_Sugarbeet_1201	0	1	0.5	1	1	0	0.5	1	0	0	0.5	0	0.5	0	0	0	NA	0	0	0	0	0	NA	0.5	1	0	1	0.5	0.5	0.5	NA	1	0	0	0	0	0	1	0.5	0.5	0	1	1	0	0	0	1	1	0
SNP_Sugarbeet_1202	NA	NA	NA	NA	NA	NA	NA	NA	NA	NA	NA	NA	NA	NA	0	NA	NA	NA	NA	NA	NA	NA	NA	NA	0	NA	NA	NA	NA	1	NA	NA	NA	NA	0	NA	NA	NA	NA	NA	NA	NA	NA	NA	NA	NA	NA	NA	NA
SNP_Sugarbeet_1203	NA	NA	NA	NA	NA	NA	NA	NA	NA	NA	NA	NA	NA	NA	NA	NA	NA	NA	NA	NA	NA	NA	NA	NA	1	NA	NA	NA	NA	NA	NA	NA	NA	NA	NA	NA	NA	NA	NA	NA	NA	NA	NA	NA	NA	NA	NA	NA	NA
SNP_Sugarbeet_1204	NA	NA	NA	NA	NA	NA	NA	NA	NA	NA	NA	NA	NA	NA	0	NA	NA	NA	NA	NA	NA	NA	NA	NA	0	NA	NA	NA	NA	0	NA	NA	NA	NA	0	NA	NA	NA	NA	NA	NA	NA	NA	NA	NA	NA	NA	NA	NA
SNP_Sugarbeet_1205	NA	1	0.5	1	1	NA	0	0	0	1	1	0	0.5	0	0	0.5	0	0	0.5	1	0	1	0	0	1	0	1	1	0.5	0.5	0.5	1	0	0	0	0	1	1	0	0	0.5	0	0	0	1	1	0	0	0
SNP_Sugarbeet_1206	NA	NA	NA	NA	NA	NA	NA	NA	NA	NA	NA	NA	NA	NA	0	NA	NA	NA	NA	NA	NA	NA	NA	NA	0	NA	NA	NA	NA	0	NA	NA	NA	NA	0	NA	NA	NA	NA	NA	NA	NA	NA	NA	NA	NA	NA	NA	NA
SNP_Sugarbeet_1207	NA	NA	NA	NA	NA	NA	NA	NA	NA	NA	NA	NA	NA	NA	1	NA	NA	NA	NA	NA	NA	NA	NA	NA	0	NA	NA	NA	NA	0	NA	NA	NA	NA	0	NA	NA	NA	NA	NA	NA	NA	NA	NA	NA	NA	NA	NA	NA
SNP_Sugarbeet_1208	0	0	1	0.5	0	0.5	0	0	0	1	1	1	NA	0	1	0	0	0	0.5	1	0	NA	1	1	1	0	1	1	0	0	NA	NA	1	0	1	0	1	0.5	0	0	0.5	1	0	0	1	0	1	0	0
SNP_Sugarbeet_1209	NA	NA	NA	NA	NA	NA	NA	NA	NA	NA	NA	NA	NA	NA	NA	NA	NA	NA	NA	NA	NA	NA	NA	NA	NA	NA	NA	NA	NA	NA	NA	NA	NA	NA	NA	NA	0	NA	0	NA	NA	0	NA	0	NA	NA	0	NA	0
SNP_Sugarbeet_1210	NA	NA	NA	NA	NA	NA	NA	NA	NA	NA	NA	NA	NA	NA	1	NA	NA	NA	NA	NA	NA	NA	NA	NA	1	NA	NA	NA	NA	1	NA	NA	NA	NA	1	NA	NA	NA	NA	NA	NA	NA	NA	NA	NA	NA	NA	NA	NA
SNP_Sugarbeet_1211	0	0	0	0	1	0	0	0	0.5	0	0	0	1	0	0	0	NA	0	0	0	0	0	0	0	0	0	0	0	0	0	0	0	1	1	0	0	0	NA	0.5	NA	0	1	0	1	0	0	1	0	0
SNP_Sugarbeet_1212	NA	NA	NA	NA	NA	NA	NA	NA	NA	NA	NA	NA	NA	NA	0	NA	NA	NA	NA	NA	NA	NA	NA	NA	NA	NA	NA	NA	NA	0	NA	NA	NA	NA	0	NA	NA	NA	NA	NA	NA	NA	NA	NA	NA	NA	NA	NA	NA
SNP_Sugarbeet_1213	NA	NA	NA	NA	NA	NA	NA	NA	NA	NA	NA	NA	NA	NA	1	NA	NA	NA	NA	NA	NA	NA	NA	NA	1	NA	NA	NA	NA	0	NA	NA	NA	NA	0	NA	NA	NA	NA	NA	NA	NA	NA	NA	NA	NA	NA	NA	NA
SNP_Sugarbeet_1214	0	0	1	0	0	0	0	1	0	1	1	0	0.5	NA	0	0	NA	0	0	0	0	0	0	0	0	0	0	0	NA	0	NA	0.5	0.5	0	0	0	1	0	0	NA	0	1	1	0	1	1	0	0.5	0
SNP_Sugarbeet_1215	NA	NA	NA	NA	NA	NA	NA	NA	NA	NA	NA	NA	NA	NA	0	NA	NA	NA	NA	NA	NA	NA	NA	NA	0	NA	NA	NA	NA	0	NA	NA	NA	NA	0	NA	NA	NA	NA	NA	NA	NA	NA	NA	NA	NA	NA	NA	NA
SNP_Sugarbeet_1216	NA	NA	NA	NA	NA	NA	NA	NA	NA	NA	NA	NA	NA	NA	1	NA	NA	NA	NA	NA	NA	NA	NA	NA	1	NA	NA	NA	NA	1	NA	NA	NA	NA	1	NA	NA	NA	NA	NA	NA	NA	NA	NA	NA	NA	NA	NA	NA
SNP_Sugarbeet_1217	0	0	0	0	0	0	0	0	0	0	0	0	0	0	0	0	0	0	0	0	0	0	0	0	0	0	0	0	0	0	0	0	0	0	0	0	0	0	0	0	0	0	0	0	0	0	0	0	0
SNP_Sugarbeet_1218	NA	NA	NA	NA	NA	NA	NA	NA	NA	NA	NA	NA	NA	NA	0	NA	NA	NA	NA	NA	NA	NA	NA	NA	0.5	NA	NA	NA	NA	1	NA	NA	NA	NA	1	NA	NA	NA	NA	NA	NA	NA	NA	NA	NA	NA	NA	NA	NA
SNP_Sugarbeet_1219	NA	NA	0	0	0	0	0	0	0	0	0	NA	0	0	0	NA	NA	0	0	0	NA	0	0	0	NA	0	NA	0	0	0	0	0	NA	NA	0	0	0	0	0	0	0	0	0	0	0	0	0	0	0
SNP_Sugarbeet_1220	NA	NA	NA	NA	NA	NA	NA	NA	NA	NA	NA	NA	NA	NA	1	NA	NA	NA	NA	NA	NA	NA	NA	NA	0.5	NA	NA	NA	NA	0	NA	NA	NA	NA	1	NA	NA	NA	NA	NA	NA	NA	NA	NA	NA	NA	NA	NA	NA
SNP_Sugarbeet_1221	0	0	0	0	0	0	0	0	0	0	0	0	0	0	0	0	0	0	0	0	0	0	0	0	0	0	0	0	0	0	0	0	1	0	0	0.5	0	0	0	0.5	0	0	0	0	0	0	1	1	0
SNP_Sugarbeet_1222	0	0.5	0	0	0	0	0	1	0	0	0	0	0.5	0	0.5	0	0	0	0.5	1	0	0	1	1	0	0	0	0.5	0	0	0	0	0	1	0	0	0	0	0	0	0	0.5	1	0	0	0	0	1	0
SNP_Sugarbeet_1223	NA	NA	NA	NA	NA	NA	NA	NA	NA	NA	NA	NA	NA	NA	0	NA	NA	NA	NA	NA	NA	NA	NA	NA	1	NA	NA	NA	NA	1	NA	NA	NA	NA	1	NA	NA	NA	NA	NA	NA	NA	NA	NA	NA	NA	NA	NA	NA
SNP_Sugarbeet_1224	0	0	0.5	1	0	0	0	0	NA	0	0.5	0	0.5	NA	1	0	NA	1	0	0	0	0	0	0	NA	1	0	1	0.5	1	0	0	0	0	1	1	0	1	0	NA	0	0	0	0	0	0	0.5	1	0
SNP_Sugarbeet_1225	NA	NA	NA	NA	NA	NA	NA	NA	NA	NA	NA	NA	NA	NA	0	NA	NA	NA	NA	NA	NA	NA	NA	NA	1	NA	NA	NA	NA	0	NA	NA	NA	NA	0	NA	NA	NA	NA	NA	NA	NA	NA	NA	NA	NA	NA	NA	NA
SNP_Sugarbeet_1226	0	0.5	0	0	0	0	0	0	0	0	0	0	0	0	0	0	0	0	0	0	0	0	0	0	0	0	0	0.5	0	0	0	0	0	0	0	0	0	0	0	0	0	0	0	0	0	0	0	0	0
SNP_Sugarbeet_1227	0	0	1	0	0	0	NA	1	0.5	1	1	1	0.5	0	1	0	1	NA	0	0	0	0	1	1	0	0	1	0	0	0	0	1	NA	0	0	1	1	0	1	0	0	1	1	0.5	1	0	0	0	1
SNP_Sugarbeet_1228	0.5	0.5	0	1	0	1	0	0	0	0	0	0	0	NA	1	0	0	0	0	0	1	1	0	0	1	0.5	0	1	1	1	0	0.5	0	0	1	0	0	NA	0	0	1	0	0	0	0	0.5	0	0	0
SNP_Sugarbeet_1229	NA	NA	NA	NA	NA	NA	NA	NA	NA	NA	NA	NA	NA	NA	0	NA	NA	NA	NA	NA	NA	NA	NA	NA	0	NA	NA	NA	NA	0	NA	NA	NA	NA	0	NA	NA	NA	NA	NA	NA	NA	NA	NA	NA	NA	NA	NA	NA
SNP_Sugarbeet_1230	NA	0.5	1	0	NA	0	0	1	0	0	1	1	0.5	1	1	0.5	1	1	0	0	1	0	1	1	0	0	1	0	0	0	1	1	1	0.5	1	0	1	0	1	0	0	1	1	0	0	0	0	1	0
SNP_Sugarbeet_1231	0	0	0	0	0	0	0	0	0	0	0	0	0	0	NA	0	0	0	0	0	0	0	0	0	NA	0	NA	0	0	NA	0	0	NA	NA	NA	0	0	0	0	0	0	0	0	0	0	0	0	0	0
SNP_Sugarbeet_1232	0	0	1	1	0	0	1	0	0	0.5	1	0	NA	0	NA	NA	1	0	NA	0	0	0	1	1	NA	0	NA	0	NA	NA	NA	1	NA	NA	NA	0	1	1	1	0.5	0	1	0	0	0.5	0	0	1	1
SNP_Sugarbeet_1233	0	NA	0	0	0	0.5	0	0	0	0	0	0	0.5	0	0	0.5	0	0	0	0	1	1	0	0	1	0	0	0	0	0	0	0	0	0	0	0	0	0	0	0	NA	0	0	0	0	0	1	0	0
SNP_Sugarbeet_1234	NA	1	0	0	1	1	0	1	NA	1	0	0	0.5	0	1	0	1	0	1	1	1	0.5	1	1	1	1	1	1	1	1	NA	0	1	0	1	0	0	0	1	0	1	1	1	0	1	1	0	0	0.5
SNP_Sugarbeet_1235	NA	NA	NA	NA	NA	NA	NA	NA	NA	NA	NA	NA	NA	NA	0	NA	NA	NA	NA	NA	NA	NA	NA	NA	0	NA	NA	NA	NA	0.5	NA	NA	NA	NA	0	NA	NA	NA	NA	NA	NA	NA	NA	NA	NA	NA	NA	NA	NA
SNP_Sugarbeet_1236	0	0	0	0	0	0	0	0	0	0	0	0	0	0	NA	0	0	NA	1	0	0	0	0	0	NA	NA	NA	0	0	NA	0	0	NA	NA	NA	NA	1	0	0	0	NA	1	1	1	1	1	NA	1	NA
SNP_Sugarbeet_1237	1	0.5	0	1	0	0.5	0	0	NA	0	0	1	0	1	NA	1	NA	1	1	1	1	1	0.5	0.5	1	0	1	0	0.5	0	0	0	1	1	0.5	0	0	NA	0	0.5	NA	1	0	0	0	0	0	0	1
SNP_Sugarbeet_1238	NA	NA	NA	NA	NA	NA	NA	NA	NA	NA	NA	NA	NA	NA	0	NA	NA	NA	NA	NA	NA	NA	NA	NA	NA	NA	NA	NA	NA	0	NA	NA	NA	NA	0	NA	NA	NA	NA	NA	NA	NA	NA	NA	NA	NA	NA	NA	NA
SNP_Sugarbeet_1239	NA	NA	NA	NA	NA	NA	NA	NA	NA	NA	NA	NA	NA	NA	NA	NA	NA	NA	NA	NA	NA	NA	NA	NA	NA	NA	NA	NA	NA	NA	NA	NA	NA	NA	NA	NA	NA	NA	NA	NA	NA	NA	NA	NA	NA	NA	NA	NA	NA
SNP_Sugarbeet_1240	0	1	0	0	0	1	1	NA	1	NA	0.5	NA	NA	0	NA	0	1	NA	0	0	0	1	NA	NA	NA	1	NA	0.5	1	NA	0.5	1	NA	NA	NA	1	0	NA	1	1	1	0	NA	1	0	0	1	1	0.5
SNP_Sugarbeet_1241	NA	NA	NA	NA	NA	NA	NA	NA	NA	NA	NA	NA	NA	NA	1	NA	NA	NA	NA	NA	NA	NA	NA	NA	1	NA	NA	NA	NA	1	NA	NA	NA	NA	1	NA	NA	NA	NA	NA	NA	NA	NA	NA	NA	NA	NA	NA	NA
SNP_Sugarbeet_1242	NA	NA	NA	NA	NA	NA	NA	NA	NA	NA	NA	NA	NA	NA	0	NA	NA	NA	NA	NA	NA	NA	NA	NA	0.5	NA	NA	NA	NA	1	NA	NA	NA	NA	NA	NA	NA	NA	NA	NA	NA	NA	NA	NA	NA	NA	NA	NA	NA
SNP_Sugarbeet_1243	NA	NA	NA	NA	NA	NA	NA	NA	NA	NA	NA	NA	NA	NA	1	NA	NA	NA	NA	NA	NA	NA	NA	NA	1	NA	NA	NA	NA	1	NA	NA	NA	NA	1	NA	NA	NA	NA	NA	NA	NA	NA	NA	NA	NA	NA	NA	NA
SNP_Sugarbeet_1244	0	1	1	1	1	1	NA	1	1	1	NA	1	1	0	NA	0	0	0	1	0.5	0	1	1	1	NA	1	NA	1	1	NA	NA	0	NA	NA	NA	1	1	1	0.5	NA	1	1	1	1	1	1	1	1	0
SNP_Sugarbeet_1245	0	0	0	0	0	0	0.5	0	NA	0	0	0	0.5	0	0	0	0	0	0	0	1	0	0	0	0	0	0	0	0	0	0	0	0	0	1	0	0	0	0	NA	0	0	0	0	0	0	0	0	0
SNP_Sugarbeet_1246	NA	NA	NA	NA	NA	NA	NA	NA	NA	NA	NA	NA	NA	NA	1	NA	NA	NA	NA	NA	NA	NA	NA	NA	0	NA	NA	NA	NA	NA	NA	NA	NA	NA	1	NA	NA	NA	NA	NA	NA	NA	NA	NA	NA	NA	NA	NA	NA
SNP_Sugarbeet_1247	NA	NA	NA	NA	NA	NA	NA	NA	NA	NA	NA	NA	NA	NA	1	NA	NA	NA	NA	NA	NA	NA	NA	NA	1	NA	NA	NA	NA	1	NA	NA	NA	NA	0	NA	NA	NA	NA	NA	NA	NA	NA	NA	NA	NA	NA	NA	NA
SNP_Sugarbeet_1248	NA	NA	NA	NA	NA	NA	NA	NA	NA	NA	NA	NA	NA	NA	1	NA	NA	NA	NA	NA	NA	NA	NA	NA	1	NA	NA	NA	NA	1	NA	NA	NA	NA	1	NA	NA	NA	NA	NA	NA	NA	NA	NA	NA	NA	NA	NA	NA
SNP_Sugarbeet_1249	1	0.5	0	0	0	0	1	0	0	0	0	1	0	1	1	1	1	1	1	1	0	1	1	1	0	0	0	0	0	0	NA	0.5	0	0	1	1	0	NA	1	0	0	NA	0	0	0	0.5	1	0.5	1
SNP_Sugarbeet_1250	NA	NA	NA	NA	NA	NA	NA	NA	NA	NA	NA	NA	NA	NA	NA	NA	NA	NA	0	NA	NA	NA	NA	NA	NA	NA	NA	NA	NA	NA	NA	NA	NA	NA	NA	NA	0	NA	0	NA	0	0	0	0	0	0	0	0	0
SNP_Sugarbeet_1251	0	0	0	0	0	0	0	0	0	0	0	0	0	0	0	0.5	0	0	0	0	0	0	0	0	0	0	0	0	0	0	0	0	0	0	0	1	0	0	0	0	0	0	0	0	0	0	0	0	0
SNP_Sugarbeet_1252	NA	NA	NA	NA	NA	NA	NA	NA	NA	NA	NA	NA	NA	NA	1	NA	NA	NA	NA	NA	NA	NA	NA	NA	0	NA	NA	NA	NA	0	NA	NA	NA	NA	0	NA	NA	NA	NA	NA	NA	NA	NA	NA	NA	NA	NA	NA	NA
SNP_Sugarbeet_1253	0	0.5	0.5	0	1	0.5	1	1	1	0	1	0	1	0	0	0.5	1	0	0	0	0	0	1	1	0	1	0	0	0	0	0.5	1	0	1	0	1	0.5	0	1	0.5	0.5	1	1	1	0	0	0	1	0
SNP_Sugarbeet_1254	NA	NA	NA	NA	NA	NA	NA	NA	NA	NA	NA	NA	NA	NA	NA	NA	NA	0	0	NA	NA	NA	NA	NA	NA	NA	NA	NA	NA	NA	NA	NA	NA	NA	NA	0	NA	NA	0	NA	0	NA	NA	0	0	0	0	NA	NA
SNP_Sugarbeet_1255	NA	NA	NA	NA	NA	NA	NA	NA	NA	NA	NA	NA	NA	NA	0	NA	NA	NA	NA	NA	NA	NA	NA	NA	1	NA	NA	NA	NA	0	NA	NA	NA	NA	1	NA	NA	NA	NA	NA	NA	NA	NA	NA	NA	NA	NA	NA	NA
SNP_Sugarbeet_1256	NA	NA	NA	NA	NA	NA	NA	NA	NA	NA	NA	NA	NA	NA	1	NA	NA	NA	NA	NA	NA	NA	NA	NA	1	NA	NA	NA	NA	1	NA	NA	NA	NA	1	NA	NA	NA	NA	NA	NA	NA	NA	NA	NA	NA	NA	NA	NA
SNP_Sugarbeet_1257	NA	NA	NA	NA	NA	NA	NA	NA	NA	NA	NA	NA	NA	NA	0	NA	NA	NA	NA	NA	NA	NA	NA	NA	0	NA	NA	NA	NA	0	NA	NA	NA	NA	0	NA	NA	NA	NA	NA	NA	NA	NA	NA	NA	NA	NA	NA	NA
SNP_Sugarbeet_1258	NA	NA	NA	NA	NA	NA	NA	NA	NA	NA	NA	NA	NA	NA	NA	NA	NA	NA	NA	NA	NA	NA	NA	NA	0	NA	NA	NA	NA	NA	NA	NA	NA	NA	NA	NA	NA	NA	NA	NA	NA	NA	NA	NA	NA	NA	NA	NA	NA
SNP_Sugarbeet_1259	NA	NA	NA	NA	NA	NA	NA	NA	NA	NA	NA	NA	NA	NA	NA	NA	NA	NA	NA	NA	NA	NA	NA	NA	1	NA	NA	NA	NA	NA	NA	NA	NA	NA	NA	NA	NA	NA	NA	NA	NA	NA	NA	NA	NA	NA	NA	NA	NA
SNP_Sugarbeet_1260	0	0	0	0	0	0	0.5	0	0.5	0	0	0	0	0	0	0	1	NA	0	0	NA	0	0	NA	0	0	0	0	0	0	0	0	0	0	0	NA	0	0	1	0	0	0	0	NA	0	0	0	0	1
SNP_Sugarbeet_1261	NA	NA	NA	NA	NA	NA	NA	NA	NA	NA	NA	NA	NA	NA	1	NA	NA	NA	NA	NA	NA	NA	NA	NA	0	NA	NA	NA	NA	0	NA	NA	NA	NA	0	NA	NA	NA	NA	NA	NA	NA	NA	NA	NA	NA	NA	NA	NA
SNP_Sugarbeet_1262	NA	NA	NA	NA	NA	NA	NA	NA	NA	NA	NA	NA	NA	NA	NA	NA	NA	NA	NA	NA	NA	NA	NA	NA	NA	NA	NA	NA	NA	NA	NA	NA	NA	NA	NA	NA	NA	NA	NA	NA	NA	NA	NA	NA	NA	NA	NA	NA	NA
SNP_Sugarbeet_1263	NA	NA	NA	NA	NA	NA	NA	NA	NA	NA	NA	NA	NA	NA	1	NA	NA	NA	NA	NA	NA	NA	NA	NA	0	NA	NA	NA	NA	0	NA	NA	NA	NA	0	NA	NA	NA	NA	NA	NA	NA	NA	NA	NA	NA	NA	NA	NA
SNP_Sugarbeet_1264	NA	NA	NA	NA	NA	NA	NA	NA	NA	NA	NA	NA	NA	NA	0	NA	NA	NA	NA	NA	NA	NA	NA	NA	0	NA	NA	NA	NA	0	NA	NA	NA	NA	0	NA	NA	NA	NA	NA	NA	NA	NA	NA	NA	NA	NA	NA	NA
SNP_Sugarbeet_1265	0	0	0	0	0	0	0.5	0	NA	0	0.5	1	NA	1	0	0	1	1	NA	0	0	0	0	0	0	1	0	0.5	0	0	0.5	1	1	0	0	0	0	0	1	0	0	0	0	1	0	0	0	0	0
SNP_Sugarbeet_1266	NA	NA	NA	NA	NA	NA	NA	NA	NA	NA	NA	NA	NA	NA	0	NA	NA	NA	NA	NA	NA	NA	NA	NA	1	NA	NA	NA	NA	1	NA	NA	NA	NA	1	NA	NA	NA	NA	NA	NA	NA	NA	NA	NA	NA	NA	NA	NA
SNP_Sugarbeet_1267	0	0	1	0	0	0	0	0	0	0	0	0	0	0	0	0	0	0	0	0	0	0	0	0	0	0	0	0	0	0	0	0	0	0	0	0	1	0	0	0	0	0	0	0	0	0	0	0	0
SNP_Sugarbeet_1268	0	0	0	0	0	0	0	0	0	0	0	0	0	0	0	0	0	0	0	0	0	0	0	0	0	0	0	0	0	0	NA	0	0	0	0	0	0	0	0	0	0	0	0	0	0	0	0	0	0
SNP_Sugarbeet_1269	NA	NA	NA	NA	NA	NA	NA	NA	NA	NA	NA	NA	NA	NA	1	NA	NA	NA	NA	NA	NA	NA	NA	NA	1	NA	NA	NA	NA	1	NA	NA	NA	NA	1	NA	NA	NA	NA	NA	NA	NA	NA	NA	NA	NA	NA	NA	NA
SNP_Sugarbeet_1270	1	1	NA	1	0	1	0.5	0	0.5	0	0	0	0.5	0.5	NA	1	NA	1	1	1	1	1	0	0	1	1	NA	1	1	NA	NA	0	0.5	1	NA	0	0	1	0	1	1	0	0	0.5	0	1	1	0	0
SNP_Sugarbeet_1271	NA	NA	NA	NA	NA	NA	NA	NA	NA	NA	NA	NA	NA	NA	0	NA	NA	NA	NA	NA	NA	NA	NA	NA	0	NA	NA	NA	NA	0	NA	NA	NA	NA	0	NA	NA	NA	NA	NA	NA	NA	NA	NA	NA	NA	NA	NA	NA
SNP_Sugarbeet_1272	NA	NA	NA	NA	NA	NA	NA	NA	NA	NA	NA	NA	NA	NA	1	NA	NA	NA	NA	NA	NA	NA	NA	NA	NA	NA	NA	NA	NA	1	NA	NA	NA	NA	1	NA	NA	NA	NA	NA	NA	NA	NA	NA	NA	NA	NA	NA	NA
SNP_Sugarbeet_1273	NA	NA	NA	NA	NA	NA	NA	NA	NA	NA	NA	NA	NA	NA	NA	NA	NA	NA	NA	NA	NA	NA	NA	NA	NA	NA	NA	NA	NA	NA	NA	NA	NA	NA	NA	NA	NA	NA	NA	NA	NA	NA	NA	NA	NA	NA	NA	NA	NA
SNP_Sugarbeet_1274	NA	NA	NA	NA	NA	NA	NA	NA	NA	NA	NA	NA	NA	NA	NA	NA	NA	NA	NA	NA	NA	NA	NA	NA	NA	NA	NA	NA	NA	NA	NA	NA	NA	NA	NA	NA	NA	NA	NA	NA	NA	NA	NA	NA	NA	NA	NA	NA	NA
SNP_Sugarbeet_1275	NA	NA	NA	NA	NA	NA	NA	NA	NA	NA	NA	NA	NA	NA	NA	NA	NA	NA	NA	NA	NA	NA	NA	NA	NA	NA	NA	NA	NA	NA	NA	NA	NA	NA	NA	NA	NA	NA	NA	NA	NA	NA	NA	NA	NA	NA	NA	NA	NA
SNP_Sugarbeet_1276	NA	NA	NA	NA	NA	NA	NA	NA	NA	NA	NA	NA	NA	NA	0	NA	NA	NA	NA	NA	NA	NA	NA	NA	0	NA	NA	NA	NA	0	NA	NA	NA	NA	0	NA	NA	NA	NA	NA	NA	NA	NA	NA	NA	NA	NA	NA	NA
SNP_Sugarbeet_1277	NA	NA	NA	NA	NA	NA	NA	NA	NA	NA	NA	NA	NA	NA	1	NA	NA	NA	NA	NA	NA	NA	NA	NA	0.5	NA	NA	NA	NA	1	NA	NA	NA	NA	0	NA	NA	NA	NA	NA	NA	NA	NA	NA	NA	NA	NA	NA	NA
SNP_Sugarbeet_1278	NA	NA	NA	NA	NA	NA	NA	NA	NA	NA	NA	NA	NA	NA	NA	NA	NA	NA	NA	NA	NA	NA	NA	NA	1	NA	NA	NA	NA	NA	NA	NA	NA	NA	NA	NA	NA	NA	NA	NA	NA	NA	NA	NA	NA	NA	NA	NA	NA
SNP_Sugarbeet_1279	1	0.5	0	1	0	0	1	0	1	NA	0	1	1	0	NA	1	1	0	0	NA	1	1	0	NA	NA	0	NA	0	1	NA	0.5	0.5	NA	NA	NA	0	0	1	1	0	0	0	0	1	0	0	1	0	1
SNP_Sugarbeet_1280	NA	NA	NA	NA	NA	NA	NA	NA	NA	NA	NA	NA	NA	NA	0	NA	NA	NA	NA	NA	NA	NA	NA	NA	0	NA	NA	NA	NA	0	NA	NA	NA	NA	0	NA	NA	NA	NA	NA	NA	NA	NA	NA	NA	NA	NA	NA	NA
SNP_Sugarbeet_1281	NA	NA	NA	NA	NA	NA	NA	NA	NA	NA	NA	NA	NA	NA	NA	NA	NA	NA	NA	NA	NA	NA	NA	NA	1	NA	NA	NA	NA	NA	NA	NA	NA	NA	NA	NA	NA	NA	NA	NA	NA	NA	NA	NA	NA	NA	NA	NA	NA
SNP_Sugarbeet_1282	0	0.5	0	0	NA	0	1	1	0.5	0	0	0	1	0	1	0	0	0	0	0	0	0	1	1	0	0	0	0	0	0	0	0	0.5	1	0	1	0	0	0	1	0	0.5	1	0.5	0	0	1	0	0
SNP_Sugarbeet_1283	NA	NA	NA	NA	NA	NA	NA	NA	NA	NA	NA	NA	NA	NA	NA	NA	NA	NA	0	NA	NA	NA	NA	NA	NA	NA	NA	NA	NA	NA	NA	NA	NA	NA	NA	NA	0	NA	0	NA	0	0	0	0	0	0	0	0	0
SNP_Sugarbeet_1284	NA	NA	NA	NA	NA	NA	NA	NA	NA	NA	NA	NA	NA	NA	1	NA	NA	NA	NA	NA	NA	NA	NA	NA	1	NA	NA	NA	NA	1	NA	NA	NA	NA	1	NA	NA	NA	NA	NA	NA	NA	NA	NA	NA	NA	NA	NA	NA
SNP_Sugarbeet_1285	0	0	0	0	0	0	0	0	0	0	0	0	0	0	0	0	0	0	0	0	0	0	0	0	0	0	0	0	0	0	0	0	0	0	0	0	0	0	0	0	0	0	0	0	0	0	0	0	0
SNP_Sugarbeet_1286	1	1	1	1	0	1	1	0	1	1	1	1	0.5	1	1	1	1	1	0.5	0	1	1	0	0	1	1	0	0	1	1	1	1	1	1	1	0	1	1	1	0.5	1	0	0	1	1	1	0	1	1
SNP_Sugarbeet_1287	0	1	1	1	0	1	NA	0	NA	1	0.5	0	0.5	1	1	0	0	1	0	0	1	1	0	0	1	0	0	1	1	1	0.5	NA	NA	0	1	0	1	1	0	1	1	0	0	0	1	1	0	0	0
SNP_Sugarbeet_1288	NA	NA	NA	NA	NA	NA	NA	NA	NA	NA	NA	NA	NA	NA	NA	NA	NA	NA	NA	NA	NA	NA	NA	NA	NA	NA	NA	NA	NA	NA	NA	NA	NA	NA	NA	NA	NA	NA	NA	NA	NA	NA	NA	NA	NA	NA	NA	NA	NA
SNP_Sugarbeet_1289	0	0	0	0	0	0	0	0	0	0	0	0	0	0	NA	0	0	0	0	0	0	0	0	0	NA	0	NA	0	0	NA	0	0	NA	NA	NA	0	0	0	0	0	0	0	0	0	0	0	0	0	0
SNP_Sugarbeet_1290	1	0	1	0	0.5	0	0	0.5	0	1	0.5	0	0	NA	0.5	1	NA	0	0.5	1	1	0.5	0.5	1	0	0	0	0	0	0	NA	1	0	1	0	0	1	0	0	0	0	0.5	0.5	0	1	1	0	0	0
SNP_Sugarbeet_1291	1	NA	0	0	0	1	0	0	NA	0	0	0	0.5	NA	0.5	1	1	0	0.5	0.5	0	1	1	1	NA	0	1	1	0.5	1	0.5	NA	1	1	0	NA	0	0	0	0	1	0	0	0.5	0	0	1	0	0
SNP_Sugarbeet_1292	NA	NA	NA	NA	NA	NA	NA	NA	NA	NA	NA	NA	NA	NA	NA	NA	NA	NA	0	NA	NA	NA	NA	NA	NA	NA	NA	NA	NA	NA	NA	NA	NA	NA	NA	NA	0	NA	0	NA	0	0	0	0	0	0	0	0	0
SNP_Sugarbeet_1293	NA	NA	NA	NA	NA	NA	NA	NA	NA	NA	NA	NA	NA	NA	NA	NA	NA	NA	NA	NA	NA	NA	NA	NA	1	NA	NA	NA	NA	NA	NA	NA	NA	NA	NA	NA	NA	NA	NA	NA	NA	NA	NA	NA	NA	NA	NA	NA	NA
SNP_Sugarbeet_1294	NA	NA	NA	NA	NA	NA	NA	NA	NA	NA	NA	NA	NA	NA	NA	NA	NA	NA	NA	NA	NA	NA	NA	NA	NA	NA	NA	NA	NA	NA	NA	NA	NA	NA	NA	NA	NA	NA	NA	NA	NA	NA	NA	NA	NA	NA	NA	NA	NA
SNP_Sugarbeet_1295	NA	NA	NA	NA	NA	NA	NA	NA	NA	NA	NA	NA	NA	NA	NA	NA	NA	NA	NA	NA	NA	NA	NA	NA	NA	NA	NA	NA	NA	NA	NA	NA	NA	NA	NA	NA	NA	NA	NA	NA	NA	NA	NA	NA	NA	NA	NA	NA	NA
SNP_Sugarbeet_1296	NA	NA	NA	NA	NA	NA	NA	NA	NA	NA	NA	NA	NA	NA	0	NA	NA	NA	NA	NA	NA	NA	NA	NA	0.5	NA	NA	NA	NA	1	NA	NA	NA	NA	0	NA	NA	NA	NA	NA	NA	NA	NA	NA	NA	NA	NA	NA	NA
SNP_Sugarbeet_1297	NA	NA	NA	NA	NA	NA	NA	NA	NA	NA	NA	NA	NA	NA	1	NA	NA	NA	NA	NA	NA	NA	NA	NA	0	NA	NA	NA	NA	0	NA	NA	NA	NA	1	NA	NA	NA	NA	NA	NA	NA	NA	NA	NA	NA	NA	NA	NA
SNP_Sugarbeet_1298	0.5	0	0.5	0	0.5	0.5	0.5	0.5	0.5	0.5	0.5	0.5	0.5	0.5	NA	0.5	0.5	NA	NA	0.5	NA	0.5	0.5	NA	NA	0.5	0.5	0.5	NA	NA	0.5	0.5	NA	0	NA	NA	NA	NA	0.5	0.5	NA	NA	NA	NA	NA	NA	NA	NA	NA
SNP_Sugarbeet_1299	NA	NA	NA	NA	NA	NA	NA	NA	NA	NA	NA	NA	NA	NA	NA	NA	NA	NA	NA	NA	NA	NA	NA	NA	0	NA	NA	NA	NA	NA	NA	NA	NA	NA	NA	NA	NA	NA	NA	NA	NA	NA	NA	NA	NA	NA	NA	NA	NA
SNP_Sugarbeet_1300	NA	0	0	0	0	0	1	0	0	0	0	1	0	0	0	0.5	1	0	0	0	0	0	0	0	0	0	0	0	0	0	NA	0.5	1	0	0	1	0.5	0	1	1	0	0	0	0	0	0	1	1	1
SNP_Sugarbeet_1301	0	1	0	1	0	1	1	1	NA	NA	0	0	0.5	0	0	0	NA	NA	0	0	0	0	0	0	NA	0	NA	1	1	0.5	0	0	NA	NA	0.5	0	0	1	1	1	1	0	1	1	0	0	0	0	0.5
SNP_Sugarbeet_1302	NA	NA	NA	NA	NA	NA	NA	NA	NA	NA	NA	NA	NA	NA	NA	NA	NA	NA	NA	NA	NA	NA	NA	NA	0.5	NA	NA	NA	NA	NA	NA	NA	NA	NA	NA	NA	NA	NA	NA	NA	NA	NA	NA	NA	NA	NA	NA	NA	NA
SNP_Sugarbeet_1303	NA	NA	NA	NA	NA	NA	NA	NA	NA	NA	NA	NA	NA	NA	0	NA	NA	NA	NA	NA	NA	NA	NA	NA	0	NA	NA	NA	NA	1	NA	NA	NA	NA	0	NA	NA	NA	NA	NA	NA	NA	NA	NA	NA	NA	NA	NA	NA
SNP_Sugarbeet_1304	0	1	0.5	1	NA	1	1	0	1	0	0	0	0.5	0	0	0.5	0	0	0.5	0	0	0	0	0	1	1	0	0.5	1	1	0	0	0	0.5	0	0	0.5	1	0	1	1	0	0	1	0	0	1	0	1
SNP_Sugarbeet_1305	NA	NA	NA	NA	NA	NA	NA	NA	NA	NA	NA	NA	NA	NA	0	NA	NA	NA	NA	NA	NA	NA	NA	NA	NA	NA	NA	NA	NA	0	NA	NA	NA	NA	0	NA	NA	NA	NA	NA	NA	NA	NA	NA	NA	NA	NA	NA	NA
SNP_Sugarbeet_1306	NA	NA	NA	NA	NA	NA	NA	NA	NA	NA	NA	NA	NA	NA	NA	NA	NA	NA	NA	NA	NA	NA	NA	NA	NA	NA	NA	NA	NA	NA	NA	NA	NA	NA	NA	NA	NA	NA	NA	NA	NA	NA	NA	NA	NA	NA	NA	NA	NA
SNP_Sugarbeet_1307	0	0	0	0	0	0	0	0	0	0	0	0	0	0	NA	0	0	0	0	0	0	0	0	0	NA	0	NA	0	0	NA	0	0	NA	NA	NA	0	0	0	0	0	0	0	0	0	0	0	0	0	0
SNP_Sugarbeet_1308	0	NA	0	1	1	0.5	0	0	NA	0	0	0	0	0	0	0	0	0	0.5	0.5	0	0	1	1	0	1	1	1	1	1	NA	0	0	0.5	0	0	0	NA	0	0	0.5	0.5	0	0	0	0	0	1	0
SNP_Sugarbeet_1309	NA	NA	NA	NA	NA	NA	NA	NA	NA	NA	NA	NA	NA	NA	0.5	NA	NA	NA	NA	NA	NA	NA	NA	NA	0	NA	NA	NA	NA	0	NA	NA	NA	NA	1	NA	NA	NA	NA	NA	NA	NA	NA	NA	NA	NA	NA	NA	NA
SNP_Sugarbeet_1310	0	0	1	0	1	0	0	1	NA	1	NA	0	0.5	0	0	0	NA	0	0	0	0	0	NA	0.5	0	0	0	0	0	0	NA	1	0	0	NA	0	1	0	0	0	0	0	1	1	1	1	1	0	0
SNP_Sugarbeet_1311	1	0	0	0	0	0	0	1	0	0.5	0.5	0	0	0.5	1	1	0	0	1	1	1	0.5	NA	NA	0	NA	1	1	0	0	1	1	0	1	1	0	0	0	0	0	0	0.5	1	0	0.5	0	0	0	0
SNP_Sugarbeet_1312	NA	NA	NA	NA	NA	NA	NA	NA	NA	NA	NA	NA	NA	NA	0	NA	NA	NA	0	NA	NA	NA	NA	NA	0	NA	1	NA	NA	0	NA	NA	0	0	0	NA	0	NA	1	NA	0.5	0	0	0	0	0	0	0.5	1
SNP_Sugarbeet_1313	0	NA	0	0	0	0	0	0	0	0	0	0	0	0	0	0.5	0	0	0	0	0	0	0	0	0	0	0	0	0	0	0	0	0	0	0	0	0	0	0	0	0	0	0	0	0	0	1	0	0
SNP_Sugarbeet_1314	NA	NA	NA	NA	NA	NA	NA	NA	NA	NA	NA	NA	NA	NA	NA	NA	NA	NA	NA	NA	NA	NA	NA	NA	1	NA	NA	NA	NA	NA	NA	NA	NA	NA	NA	NA	NA	NA	NA	NA	NA	NA	NA	NA	NA	NA	NA	NA	NA
SNP_Sugarbeet_1315	NA	NA	NA	NA	NA	NA	NA	NA	NA	NA	NA	NA	NA	NA	1	NA	NA	NA	NA	NA	NA	NA	NA	NA	0	NA	NA	NA	NA	0.5	NA	NA	NA	NA	1	NA	NA	NA	NA	NA	NA	NA	NA	NA	NA	NA	NA	NA	NA
SNP_Sugarbeet_1316	0	NA	NA	0	1	0	0	1	NA	0	1	0	0	0	0	0	0	0	0	0	0	0	0.5	0.5	0	0	0	0	0	0	1	1	0	0	0	0	NA	0	0	0	0	0	1	0	0	0	0	0	0
SNP_Sugarbeet_1317	NA	NA	NA	NA	NA	NA	NA	NA	NA	NA	NA	NA	NA	NA	0	NA	NA	NA	NA	NA	NA	NA	NA	NA	0	NA	NA	NA	NA	1	NA	NA	NA	NA	0	NA	NA	NA	NA	NA	NA	NA	NA	NA	NA	NA	NA	NA	NA
SNP_Sugarbeet_1318	0	1	1	1	0	1	1	0	NA	1	0.5	0	0.5	1	1	0	0	NA	0	0	1	1	0	0	1	0	0	1	1	1	0.5	1	0	0	1	0	1	1	0	1	1	0	0	0	1	1	0	0	0
SNP_Sugarbeet_1319	0	0	0.5	0	0	0	0	1	1	0	1	0	0.5	0	0.5	0	1	0	0	0	0	0	0	0	0	0	0	0	0	0	0.5	1	1	0	0	0	0.5	0	1	0	0	0.5	1	1	0	0	0	0.5	0
SNP_Sugarbeet_1320	0	0.5	0.5	1	0	0.5	0	0.5	0.5	0	1	0	0.5	0	0	0	1	0	0	0	1	1	0	0	0	0	0	0	0	0	0.5	0	0	0	0	0	0.5	1	0	0	NA	0.5	0	1	0	0	0	0	0
SNP_Sugarbeet_1321	0	0	0	0	0	0	0	0	0	0	0	0	0	0	0	0	NA	NA	0	0	0	0	0	0	0	0	0	0	0	0	NA	0	0	0	0	0	0	0	0	0.5	0	0	0	0	0	0	0	0	0
SNP_Sugarbeet_1322	NA	NA	NA	NA	NA	NA	NA	NA	NA	NA	NA	NA	NA	NA	0	NA	NA	NA	NA	NA	NA	NA	NA	NA	1	NA	NA	NA	NA	1	NA	NA	NA	NA	0.5	NA	NA	NA	NA	NA	NA	NA	NA	NA	NA	NA	NA	NA	NA
SNP_Sugarbeet_1323	NA	NA	NA	NA	NA	NA	NA	NA	NA	NA	NA	NA	NA	NA	1	NA	NA	NA	NA	NA	NA	NA	NA	NA	0	NA	NA	NA	NA	NA	NA	NA	NA	NA	1	NA	NA	NA	NA	NA	NA	NA	NA	NA	NA	NA	NA	NA	NA
SNP_Sugarbeet_1324	0	0	0	0	0	0	0.5	0	NA	0	0	1	NA	1	0	0	NA	1	0	0	0	0	0	0	0	0	0	0	0	0	0	0	0	0	0	0	0	0	1	0	0	0	0	1	0	0	0	0	0
SNP_Sugarbeet_1325	NA	NA	NA	NA	NA	NA	NA	NA	NA	NA	NA	NA	NA	NA	1	NA	NA	NA	NA	NA	NA	NA	NA	NA	0	NA	NA	NA	NA	0	NA	NA	NA	NA	0	NA	NA	NA	NA	NA	NA	NA	NA	NA	NA	NA	NA	NA	NA
SNP_Sugarbeet_1326	0	0.5	0	0	0	0.5	0	0	1	0	0	0	0.5	0	0.5	0	0	0	0	0	0	0	0	0	0.5	1	0.5	0	0.5	1	0	0	0	0	0	0	0	0	0	0	0.5	0	0	1	0	0	1	1	0
SNP_Sugarbeet_1327	NA	NA	NA	NA	NA	NA	NA	NA	NA	NA	NA	NA	NA	NA	NA	NA	NA	NA	NA	NA	NA	NA	NA	NA	NA	NA	NA	NA	NA	NA	NA	NA	NA	NA	NA	NA	0	NA	0	NA	NA	0	0	0.5	0	0	NA	NA	0
SNP_Sugarbeet_1328	NA	NA	NA	NA	NA	NA	NA	NA	NA	NA	NA	NA	NA	NA	0	NA	NA	NA	NA	NA	NA	NA	NA	NA	0	NA	NA	NA	NA	0.5	NA	NA	NA	NA	0	NA	NA	NA	NA	NA	NA	NA	NA	NA	NA	NA	NA	NA	NA
SNP_Sugarbeet_1329	NA	NA	NA	NA	NA	NA	NA	NA	NA	NA	NA	NA	NA	NA	0	NA	NA	NA	NA	NA	NA	NA	NA	NA	0	NA	NA	NA	NA	0	NA	NA	NA	NA	0	NA	NA	NA	NA	NA	NA	NA	NA	NA	NA	NA	NA	NA	NA
SNP_Sugarbeet_1330	NA	NA	NA	NA	NA	NA	NA	NA	NA	NA	NA	NA	NA	NA	0	NA	NA	NA	NA	NA	NA	NA	NA	NA	0.5	NA	NA	NA	NA	1	NA	NA	NA	NA	1	NA	NA	NA	NA	NA	NA	NA	NA	NA	NA	NA	NA	NA	NA
SNP_Sugarbeet_1331	NA	NA	NA	NA	NA	NA	NA	NA	NA	NA	NA	NA	NA	NA	0	NA	NA	NA	NA	NA	NA	NA	NA	NA	0.5	NA	NA	NA	NA	1	NA	NA	NA	NA	0	NA	NA	NA	NA	NA	NA	NA	NA	NA	NA	NA	NA	NA	NA
SNP_Sugarbeet_1332	NA	NA	NA	NA	NA	NA	NA	NA	NA	NA	NA	NA	NA	NA	NA	NA	NA	1	NA	NA	NA	NA	NA	0.5	NA	NA	NA	NA	NA	NA	NA	NA	NA	NA	NA	0.5	0	NA	0	NA	NA	0.5	0	NA	0	1	NA	NA	NA
SNP_Sugarbeet_1333	NA	NA	NA	NA	NA	NA	NA	NA	NA	NA	NA	NA	NA	NA	0	NA	NA	NA	NA	NA	NA	NA	NA	NA	1	NA	NA	NA	NA	1	NA	NA	NA	NA	1	NA	NA	NA	NA	NA	NA	NA	NA	NA	NA	NA	NA	NA	NA
SNP_Sugarbeet_1334	NA	NA	NA	NA	NA	NA	NA	NA	NA	NA	NA	NA	NA	NA	1	NA	NA	NA	NA	NA	NA	NA	NA	NA	0.5	NA	NA	NA	NA	0	NA	NA	NA	NA	0	NA	NA	NA	NA	NA	NA	NA	NA	NA	NA	NA	NA	NA	NA
SNP_Sugarbeet_1335	0	0	0	0	0	0	0	0	0	0	0	0	0	0	0	0	0	0	0	0	0	0	0	0	0	0	0	0	0	0	0	0	0	0	0	0	0	0	0	0	0	0	0	0	0	0	1	0	0
SNP_Sugarbeet_1336	NA	0	0	0	0	0	0.5	0	0	0	0	0	0	0	NA	0.5	0	0	0	0	NA	0	0	0	NA	0	0	0	0	NA	0	0.5	NA	0	NA	0	NA	NA	0	0.5	0	0	0	0	0	0	NA	NA	NA
SNP_Sugarbeet_1337	NA	0.5	1	NA	0	NA	0.5	1	0	1	NA	1	0	1	NA	0.5	0	1	NA	0.5	NA	0.5	0.5	0.5	NA	1	NA	NA	NA	NA	0.5	NA	NA	NA	NA	1	1	0.5	0	0.5	0.5	0	1	0	1	NA	0	0.5	0.5
SNP_Sugarbeet_1338	0	0	0	0	0	0	0	0	0	0	0	0	0	0	NA	0	0	0	0	NA	0	0	0	0	NA	0	NA	NA	0	NA	0	0	NA	NA	NA	NA	0	0	0	0	0	0	0	NA	0	0	0	0	0
SNP_Sugarbeet_1339	0.5	0	1	0.5	1	0	0	0.5	0.5	1	1	0	0.5	0	NA	NA	0	NA	NA	0	NA	0.5	0.5	NA	NA	NA	NA	0.5	NA	NA	0.5	NA	0	0.5	NA	0	1	NA	0	0	NA	1	0.5	0.5	1	1	NA	NA	0
SNP_Sugarbeet_1340	0	1	NA	0	1	0	0.5	0	0	0	0	0	0	0	0	NA	NA	0	0	0	0	0	0	0	0	0	0	0.5	0	0	NA	0	0	0	0	0	0	NA	0.5	0.5	0	0	0	0	0	0	1	1	0
SNP_Sugarbeet_1341	0	0	0	0	0	0	0	0	0	0	0	0	0	0	0	0	0	0	0	0	0	0	0	0	0	0	0	0	0	0	0	0	0	0	0	0	0	0	0	0	0	0.5	0	0	0	0	0	0	0
SNP_Sugarbeet_1342	0	0	0	0	0	0	0	0	0	0	0	0	0	0	0	0	0	0	0	0	0	0	0	0	0	0	0	0	0	0	0	0	0	0	0	0	0	0	0	0	0	0	0	0	0	0	0	0	0
SNP_Sugarbeet_1343	NA	NA	NA	NA	NA	NA	NA	NA	NA	NA	NA	NA	NA	NA	0	NA	NA	NA	NA	NA	NA	NA	NA	NA	0	NA	NA	NA	NA	0	NA	NA	NA	NA	0	NA	NA	NA	NA	NA	NA	NA	NA	NA	NA	NA	NA	NA	NA
SNP_Sugarbeet_1344	NA	NA	NA	NA	NA	NA	NA	NA	NA	NA	NA	NA	NA	NA	0	NA	NA	NA	NA	NA	NA	NA	NA	NA	0	NA	NA	NA	NA	0	NA	NA	NA	NA	NA	NA	NA	NA	NA	NA	NA	NA	NA	NA	NA	NA	NA	NA	NA
SNP_Sugarbeet_1345	0	1	1	1	1	1	NA	0	0.5	0	1	0	0	0	0	0	0	0	0.5	NA	1	1	0	0	1	0	1	0	1	1	0.5	1	1	0	0	0	1	1	0	1	1	0.5	0	0.5	0	0.5	1	0	0
SNP_Sugarbeet_1346	0.5	0.5	0.5	0	0	0.5	NA	0.5	0.5	0.5	NA	NA	0	0.5	NA	0.5	NA	NA	NA	0.5	NA	0.5	0	NA	NA	0	NA	0	0	NA	0.5	0.5	NA	NA	NA	NA	NA	NA	1	NA	NA	NA	NA	NA	NA	NA	NA	0	NA
SNP_Sugarbeet_1347	NA	NA	NA	NA	NA	NA	NA	NA	NA	NA	NA	NA	NA	NA	0	NA	NA	NA	NA	NA	NA	NA	NA	NA	0	NA	NA	NA	NA	0.5	NA	NA	NA	NA	0	NA	NA	NA	NA	NA	NA	NA	NA	NA	NA	NA	NA	NA	NA
SNP_Sugarbeet_1348	NA	NA	NA	NA	NA	NA	NA	NA	NA	NA	NA	NA	NA	NA	NA	NA	NA	NA	0	NA	NA	NA	NA	NA	NA	NA	NA	NA	NA	NA	NA	NA	NA	NA	NA	NA	0	0	0	NA	0	0	0	0	0	0	0	0	0
SNP_Sugarbeet_1349	0.5	0.5	NA	NA	0	0.5	0.5	0.5	0.5	NA	NA	0	0.5	0.5	NA	0.5	0	NA	NA	0.5	NA	0.5	0.5	NA	1	NA	1	NA	1	NA	0.5	0.5	1	1	NA	NA	0.5	NA	0	0.5	NA	NA	0.5	0.5	1	1	NA	NA	0.5
SNP_Sugarbeet_1350	NA	NA	NA	NA	NA	NA	NA	NA	NA	NA	NA	NA	NA	NA	0	NA	NA	NA	NA	NA	NA	NA	NA	NA	0	NA	NA	NA	NA	0	NA	NA	NA	NA	0	NA	NA	NA	NA	NA	NA	NA	NA	NA	NA	NA	NA	NA	NA
SNP_Sugarbeet_1351	NA	NA	NA	NA	NA	NA	NA	NA	NA	NA	NA	NA	NA	NA	0	NA	NA	NA	NA	NA	NA	NA	NA	NA	0	NA	NA	NA	NA	0	NA	NA	NA	NA	1	NA	NA	NA	NA	NA	NA	NA	NA	NA	NA	NA	NA	NA	NA
SNP_Sugarbeet_1352	0	NA	NA	NA	0	0.5	NA	1	1	1	1	NA	NA	0	NA	0	0	0	0.5	NA	1	0	1	1	NA	0	NA	0.5	0.5	NA	1	0.5	0	NA	NA	0	NA	NA	0	1	0.5	1	1	1	1	0	1	0	0
SNP_Sugarbeet_1353	0	0	0	NA	0	0	0	0	0	0	0	0	0	NA	0	0	0	NA	0	0	0	0	0	0	0	0	NA	0	0	0	0	0	NA	0	0	0	0	0	0	0	0	0	0	0	NA	NA	0	0	0
SNP_Sugarbeet_1354	NA	NA	NA	NA	NA	NA	NA	NA	NA	NA	NA	NA	NA	NA	0	NA	NA	NA	NA	NA	NA	NA	NA	NA	0	NA	NA	NA	NA	0	NA	NA	NA	NA	0	NA	NA	NA	NA	NA	NA	NA	NA	NA	NA	NA	NA	NA	NA
SNP_Sugarbeet_1355	NA	NA	NA	NA	NA	NA	NA	NA	NA	NA	NA	NA	NA	NA	NA	NA	NA	NA	NA	NA	NA	NA	NA	NA	NA	NA	NA	NA	NA	NA	NA	NA	NA	NA	NA	NA	NA	NA	NA	NA	NA	NA	NA	NA	NA	NA	NA	NA	NA
SNP_Sugarbeet_1356	NA	NA	NA	NA	NA	NA	NA	NA	NA	NA	NA	NA	NA	NA	0	NA	NA	NA	NA	NA	NA	NA	NA	NA	0	NA	NA	NA	NA	0	NA	NA	NA	NA	0	NA	NA	NA	NA	NA	NA	NA	NA	NA	NA	NA	NA	NA	NA
SNP_Sugarbeet_1357	NA	NA	NA	NA	NA	NA	NA	NA	NA	NA	NA	NA	NA	NA	0	NA	NA	NA	NA	NA	NA	NA	NA	NA	0	NA	NA	NA	NA	0	NA	NA	NA	NA	0	NA	NA	NA	NA	NA	NA	NA	NA	NA	NA	NA	NA	NA	NA
SNP_Sugarbeet_1358	0	0	0	0	0	0	0	0	0	0	0	0	0	0	0	0	0	NA	0	0	0	0	0	0	0	0	0	0	0	0	NA	0	0	0	0	0	0	0	0	NA	0	0	0	0	0	0	0	0	0
SNP_Sugarbeet_1359	0	0	1	0	1	NA	0	0	0	0	1	1	0	0	1	0	0	0	0	0	0	0.5	1	1	1	1	0	0	0	0	1	0.5	1	0	1	1	1	0	0	0	0.5	0	0	0	0	0	0	0	0
SNP_Sugarbeet_1360	0	0	0	0	0	0	0.5	1	1	0	NA	1	0.5	0	NA	0	0	NA	0	0	0	0	0	0	NA	0	NA	0	0	NA	0	0	NA	NA	NA	1	0	0	1	0	0	1	1	1	0	0	0	NA	0
SNP_Sugarbeet_1361	1	0	1	0	1	1	1	1	1	1	1	1	1	0.5	1	1	1	0	1	1	1	1	1	1	0	0.5	1	1	0.5	0.5	1	1	0	1	1	0	1	NA	1	0	1	1	1	1	1	1	0.5	1	1
SNP_Sugarbeet_1362	0	0	0	0	1	0	0	0	0.5	0	0	0	1	0	0	0	NA	NA	0	0	0	0	0	0	0	0	0	0	0	0	0	0	1	1	0	0	0	0	0	0.5	0	1	0	1	0	0	1	0	0
SNP_Sugarbeet_1363	NA	NA	NA	NA	NA	NA	NA	NA	NA	NA	NA	NA	NA	NA	0	NA	NA	NA	NA	NA	NA	NA	NA	NA	NA	NA	NA	NA	NA	0	NA	NA	NA	NA	0	NA	NA	NA	NA	NA	NA	NA	NA	NA	NA	NA	NA	NA	NA
SNP_Sugarbeet_1364	1	0	1	0	0	0	0	0	0	1	1	0	0	1	1	0.5	1	1	1	1	1	0	0.5	1	0	0	0	1	0	0	0.5	0.5	0	0	0	0	1	0	0	0	0	1	0	0	1	1	0	0	0
SNP_Sugarbeet_1365	NA	NA	NA	NA	NA	NA	NA	NA	NA	NA	NA	NA	NA	NA	0	NA	NA	NA	NA	NA	NA	NA	NA	NA	NA	NA	NA	NA	NA	0	NA	NA	NA	NA	0	NA	NA	NA	NA	NA	NA	NA	NA	NA	NA	NA	NA	NA	NA
SNP_Sugarbeet_1366	1	0	1	1	1	1	1	1	1	1	1	0	0.5	1	NA	NA	0	1	1	1	1	1	1	1	1	1	1	1	1	NA	1	1	1	1	NA	1	1	1	0	NA	1	1	1	1	1	1	0	0	1
SNP_Sugarbeet_1367	NA	NA	NA	NA	NA	NA	NA	NA	NA	NA	NA	NA	NA	NA	0	NA	NA	NA	NA	NA	NA	NA	NA	NA	0	NA	NA	NA	NA	0	NA	NA	NA	NA	0	NA	NA	NA	NA	NA	NA	NA	NA	NA	NA	NA	NA	NA	NA
SNP_Sugarbeet_1368	NA	NA	NA	NA	NA	NA	NA	NA	NA	NA	NA	NA	NA	NA	1	NA	NA	NA	NA	NA	NA	NA	NA	NA	1	NA	NA	NA	NA	1	NA	NA	NA	NA	0	NA	NA	NA	NA	NA	NA	NA	NA	NA	NA	NA	NA	NA	NA
SNP_Sugarbeet_1369	NA	NA	NA	NA	NA	NA	NA	NA	NA	NA	NA	NA	NA	NA	1	NA	NA	NA	NA	NA	NA	NA	NA	NA	0.5	NA	NA	NA	NA	1	NA	NA	NA	NA	1	NA	NA	NA	NA	NA	NA	NA	NA	NA	NA	NA	NA	NA	NA
SNP_Sugarbeet_1370	1	0.5	1	1	0	1	1	1	0.5	1	1	1	0.5	1	1	1	1	NA	1	1	1	1	1	1	1	1	1	1	1	1	NA	1	0	1	1	0	1	1	0.5	0	1	0	1	0.5	1	1	1	0	1
SNP_Sugarbeet_1371	NA	NA	NA	NA	NA	NA	NA	NA	NA	NA	NA	NA	NA	NA	0	NA	NA	NA	NA	NA	NA	NA	NA	NA	0	NA	NA	NA	NA	0	NA	NA	NA	NA	0	NA	NA	NA	NA	NA	NA	NA	NA	NA	NA	NA	NA	NA	NA
SNP_Sugarbeet_1372	0	0	0	0	0	0.5	0	0	0	0	0	0	0.5	0	NA	0	0	0	0	0	0	0.5	0	0	NA	1	0	0	1	NA	0	0	0	0	NA	1	0	0	0	0	0.5	0	0	0	0	0	0	0	0
SNP_Sugarbeet_1373	0	0	0	0	0	0	0	1	0	0	0	0	0	0	0	0	0	0	0	0	0	0	0	0	0	0	0	0	0	0	0	0	0	0	0	0	0	0	0	0	0	1	1	0	0	0	0	0	0
SNP_Sugarbeet_1374	NA	NA	NA	NA	NA	NA	NA	NA	NA	NA	NA	NA	NA	NA	NA	NA	NA	NA	NA	NA	NA	NA	NA	NA	0	NA	NA	NA	NA	NA	NA	NA	NA	NA	NA	NA	NA	NA	NA	NA	NA	NA	NA	NA	NA	NA	NA	NA	NA
SNP_Sugarbeet_1375	0	NA	0	0	0	0.5	0	0	0	0	0	0	0	0	NA	0	0	NA	0	0	0	0.5	0	0	NA	0	NA	0	0.5	NA	0	0	NA	NA	NA	0	0	0	0	0	1	0	0	0	0	0	0	0	0
SNP_Sugarbeet_1376	NA	NA	NA	NA	NA	NA	NA	NA	NA	NA	NA	NA	NA	NA	1	NA	NA	NA	1	NA	NA	NA	NA	NA	1	NA	1	NA	NA	1	NA	NA	1	1	1	NA	0.5	NA	1	NA	0.5	1	1	1	1	1	1	1	1
SNP_Sugarbeet_1377	0	0.5	1	0	0	0	0	0	0	0.5	0.5	1	0	0	1	0	0	0	0	0	0	0	1	1	0	0	0	1	0	0	0.5	0.5	0	1	1	0	1	0	0	0	0	0	0	0	0.5	1	1	0	0
SNP_Sugarbeet_1378	NA	NA	NA	NA	NA	NA	NA	NA	NA	NA	NA	NA	NA	NA	0	NA	NA	NA	NA	NA	NA	NA	NA	NA	0	NA	NA	NA	NA	1	NA	NA	NA	NA	0	NA	NA	NA	NA	NA	NA	NA	NA	NA	NA	NA	NA	NA	NA
SNP_Sugarbeet_1379	0	0	0	0	0	0	0	0	0	0	0	0	0	0	NA	0	0	0	0	0	0	0	0	0	NA	0	NA	0	0	NA	0	0	NA	NA	NA	0	0	0	0	0	0	0	0	0	0	0	0	0	0
SNP_Sugarbeet_1380	0	0	0	0	0	0.5	0	1	NA	0	0	NA	0	0	0	0	0	0	0.5	0	0	0.5	1	1	0.5	1	1	1	0	0	0	0	0	1	0	0	0	0	0	0	0.5	1	1	0	0	0	0	0	0
SNP_Sugarbeet_1381	NA	NA	NA	NA	NA	NA	NA	NA	NA	NA	NA	NA	NA	NA	1	NA	NA	NA	NA	NA	NA	NA	NA	NA	NA	NA	NA	NA	NA	0	NA	NA	NA	NA	0	NA	NA	NA	NA	NA	NA	NA	NA	NA	NA	NA	NA	NA	NA
SNP_Sugarbeet_1382	0	0	0	0	0	0	0	0	0	0	0	0	0	0	NA	0	0	0	0	0	0	0	0	0	NA	0	NA	0	0	NA	0	0	NA	NA	NA	0	0	0	0	0	0	0	0	0	0	0	0	0	0
SNP_Sugarbeet_1383	0	0	0	1	1	0	0	0	0	0	0	0	0.5	0	0	0	0	0	0	0	0	0	0	0	0.5	0	0	0	0	0	0	0	0	0	0	0	0	1	0	0	0	0	0	0	0	0	0	0	0
SNP_Sugarbeet_1384	NA	NA	NA	NA	NA	NA	NA	NA	NA	NA	NA	NA	NA	NA	0	NA	NA	NA	NA	NA	NA	NA	NA	NA	1	NA	NA	NA	NA	1	NA	NA	NA	NA	1	NA	NA	NA	NA	NA	NA	NA	NA	NA	NA	NA	NA	NA	NA
SNP_Sugarbeet_1385	NA	NA	1	NA	1	NA	NA	NA	NA	NA	NA	1	1	0	NA	0	1	0	1	NA	NA	NA	NA	NA	NA	NA	NA	NA	NA	NA	1	NA	NA	NA	NA	1	1	1	1	1	NA	NA	NA	NA	1	1	NA	1	NA
SNP_Sugarbeet_1386	NA	NA	NA	NA	NA	NA	NA	NA	NA	NA	NA	NA	NA	NA	NA	NA	NA	NA	NA	NA	NA	NA	NA	NA	0	NA	NA	NA	NA	NA	NA	NA	NA	NA	NA	NA	NA	NA	NA	NA	NA	NA	NA	NA	NA	NA	NA	NA	NA
SNP_Sugarbeet_1387	0	0	0	0	0	0	0.5	1	0	0	0	0	0	0	NA	0	0	NA	0	0	0	0	0	0	NA	0	NA	0	0	NA	NA	0	NA	NA	NA	0	0	0	0	0	0	0	1	0	0	0	1	0.5	0
SNP_Sugarbeet_1388	NA	NA	NA	NA	NA	NA	NA	NA	NA	NA	NA	NA	NA	NA	0	NA	NA	NA	NA	NA	NA	NA	NA	NA	0	NA	NA	NA	NA	1	NA	NA	NA	NA	1	NA	NA	NA	NA	NA	NA	NA	NA	NA	NA	NA	NA	NA	NA
SNP_Sugarbeet_1389	NA	NA	NA	NA	NA	NA	NA	NA	NA	NA	NA	NA	NA	NA	0	NA	NA	NA	NA	NA	NA	NA	NA	NA	NA	NA	NA	NA	NA	0	NA	NA	NA	NA	0	NA	NA	NA	NA	NA	NA	NA	NA	NA	NA	NA	NA	NA	NA
SNP_Sugarbeet_1390	0	0	0	0	0	0	0	0	0	0	0	0	0	0	0	0	0	0	NA	0	0	0	0	0	0	0	0	0	0	0	0	0	0	0	0	0	0	0	0	0	0	0	0	0	0	0	1	0	0
SNP_Sugarbeet_1391	0	0	0	0	0	0	0	0	0	0	0	0	0	0	0	0	0	NA	0	0	0	0	0	0	0	0	0	0	0	0	0	0	0	0	0	0	0	0	0	0	0	0	0	0	0	0	0	0	0
SNP_Sugarbeet_1392	0	0	0	0	1	0	0.5	0	0	0	0	1	0	0	0	0	NA	0	0.5	NA	0	0	0	0	0	0	0	0	0	0	NA	0	0	0	0	0	0	NA	1	0	0	0	0	0	0	0	1	0	0
SNP_Sugarbeet_1393	NA	NA	NA	NA	NA	NA	NA	NA	NA	NA	NA	NA	NA	NA	0	NA	NA	NA	NA	NA	NA	NA	NA	NA	NA	NA	NA	NA	NA	0	NA	NA	NA	NA	0	NA	NA	NA	NA	NA	NA	NA	NA	NA	NA	NA	NA	NA	NA
SNP_Sugarbeet_1394	NA	NA	NA	NA	NA	NA	NA	NA	NA	NA	NA	NA	NA	NA	0	NA	NA	NA	NA	NA	NA	NA	NA	NA	0	NA	NA	NA	NA	0	NA	NA	NA	NA	1	NA	NA	NA	NA	NA	NA	NA	NA	NA	NA	NA	NA	NA	NA
SNP_Sugarbeet_1395	0	0.5	0.5	1	0.5	0	0	0	NA	0	1	0	0.5	0	NA	0	0	0	0.5	0	0	0	1	1	0	0	1	0	0	NA	0.5	1	0	NA	NA	1	NA	0.5	0	0	0	0	0	1	0	0	1	0.5	0
SNP_Sugarbeet_1396	NA	NA	NA	NA	NA	NA	NA	NA	NA	NA	NA	NA	NA	NA	1	NA	NA	NA	0	NA	NA	NA	NA	NA	0	NA	0	NA	NA	0	NA	NA	1	0	1	NA	0	NA	1	NA	0	0	0	0	0	0	0	1	0
SNP_Sugarbeet_1397	0	1	1	1	1	1	1	0	NA	0.5	0.5	1	0	0	NA	0	1	0	0	0	NA	0.5	NA	0.5	0.5	1	NA	0	NA	NA	0	0	0	0	NA	1	1	1	1	0	1	0.5	0	0	0.5	1	1	1	1
SNP_Sugarbeet_1398	NA	NA	NA	NA	NA	NA	NA	NA	NA	NA	NA	NA	NA	NA	1	NA	NA	NA	NA	NA	NA	NA	NA	NA	0.5	NA	NA	NA	NA	1	NA	NA	NA	NA	0	NA	NA	NA	NA	NA	NA	NA	NA	NA	NA	NA	NA	NA	NA
SNP_Sugarbeet_1399	0.5	0	0.5	0	0	0.5	0	1	NA	NA	1	0	1	0	1	0.5	0	0	0.5	0	1	0.5	0.5	0	0	1	1	1	0	0	NA	0.5	0	1	1	0	0.5	0	0	0	NA	0.5	1	1	0	0	0	1	0.5
SNP_Sugarbeet_1400	NA	NA	NA	NA	NA	NA	NA	NA	NA	NA	NA	NA	NA	NA	0	NA	NA	NA	NA	NA	NA	NA	NA	NA	1	NA	NA	NA	NA	1	NA	NA	NA	NA	0	NA	NA	NA	NA	NA	NA	NA	NA	NA	NA	NA	NA	NA	NA
SNP_Sugarbeet_1401	NA	NA	NA	NA	NA	NA	NA	NA	NA	NA	NA	NA	NA	NA	0	NA	NA	NA	NA	NA	NA	NA	NA	NA	0	NA	NA	NA	NA	0	NA	NA	NA	NA	1	NA	NA	NA	NA	NA	NA	NA	NA	NA	NA	NA	NA	NA	NA
SNP_Sugarbeet_1402	NA	NA	NA	NA	NA	NA	NA	NA	NA	NA	NA	NA	NA	NA	0	NA	NA	NA	NA	NA	NA	NA	NA	NA	0	NA	NA	NA	NA	0	NA	NA	NA	NA	0	NA	NA	NA	NA	NA	NA	NA	NA	NA	NA	NA	NA	NA	NA
SNP_Sugarbeet_1403	NA	0	0	0	0	0	0	0.5	0.5	0	0	0	0.5	NA	NA	1	NA	0	1	1	0	0	0.5	0.5	NA	0.5	NA	0	0	NA	0.5	NA	NA	NA	NA	0.5	0	0	0	0	0	0.5	0.5	0.5	0	0	0.5	0.5	0
SNP_Sugarbeet_1404	NA	NA	NA	NA	NA	NA	NA	NA	NA	NA	NA	NA	NA	NA	0	NA	NA	NA	NA	NA	NA	NA	NA	NA	NA	NA	NA	NA	NA	0	NA	NA	NA	NA	0.5	NA	NA	NA	NA	NA	NA	NA	NA	NA	NA	NA	NA	NA	NA
SNP_Sugarbeet_1405	0	0	0	0	0	0	0	0	0	0	0	0	0	0	NA	0	0	0	0	0	0	0	0	0	NA	0	NA	0	0	NA	0	0	NA	NA	NA	0	0	0	0	0	0	0	0	0	0	0	0	0	0
SNP_Sugarbeet_1406	1	1	0.5	1	0	0.5	1	0	0.5	0	0	0	0	1	1	1	0	1	1	1	1	1	1	1	1	1	0	1	1	1	0.5	0.5	1	1	0	1	0.5	NA	0	1	0.5	0	0	0.5	0	0	0	1	1
SNP_Sugarbeet_1407	NA	NA	NA	NA	NA	NA	NA	NA	NA	NA	NA	NA	NA	NA	1	NA	NA	NA	NA	NA	NA	NA	NA	NA	1	NA	NA	NA	NA	1	NA	NA	NA	NA	1	NA	NA	NA	NA	NA	NA	NA	NA	NA	NA	NA	NA	NA	NA
SNP_Sugarbeet_1408	0	0	0	0	0	0	0	0	0	0	0	0	0	0	0	0	0	0	0	0	0	0	0	0	0	0	0	0	0	0	0	0	0	0	0	0	0	0	0	0	0	0	0	0	0	0	0	0	0
SNP_Sugarbeet_1409	NA	NA	NA	NA	NA	NA	NA	NA	NA	NA	NA	NA	NA	NA	NA	NA	NA	NA	NA	NA	NA	NA	NA	NA	0	NA	NA	NA	NA	NA	NA	NA	NA	NA	NA	NA	NA	NA	NA	NA	NA	NA	NA	NA	NA	NA	NA	NA	NA
SNP_Sugarbeet_1410	1	0	0	0	0	1	0	0	0	0	0	0	0	NA	0.5	1	1	NA	0.5	0.5	0	1	1	1	1	0	1	1	0.5	1	0.5	0.5	1	1	0	1	0	0	0	0	1	0	0	0	0	0	1	0	0
SNP_Sugarbeet_1411	1	0	1	0	1	0	NA	1	1	NA	1	0	1	1	NA	1	0	1	1	1	1	0.5	1	1	0	0	1	1	0	NA	NA	1	1	1	NA	0	1	0	0	1	0	1	1	1	1	1	1	0	0
SNP_Sugarbeet_1412	NA	NA	NA	NA	NA	NA	NA	NA	NA	NA	NA	NA	NA	NA	0	NA	NA	NA	NA	NA	NA	NA	NA	NA	0	NA	NA	NA	NA	0	NA	NA	NA	NA	0	NA	NA	NA	NA	NA	NA	NA	NA	NA	NA	NA	NA	NA	NA
SNP_Sugarbeet_1413	0	0	0	0	0	0	0	0	0	0	0	0	0	0	NA	0	0	0	0	0	0	0	0	0	NA	0	NA	0	0	NA	0	0	NA	NA	NA	0	0	0	0	0	0	0	0	0	0	0	0	0	0
SNP_Sugarbeet_1414	NA	NA	NA	NA	NA	NA	NA	NA	NA	NA	NA	NA	NA	NA	0	NA	NA	NA	NA	NA	NA	NA	NA	NA	0	NA	NA	NA	NA	1	NA	NA	NA	NA	1	NA	NA	NA	NA	NA	NA	NA	NA	NA	NA	NA	NA	NA	NA
SNP_Sugarbeet_1415	1	0.5	0	1	0	0.5	0	0	NA	0	0	0	0.5	1	0	1	NA	NA	1	1	1	1	0.5	0.5	1	0	1	0	0.5	0	0	0	0	1	0	0	0	NA	0	0	NA	0	0	0	0	0	0	0	1
SNP_Sugarbeet_1416	NA	NA	NA	NA	NA	NA	NA	NA	NA	NA	NA	NA	NA	NA	0	NA	NA	NA	NA	NA	NA	NA	NA	NA	1	NA	NA	NA	NA	0	NA	NA	NA	NA	1	NA	NA	NA	NA	NA	NA	NA	NA	NA	NA	NA	NA	NA	NA
SNP_Sugarbeet_1417	NA	0	0	0	0	0	0	0	0	NA	0	0	0	0	NA	NA	0	0	0	0	NA	0	0	0	NA	0	NA	0	0	NA	0	0	NA	NA	NA	0	0	0	0	0	0	0	0	0	NA	0	0	0	0
SNP_Sugarbeet_1418	NA	NA	NA	NA	NA	NA	NA	NA	NA	NA	NA	NA	NA	NA	1	NA	NA	NA	NA	NA	NA	NA	NA	NA	0	NA	NA	NA	NA	1	NA	NA	NA	NA	0	NA	NA	NA	NA	NA	NA	NA	NA	NA	NA	NA	NA	NA	NA
SNP_Sugarbeet_1419	NA	NA	NA	NA	NA	NA	NA	NA	NA	NA	NA	NA	NA	NA	0	NA	NA	NA	NA	NA	NA	NA	NA	NA	0	NA	NA	NA	NA	1	NA	NA	NA	NA	0	NA	NA	NA	NA	NA	NA	NA	NA	NA	NA	NA	NA	NA	NA
SNP_Sugarbeet_1420	NA	NA	NA	NA	NA	NA	NA	NA	NA	NA	NA	NA	NA	NA	0	NA	NA	NA	NA	NA	NA	NA	NA	NA	0.5	NA	NA	NA	NA	0	NA	NA	NA	NA	0	NA	NA	NA	NA	NA	NA	NA	NA	NA	NA	NA	NA	NA	NA
SNP_Sugarbeet_1421	0	1	0	1	0	0.5	0	0	NA	0	0	0	0	0	0	0	0	0	0	0	0.5	0.5	0	0	0	0	0	0	0.5	0	NA	0	0	0	0	0	0	NA	0	0	0.5	0	0	0	0	0	0	1	0
SNP_Sugarbeet_1422	NA	NA	NA	NA	NA	NA	NA	NA	NA	NA	NA	NA	NA	NA	NA	NA	NA	NA	NA	NA	NA	NA	NA	NA	NA	NA	NA	NA	NA	NA	NA	NA	NA	NA	NA	NA	NA	NA	NA	NA	NA	NA	NA	NA	NA	NA	NA	NA	NA
SNP_Sugarbeet_1423	1	0	0	0	0	0	1	0	0	0	0	1	0.5	1	0	0.5	1	1	0	0	1	NA	0	0	0	0	0	0	0	0	NA	0.5	0	0	1	0	NA	0	1	NA	0	0	0	0	0	0	1	0	1
SNP_Sugarbeet_1424	NA	NA	NA	NA	NA	NA	NA	NA	NA	NA	NA	NA	NA	NA	1	NA	NA	NA	NA	NA	NA	NA	NA	NA	0	NA	NA	NA	NA	0	NA	NA	NA	NA	0	NA	NA	NA	NA	NA	NA	NA	NA	NA	NA	NA	NA	NA	NA
SNP_Sugarbeet_1425	NA	NA	NA	NA	NA	NA	NA	NA	NA	NA	NA	NA	NA	NA	1	NA	NA	NA	NA	NA	NA	NA	NA	NA	0.5	NA	NA	NA	NA	1	NA	NA	NA	NA	1	NA	NA	NA	NA	NA	NA	NA	NA	NA	NA	NA	NA	NA	NA
SNP_Sugarbeet_1426	0	0	0	0.5	0	0	1	0	0.5	0	0	1	0.5	0	0	0	0	0	0	0	0	0	0	0	0.5	0	0	0	0.5	0	NA	0	0	0	0	1	0	0.5	1	1	0	0	0	0.5	0	0	0	0	0.5
SNP_Sugarbeet_1427	0	0	0	0	1	0	0	0	0.5	0	0	0	1	0	0	0	0	0	0	NA	0	0	0	0	0	0	0	0	0	0	0	0	1	1	0	0	0	NA	0.5	0	0	1	0	1	0	0	1	0	0
SNP_Sugarbeet_1428	1	0	0	1	0	0	0	0	1	0	0	0	1	1	0	1	0	0.5	0	NA	1	1	0	0	1	0	0	0	1	1	0	0.5	0	0	1	NA	0	1	0	NA	0	0	0	1	0	0	0	0	0
SNP_Sugarbeet_1429	NA	NA	NA	NA	NA	NA	NA	NA	NA	NA	NA	NA	NA	NA	0	NA	NA	NA	NA	NA	NA	NA	NA	NA	0	NA	NA	NA	NA	0.5	NA	NA	NA	NA	0	NA	NA	NA	NA	NA	NA	NA	NA	NA	NA	NA	NA	NA	NA
SNP_Sugarbeet_1430	NA	NA	NA	NA	NA	NA	NA	NA	NA	NA	NA	NA	NA	NA	0	NA	NA	NA	NA	NA	NA	NA	NA	NA	0	NA	NA	NA	NA	0.5	NA	NA	NA	NA	0	NA	NA	NA	NA	NA	NA	NA	NA	NA	NA	NA	NA	NA	NA
SNP_Sugarbeet_1431	NA	NA	NA	NA	NA	NA	NA	NA	NA	NA	NA	NA	NA	NA	NA	NA	NA	NA	NA	NA	NA	NA	NA	NA	NA	NA	NA	NA	NA	NA	NA	NA	NA	NA	NA	NA	NA	NA	NA	NA	NA	NA	NA	NA	NA	NA	NA	NA	NA
SNP_Sugarbeet_1432	NA	NA	NA	NA	NA	NA	NA	NA	NA	NA	NA	NA	NA	NA	NA	NA	NA	NA	0	NA	NA	NA	NA	NA	NA	NA	NA	NA	NA	NA	NA	NA	NA	NA	NA	NA	NA	NA	NA	NA	NA	0	0	NA	0	NA	0	NA	NA
SNP_Sugarbeet_1433	NA	0	NA	0	NA	0	0	NA	0	0	NA	0	0	0	NA	NA	0	0	NA	NA	0	0	0	0	NA	0	NA	0	0	NA	0	NA	NA	NA	NA	0	0	0	0	0	0	0	0	0	0	0	0	0	0
SNP_Sugarbeet_1434	NA	NA	NA	NA	NA	NA	NA	NA	NA	NA	NA	NA	NA	NA	NA	NA	NA	NA	0	NA	NA	NA	NA	NA	NA	NA	NA	NA	NA	NA	NA	NA	NA	NA	NA	NA	NA	0	0	NA	0	0	NA	NA	0	0	NA	NA	NA
SNP_Sugarbeet_1435	NA	NA	NA	NA	NA	NA	NA	NA	NA	NA	NA	NA	NA	NA	0	NA	NA	NA	0	NA	NA	NA	NA	NA	0	NA	0	NA	NA	0	NA	NA	0	0	0	NA	0	NA	1	NA	0	0	0	0	0	0	0	0	0
SNP_Sugarbeet_1436	NA	NA	NA	NA	NA	NA	NA	NA	NA	NA	NA	NA	NA	NA	0	NA	NA	NA	1	NA	NA	NA	NA	NA	0	NA	0	NA	NA	0	NA	NA	0	0	1	NA	0	NA	0	NA	0	1	0	0	0.5	0	0	0	0.5
SNP_Sugarbeet_1437	0	0	0	0	0	0	0.5	0	0	0	0	1	0	0	0	NA	NA	0	0	0	0	0	0	0	0	0	0	0	0	0	0	0	0.5	0	0	1	0	0	0.5	1	0	0	0	0	0	0	0	1	0
SNP_Sugarbeet_1438	NA	NA	NA	NA	NA	NA	NA	NA	NA	NA	NA	NA	NA	NA	0	NA	NA	NA	NA	NA	NA	NA	NA	NA	0	NA	NA	NA	NA	0	NA	NA	NA	NA	0	NA	NA	NA	NA	NA	NA	NA	NA	NA	NA	NA	NA	NA	NA
SNP_Sugarbeet_1439	NA	NA	NA	NA	NA	NA	NA	NA	NA	NA	NA	NA	NA	NA	0	NA	NA	NA	NA	NA	NA	NA	NA	NA	1	NA	NA	NA	NA	0	NA	NA	NA	NA	0.5	NA	NA	NA	NA	NA	NA	NA	NA	NA	NA	NA	NA	NA	NA
SNP_Sugarbeet_1440	0	0	0	0	0	0	0	0	0	0	0	0	0	0	NA	0	0	0	0	0	0	0	0	0	NA	0	NA	0	0	NA	0	0	NA	NA	NA	0	0	0	0	0	0	0	0	0	0	0	0	0	0
SNP_Sugarbeet_1441	NA	NA	NA	NA	NA	NA	NA	NA	NA	NA	NA	NA	NA	NA	0	NA	NA	NA	NA	NA	NA	NA	NA	NA	0	NA	NA	NA	NA	0	NA	NA	NA	NA	NA	NA	NA	NA	NA	NA	NA	NA	NA	NA	NA	NA	NA	NA	NA
SNP_Sugarbeet_1442	NA	NA	NA	NA	NA	NA	NA	NA	NA	NA	NA	NA	NA	NA	0	NA	NA	NA	NA	NA	NA	NA	NA	NA	0	NA	NA	NA	NA	1	NA	NA	NA	NA	0	NA	NA	NA	NA	NA	NA	NA	NA	NA	NA	NA	NA	NA	NA
SNP_Sugarbeet_1443	NA	NA	NA	NA	NA	NA	NA	NA	NA	NA	NA	NA	NA	NA	0	NA	NA	NA	NA	NA	NA	NA	NA	NA	0	NA	NA	NA	NA	0	NA	NA	NA	NA	0	NA	NA	NA	NA	NA	NA	NA	NA	NA	NA	NA	NA	NA	NA
SNP_Sugarbeet_1444	NA	NA	NA	NA	NA	NA	NA	NA	NA	NA	NA	NA	NA	NA	NA	NA	NA	NA	NA	NA	NA	NA	NA	NA	NA	NA	NA	NA	NA	NA	NA	NA	NA	NA	NA	NA	NA	NA	NA	NA	NA	NA	NA	NA	NA	NA	NA	NA	NA
SNP_Sugarbeet_1445	NA	NA	NA	NA	NA	NA	NA	NA	NA	NA	NA	NA	NA	NA	0	NA	NA	NA	NA	NA	NA	NA	NA	NA	1	NA	NA	NA	NA	1	NA	NA	NA	NA	1	NA	NA	NA	NA	NA	NA	NA	NA	NA	NA	NA	NA	NA	NA
SNP_Sugarbeet_1446	0	0	0	0	0	0	0	0	0	0	0	0	0	0	0	0	0	0	0	0	0	0	0	0	0	0	0	0	0	0	0	0	0	0	0	0	0	0	0	0	0	0	0	0	0	0	0	0	0
SNP_Sugarbeet_1447	NA	NA	NA	NA	NA	NA	NA	NA	NA	NA	NA	NA	NA	NA	0	NA	NA	NA	NA	NA	NA	NA	NA	NA	0	NA	NA	NA	NA	0	NA	NA	NA	NA	0	NA	NA	NA	NA	NA	NA	NA	NA	NA	NA	NA	NA	NA	NA
SNP_Sugarbeet_1448	NA	NA	NA	NA	NA	NA	NA	NA	NA	NA	NA	NA	NA	NA	NA	NA	NA	0	0	NA	NA	NA	NA	0	NA	NA	NA	NA	NA	NA	NA	NA	NA	NA	NA	0	0	0	0	NA	0	0	0	0	0	0	0	0	0
SNP_Sugarbeet_1449	NA	NA	NA	NA	NA	NA	NA	NA	NA	NA	NA	NA	NA	NA	0	NA	NA	NA	NA	NA	NA	NA	NA	NA	0.5	NA	NA	NA	NA	0	NA	NA	NA	NA	0	NA	NA	NA	NA	NA	NA	NA	NA	NA	NA	NA	NA	NA	NA
SNP_Sugarbeet_1450	0	0	0	1	0	0	0	0	0	0	0	0	0	0	0	0	0	0	0	0	0	0	0	0	0	0	0	0	0	0	NA	0	0	0	0	0	0	NA	0	0	0	0.5	0	0	0	0	0	0.5	0
SNP_Sugarbeet_1451	0	0	0	0	0	0	0.5	0	0.5	0	0	0	0	0	0	0	0	0	0	0	0	0	0	0	0	0	0	0	0	0	0	0	0	0	0	0	0	0	0	1	0	0	0	0	0	0	0	0	0
SNP_Sugarbeet_1452	0.5	0	1	0	1	0	0	0	1	1	1	0	0.5	0	1	0	0	0	0.5	0	0	0	0.5	0.5	1	1	0	1	1	1	1	0.5	0	1	0	1	1	0	0	0	0	1	0	1	1	1	0	0	0
SNP_Sugarbeet_1453	0	NA	0	0	0	NA	0	0	0	0	0	0.5	0	0	0	0	NA	0	0	0	0	0	0	0	NA	NA	0	0	0	0	0	0	NA	0	0	0	0	NA	1	0	NA	0	0	0	0	0	0	0	0
SNP_Sugarbeet_1454	NA	NA	NA	NA	NA	NA	NA	NA	NA	NA	NA	NA	NA	NA	NA	NA	NA	NA	NA	NA	NA	NA	NA	NA	NA	NA	NA	NA	NA	NA	NA	NA	NA	NA	NA	NA	NA	NA	NA	NA	NA	NA	NA	NA	NA	NA	NA	NA	NA
SNP_Sugarbeet_1455	0	0	0	1	0	0	NA	0	0	0	0	0	0	0	NA	0	0	NA	0	0	0	0	0	0	NA	0	NA	0	0.5	NA	0	0	NA	NA	NA	0	0	1	1	0	0	0	0	0	0	0	0	0	0
SNP_Sugarbeet_1456	0	0	0	0	1	0	0	0	NA	0	0	0	1	0	0	0	NA	0	0	0	0	0	0	0	0	0	0	0	0	0	0	0	0	1	0	0	0	NA	0.5	0.5	0	1	0	1	0	0	1	0	0
SNP_Sugarbeet_1457	NA	NA	NA	NA	NA	NA	NA	NA	NA	NA	NA	NA	NA	NA	0	NA	NA	NA	NA	NA	NA	NA	NA	NA	0	NA	NA	NA	NA	0	NA	NA	NA	NA	1	NA	NA	NA	NA	NA	NA	NA	NA	NA	NA	NA	NA	NA	NA
SNP_Sugarbeet_1458	NA	NA	NA	NA	NA	NA	NA	NA	NA	NA	NA	NA	NA	NA	0.5	NA	NA	NA	NA	NA	NA	NA	NA	NA	NA	NA	NA	NA	NA	0	NA	NA	NA	NA	0.5	NA	NA	NA	NA	NA	NA	NA	NA	NA	NA	NA	NA	NA	NA
SNP_Sugarbeet_1459	NA	NA	NA	NA	NA	NA	NA	NA	NA	NA	NA	NA	NA	NA	0	NA	NA	NA	0	NA	NA	NA	NA	NA	0	NA	1	NA	NA	0	NA	NA	0	1	0	NA	NA	NA	0	NA	0.5	0	1	0	0	0	0	0	0
SNP_Sugarbeet_1460	NA	NA	NA	NA	NA	NA	NA	NA	NA	NA	NA	NA	NA	NA	0	NA	NA	NA	NA	NA	NA	NA	NA	NA	0	NA	NA	NA	NA	0	NA	NA	NA	NA	0	NA	NA	NA	NA	NA	NA	NA	NA	NA	NA	NA	NA	NA	NA
SNP_Sugarbeet_1461	1	0	NA	1	1	NA	NA	1	1	NA	1	NA	1	1	NA	1	NA	1	1	1	1	1	NA	1	NA	NA	NA	1	NA	NA	NA	1	NA	NA	NA	NA	NA	1	NA	0	NA	NA	1	1	NA	NA	0	0	1
SNP_Sugarbeet_1462	0	0	0.5	0	NA	0	0	0.5	0.5	0	0.5	0	0.5	0	NA	0	NA	0	0	0	0	0	1	1	NA	0	NA	NA	0	NA	0.5	NA	NA	1	NA	0	0.5	0	0	0	0	0.5	0.5	0.5	0	0	NA	0	0
SNP_Sugarbeet_1463	0	0.5	0	0	NA	0.5	0	0	0	0	0	0	0	1	NA	0	1	1	0	NA	0	0	1	1	0	0	0	0	0	NA	0	0	0	1	NA	0	0	NA	1	NA	0.5	0	0	0	0	0	0	0	0
SNP_Sugarbeet_1464	NA	NA	NA	NA	NA	NA	NA	NA	NA	NA	NA	NA	NA	NA	1	NA	NA	NA	NA	NA	NA	NA	NA	NA	0	NA	NA	NA	NA	0.5	NA	NA	NA	NA	0	NA	NA	NA	NA	NA	NA	NA	NA	NA	NA	NA	NA	NA	NA
SNP_Sugarbeet_1465	0	0	0	0	0	0	NA	0	NA	0	0	0	0	0	0	0	NA	0	0	0	0	0	0	0	0	0	0	0	0	0	0	0	0	NA	0	0	0	0	1	0	0	0	0	0.5	0	0	0	0	1
SNP_Sugarbeet_1466	NA	NA	NA	NA	NA	NA	NA	NA	NA	NA	NA	NA	NA	NA	0	NA	NA	NA	NA	NA	NA	NA	NA	NA	0	NA	NA	NA	NA	0	NA	NA	NA	NA	0	NA	NA	NA	NA	NA	NA	NA	NA	NA	NA	NA	NA	NA	NA
SNP_Sugarbeet_1467	NA	NA	NA	NA	NA	NA	NA	NA	NA	NA	NA	NA	NA	NA	NA	NA	NA	NA	NA	NA	NA	NA	NA	NA	NA	NA	NA	NA	NA	NA	NA	NA	NA	NA	NA	NA	NA	NA	NA	NA	NA	NA	NA	NA	NA	NA	NA	NA	NA
SNP_Sugarbeet_1468	0	1	1	1	0	1	0.5	0	NA	1	0.5	0	NA	1	NA	0	0	NA	NA	0	1	1	0	0	1	NA	0	1	1	NA	0.5	NA	0	0	NA	0	NA	NA	0	1	NA	NA	NA	NA	NA	NA	NA	0	NA
SNP_Sugarbeet_1469	NA	NA	NA	NA	NA	NA	NA	NA	NA	NA	NA	NA	NA	NA	0	NA	NA	NA	NA	NA	NA	NA	NA	NA	0	NA	NA	NA	NA	0	NA	NA	NA	NA	0	NA	NA	NA	NA	NA	NA	NA	NA	NA	NA	NA	NA	NA	NA
SNP_Sugarbeet_1470	0	0	0	0	0	0	0	0	0	0	0	0	0	0	0	0	0	1	0	0	0	0	0	NA	0	0	0	0	0	0	0	0	0	0	0	NA	0	0	0	0	0	0	0	0	0	0	0	0	0
SNP_Sugarbeet_1471	NA	NA	NA	NA	NA	NA	NA	NA	NA	NA	NA	NA	NA	NA	0	NA	NA	NA	NA	NA	NA	NA	NA	NA	0	NA	NA	NA	NA	0	NA	NA	NA	NA	0	NA	NA	NA	NA	NA	NA	NA	NA	NA	NA	NA	NA	NA	NA
SNP_Sugarbeet_1472	0	0	0	0	0	0.5	NA	0	0	NA	0	1	0.5	0	0	0	0	0	1	0	0	0	0	0	1	0	1	0.5	NA	1	NA	0	0	0	1	1	0	0	0	1	NA	0	0	0	0	0	1	1	1
SNP_Sugarbeet_1473	1	0	1	0	0	1	0	0	NA	NA	0.5	0	0	NA	0.5	1	1	NA	0.5	0.5	0	1	1	1	1	0	NA	1	0.5	1	0.5	1	NA	NA	0	1	1	0	0	0	1	0	0	0	1	1	1	1	0
SNP_Sugarbeet_1474	NA	NA	NA	NA	NA	NA	NA	NA	NA	NA	NA	NA	NA	NA	0	NA	NA	NA	NA	NA	NA	NA	NA	NA	0	NA	NA	NA	NA	0	NA	NA	NA	NA	0	NA	NA	NA	NA	NA	NA	NA	NA	NA	NA	NA	NA	NA	NA
SNP_Sugarbeet_1475	0	0	NA	0	0	0	0	0.5	0	0	NA	0	0.5	0	0	0	0	0	0	0	0	0	1	1	0	0	NA	0.5	0	0	0	0	0	0	0	1	NA	0	0	0	0	0	0.5	0	0	0	1	0	0
SNP_Sugarbeet_1476	0	0	0	0	0	0	0	0	0	0	0	0	0	0	NA	0	0	0	0	0	0	0	0	0	NA	0	NA	0	0	NA	0	0	NA	NA	NA	0	0	0	0	0	0	0	0	0	0	0	0	0	0
SNP_Sugarbeet_1477	0	0	0	0.5	0	0	0.5	0	1	0	0	0	NA	0	1	0	0	0	0	0	0	0	0	0	0	0	0	0	0	0	0	0	0	1	0	0	0	0.5	0	0.5	0	0.5	0	1	0	0	1	NA	0
SNP_Sugarbeet_1478	0	1	0	0	0	0	0	1	0	0	1	0	0	0	NA	0	0	0	0	0	NA	0	1	NA	0	0	0	1	0	NA	0	1	NA	0	NA	0	0	0	0	0	0	0	NA	0	0	0	1	0	0
SNP_Sugarbeet_1479	NA	NA	NA	NA	NA	NA	NA	NA	NA	NA	NA	NA	NA	NA	0	NA	NA	NA	NA	NA	NA	NA	NA	NA	NA	NA	NA	NA	NA	0	NA	NA	NA	NA	0	NA	NA	NA	NA	NA	NA	NA	NA	NA	NA	NA	NA	NA	NA
SNP_Sugarbeet_1480	NA	NA	NA	NA	NA	NA	NA	NA	NA	NA	NA	NA	NA	NA	1	NA	NA	NA	NA	NA	NA	NA	NA	NA	0	NA	NA	NA	NA	1	NA	NA	NA	NA	0	NA	NA	NA	NA	NA	NA	NA	NA	NA	NA	NA	NA	NA	NA
SNP_Sugarbeet_1481	0	0	0	NA	0	0	0	0	0	NA	0	0	0	0	NA	0	0	0	0	0	0	0	0	0	NA	NA	NA	0	NA	NA	0	NA	NA	NA	NA	0	0	0	0	0	0	0	0	0	0	0	0	0	0
SNP_Sugarbeet_1482	NA	NA	NA	NA	NA	NA	NA	NA	NA	NA	NA	NA	NA	NA	NA	NA	NA	NA	NA	NA	NA	NA	NA	NA	NA	NA	NA	NA	NA	NA	NA	NA	NA	NA	NA	NA	NA	NA	NA	NA	NA	NA	NA	NA	NA	NA	NA	NA	NA
SNP_Sugarbeet_1483	NA	NA	NA	NA	NA	NA	NA	NA	NA	NA	NA	NA	NA	NA	1	NA	NA	NA	NA	NA	NA	NA	NA	NA	1	NA	NA	NA	NA	1	NA	NA	NA	NA	0.5	NA	NA	NA	NA	NA	NA	NA	NA	NA	NA	NA	NA	NA	NA
SNP_Sugarbeet_1484	0	0	0	0	0	0	0	0	0	0	0	0	0	0	NA	0	0	0	0	0	0	0	0	0	NA	0	NA	0	0	NA	0	0	NA	NA	NA	0	0	0	0	0	0	0	0	0	0	0	0	0	0
SNP_Sugarbeet_1485	NA	NA	NA	NA	NA	NA	NA	NA	NA	NA	NA	NA	NA	NA	0	NA	NA	NA	NA	NA	NA	NA	NA	NA	0	NA	NA	NA	NA	0	NA	NA	NA	NA	0	NA	NA	NA	NA	NA	NA	NA	NA	NA	NA	NA	NA	NA	NA
SNP_Sugarbeet_1486	0	0	0	0	0	0	0	0	0	0	0	0	0	0	0	0	0	0	0	0	0	0	0	0	0	0	0	0	0	0	0	0	0	0	0	0	0	0	0	0	0	0	0	0	0	0	0	0	0
SNP_Sugarbeet_1487	NA	NA	NA	NA	NA	NA	NA	NA	NA	NA	NA	NA	NA	NA	0	NA	NA	NA	NA	NA	NA	NA	NA	NA	0	NA	NA	NA	NA	0	NA	NA	NA	NA	0.5	NA	NA	NA	NA	NA	NA	NA	NA	NA	NA	NA	NA	NA	NA
SNP_Sugarbeet_1488	0	0	0	0	0	0	0	0	0	0	0	0	0.5	1	0	0	NA	1	0	0	0	0	0	0	0	0	0	0	0	0	0	0	0	0	0	0	0	0	0	0	0	0	0	0	0	0	0	0	0
SNP_Sugarbeet_1489	NA	NA	NA	NA	NA	NA	NA	NA	NA	NA	NA	NA	NA	NA	NA	NA	NA	NA	NA	NA	NA	NA	NA	NA	NA	NA	NA	NA	NA	NA	NA	NA	NA	NA	NA	NA	NA	NA	NA	NA	NA	NA	NA	NA	NA	NA	NA	NA	NA
SNP_Sugarbeet_1490	0	0	NA	0	1	0	0	1	0	0	0	0	0	0	0	0	0	0	0	0	0	0	0.5	0.5	0	0	1	0	0	0	0	0	0	0	0	0	0.5	0	0	0	0	0	1	0	0	0	0	0	0
SNP_Sugarbeet_1491	NA	NA	NA	NA	NA	NA	NA	NA	NA	NA	NA	NA	NA	NA	0	NA	NA	NA	NA	NA	NA	NA	NA	NA	0	NA	NA	NA	NA	0	NA	NA	NA	NA	0	NA	NA	NA	NA	NA	NA	NA	NA	NA	NA	NA	NA	NA	NA
SNP_Sugarbeet_1492	NA	NA	NA	NA	NA	NA	NA	NA	NA	NA	NA	NA	NA	NA	1	NA	NA	NA	NA	NA	NA	NA	NA	NA	1	NA	NA	NA	NA	1	NA	NA	NA	NA	1	NA	NA	NA	NA	NA	NA	NA	NA	NA	NA	NA	NA	NA	NA
SNP_Sugarbeet_1493	NA	NA	NA	NA	NA	NA	NA	NA	NA	NA	NA	NA	NA	NA	0	NA	NA	NA	NA	NA	NA	NA	NA	NA	0	NA	NA	NA	NA	0	NA	NA	NA	NA	0	NA	NA	NA	NA	NA	NA	NA	NA	NA	NA	NA	NA	NA	NA
SNP_Sugarbeet_1494	0	0	1	0	0	0	0	1	0.5	0	1	0	0.5	0	0	0	0	0	0	0	0	0	1	1	0	0	0	1	0	0	0.5	1	0	1	0	0	1	0	0	0	0	0.5	1	0.5	0	NA	0	0	0
SNP_Sugarbeet_1495	NA	NA	NA	NA	NA	NA	NA	NA	NA	NA	NA	NA	NA	NA	0	NA	NA	NA	NA	NA	NA	NA	NA	NA	NA	NA	NA	NA	NA	0	NA	NA	NA	NA	0	NA	NA	NA	NA	NA	NA	NA	NA	NA	NA	NA	NA	NA	NA
SNP_Sugarbeet_1496	NA	NA	NA	NA	NA	NA	NA	NA	NA	NA	NA	NA	NA	NA	1	NA	NA	NA	NA	NA	NA	NA	NA	NA	1	NA	NA	NA	NA	0	NA	NA	NA	NA	1	NA	NA	NA	NA	NA	NA	NA	NA	NA	NA	NA	NA	NA	NA
SNP_Sugarbeet_1497	NA	NA	NA	NA	NA	NA	NA	NA	NA	NA	NA	NA	NA	NA	1	NA	NA	NA	NA	NA	NA	NA	NA	NA	1	NA	NA	NA	NA	1	NA	NA	NA	NA	1	NA	NA	NA	NA	NA	NA	NA	NA	NA	NA	NA	NA	NA	NA
SNP_Sugarbeet_1498	0	1	0	0	0	NA	0	0	0	0	0	0	NA	0	0.5	0	0	0	0.5	0	0	0.5	NA	NA	1	1	0.5	1	NA	0	0	0	0	1	0	0	0	0	0	0	0.5	0	0	0	0	0	0	0	0
SNP_Sugarbeet_1499	NA	NA	NA	NA	NA	NA	NA	NA	NA	NA	NA	NA	NA	NA	0	NA	NA	NA	NA	NA	NA	NA	NA	NA	0	NA	NA	NA	NA	0	NA	NA	NA	NA	0	NA	NA	NA	NA	NA	NA	NA	NA	NA	NA	NA	NA	NA	NA
SNP_Sugarbeet_1500	NA	NA	NA	NA	NA	NA	NA	NA	NA	NA	NA	NA	NA	NA	0	NA	NA	NA	NA	NA	NA	NA	NA	NA	0	NA	NA	NA	NA	0	NA	NA	NA	NA	0	NA	NA	NA	NA	NA	NA	NA	NA	NA	NA	NA	NA	NA	NA
SNP_Sugarbeet_1501	0	0	0.5	1	1	1	0.5	0	1	1	0.5	1	0.5	0	0	0	1	NA	0.5	0.5	0	1	1	1	0.5	1	1	0	0	0	NA	0	1	1	1	1	0.5	1	1	0.5	1	0	0	1	1	NA	0	0	0
SNP_Sugarbeet_1502	NA	NA	NA	NA	NA	NA	NA	NA	NA	NA	NA	NA	NA	NA	NA	NA	NA	NA	NA	NA	NA	NA	NA	NA	1	NA	NA	NA	NA	NA	NA	NA	NA	NA	NA	NA	NA	NA	NA	NA	NA	NA	NA	NA	NA	NA	NA	NA	NA
SNP_Sugarbeet_1503	0	NA	0	0	0	0	0	0	NA	0	0	0	0.5	0	0	0	0	0	0.5	0.5	0	0	1	1	0	1	0	0	0	0	0	0	0	1	0	1	0	0	0	0	0	0.5	0	1	0	0	1	1	0
SNP_Sugarbeet_1504	NA	NA	NA	NA	NA	NA	NA	NA	NA	NA	NA	NA	NA	NA	NA	NA	NA	NA	NA	NA	NA	NA	NA	NA	NA	NA	NA	NA	NA	NA	NA	NA	NA	NA	NA	NA	NA	NA	NA	NA	NA	NA	NA	NA	NA	NA	NA	NA	NA
SNP_Sugarbeet_1505	0	0	0	0	0	0	0	0	0	0	0	0	0	0	NA	0	0	0	0	0	0	0	0	0	0	0	NA	0	0	NA	0	0	NA	0	NA	1	0	0	0	0	0	0	0	0	0	0	0	0	0
SNP_Sugarbeet_1506	NA	0	NA	0	1	0	0	NA	0.5	0	0	1	1	0	NA	NA	0	0	NA	NA	NA	0	NA	NA	0	NA	1	0	0	NA	1	NA	1	1	NA	1	NA	0	0	0	0	1	NA	0.5	NA	NA	NA	1	0
SNP_Sugarbeet_1507	NA	NA	NA	NA	NA	NA	NA	NA	NA	NA	NA	NA	NA	NA	0	NA	NA	NA	NA	NA	NA	NA	NA	NA	0	NA	NA	NA	NA	0	NA	NA	NA	NA	0	NA	NA	NA	NA	NA	NA	NA	NA	NA	NA	NA	NA	NA	NA
SNP_Sugarbeet_1508	NA	NA	NA	NA	NA	NA	NA	NA	NA	NA	NA	NA	NA	NA	NA	NA	NA	NA	NA	NA	NA	NA	NA	NA	NA	NA	NA	NA	NA	0	NA	NA	NA	NA	0	NA	NA	NA	NA	NA	NA	NA	NA	NA	NA	NA	NA	NA	NA
SNP_Sugarbeet_1509	NA	NA	NA	NA	NA	NA	NA	NA	NA	NA	NA	NA	NA	NA	0	NA	NA	NA	NA	NA	NA	NA	NA	NA	0	NA	NA	NA	NA	0	NA	NA	NA	NA	0	NA	NA	NA	NA	NA	NA	NA	NA	NA	NA	NA	NA	NA	NA
SNP_Sugarbeet_1510	NA	NA	NA	NA	NA	NA	NA	NA	NA	NA	NA	NA	NA	NA	0	NA	NA	NA	NA	NA	NA	NA	NA	NA	0	NA	NA	NA	NA	0.5	NA	NA	NA	NA	0	NA	NA	NA	NA	NA	NA	NA	NA	NA	NA	NA	NA	NA	NA
SNP_Sugarbeet_1511	NA	NA	NA	NA	NA	NA	NA	NA	NA	NA	NA	NA	NA	NA	0	NA	NA	NA	NA	NA	NA	NA	NA	NA	1	NA	NA	NA	NA	NA	NA	NA	NA	NA	0	NA	NA	NA	NA	NA	NA	NA	NA	NA	NA	NA	NA	NA	NA
SNP_Sugarbeet_1512	NA	NA	NA	NA	NA	NA	NA	NA	NA	NA	NA	NA	NA	NA	NA	NA	NA	1	0	NA	NA	NA	NA	1	NA	NA	NA	NA	NA	NA	NA	NA	NA	NA	NA	NA	NA	0	1	NA	1	NA	NA	NA	0	0	0	NA	0
SNP_Sugarbeet_1513	0	0	0	0	0	0	0	0	0	0	0	0	0	0	NA	0	0	0	0	0	0	0	0	0	NA	0	NA	0	0	NA	0	0	NA	NA	NA	0	0	0	0	0	0	0	0	0	0	0	0	0	0
SNP_Sugarbeet_1514	NA	NA	NA	NA	NA	NA	NA	NA	NA	NA	NA	NA	NA	NA	0	NA	NA	NA	NA	NA	NA	NA	NA	NA	1	NA	NA	NA	NA	1	NA	NA	NA	NA	1	NA	NA	NA	NA	NA	NA	NA	NA	NA	NA	NA	NA	NA	NA
SNP_Sugarbeet_1515	NA	NA	NA	NA	NA	NA	NA	NA	NA	NA	NA	NA	NA	NA	0	NA	NA	NA	NA	NA	NA	NA	NA	NA	NA	NA	NA	NA	NA	0	NA	NA	NA	NA	0	NA	NA	NA	NA	NA	NA	NA	NA	NA	NA	NA	NA	NA	NA
SNP_Sugarbeet_1516	0	0	0	0	0	0	0	1	NA	0	0.5	0	0.5	NA	0	0	0	0	0	0	0	0	NA	0.5	0	0	1	0	0	0	0	1	0	0	0	0	0	0	0.5	0	0	1	1	0	0	0	0	0	0
SNP_Sugarbeet_1517	0	0	0	0	0	0	0	0	0	0	0	0	0	0	0	0	0	1	0	0	0	0	0	NA	0	0	0	0	0	0	0	0	0	0	0	NA	0	0	0	0	0	0	0	0	0	0	0	0	0
SNP_Sugarbeet_1518	1	0	1	0	1	0	1	0	0	1	NA	0	NA	0.5	NA	1	1	1	0.5	1	1	1	0	0	NA	0	NA	0	0	NA	1	1	NA	NA	NA	0	1	0	1	0.5	0	0	0	0	1	1	0	0	1
SNP_Sugarbeet_1519	0	0.5	0.5	NA	0	1	NA	0	1	1	0	0	1	1	0	0	NA	1	0	0	0	0	0	0	NA	0	NA	0	NA	1	0	0	0	0.5	1	0	0.5	0	0	0	1	1	0	1	1	0	1	NA	0
SNP_Sugarbeet_1520	NA	NA	NA	NA	NA	NA	NA	NA	NA	NA	NA	NA	NA	NA	NA	NA	NA	NA	NA	NA	NA	NA	NA	NA	0.5	NA	NA	NA	NA	NA	NA	NA	NA	NA	NA	NA	NA	NA	NA	NA	NA	NA	NA	NA	NA	NA	NA	NA	NA
SNP_Sugarbeet_1521	1	0	1	1	1	0	0	0.5	0	1	1	0	0	NA	NA	1	0	0	0.5	1	1	0.5	0	1	0	1	0	0	0	0	NA	1	1	1	0	0	1	NA	0	0	0	0.5	0.5	0	1	1	0	0	0
SNP_Sugarbeet_1522	NA	NA	NA	NA	NA	NA	NA	NA	NA	NA	NA	NA	NA	NA	0	NA	NA	NA	NA	NA	NA	NA	NA	NA	0	NA	NA	NA	NA	0	NA	NA	NA	NA	0	NA	NA	NA	NA	NA	NA	NA	NA	NA	NA	NA	NA	NA	NA
SNP_Sugarbeet_1523	NA	NA	NA	NA	NA	NA	NA	NA	NA	NA	NA	NA	NA	NA	1	NA	NA	NA	NA	NA	NA	NA	NA	NA	NA	NA	NA	NA	NA	1	NA	NA	NA	NA	0	NA	NA	NA	NA	NA	NA	NA	NA	NA	NA	NA	NA	NA	NA
SNP_Sugarbeet_1524	NA	NA	NA	NA	NA	NA	NA	NA	NA	NA	NA	NA	NA	NA	0	NA	NA	NA	NA	NA	NA	NA	NA	NA	0	NA	NA	NA	NA	0	NA	NA	NA	NA	0	NA	NA	NA	NA	NA	NA	NA	NA	NA	NA	NA	NA	NA	NA
SNP_Sugarbeet_1525	NA	NA	NA	NA	NA	NA	NA	NA	NA	NA	NA	NA	NA	NA	1	NA	NA	NA	NA	NA	NA	NA	NA	NA	0	NA	NA	NA	NA	0	NA	NA	NA	NA	1	NA	NA	NA	NA	NA	NA	NA	NA	NA	NA	NA	NA	NA	NA
SNP_Sugarbeet_1526	NA	NA	NA	NA	NA	NA	NA	NA	NA	NA	NA	NA	NA	NA	0	NA	NA	NA	NA	NA	NA	NA	NA	NA	0	NA	NA	NA	NA	0	NA	NA	NA	NA	0.5	NA	NA	NA	NA	NA	NA	NA	NA	NA	NA	NA	NA	NA	NA
SNP_Sugarbeet_1527	NA	NA	NA	NA	NA	NA	NA	NA	NA	NA	NA	NA	NA	NA	1	NA	NA	NA	NA	NA	NA	NA	NA	NA	1	NA	NA	NA	NA	1	NA	NA	NA	NA	1	NA	NA	NA	NA	NA	NA	NA	NA	NA	NA	NA	NA	NA	NA
SNP_Sugarbeet_1528	NA	NA	NA	NA	NA	NA	NA	NA	NA	NA	NA	NA	NA	NA	NA	NA	NA	NA	NA	NA	NA	NA	NA	NA	NA	NA	NA	NA	NA	NA	NA	NA	NA	NA	NA	NA	NA	NA	NA	NA	NA	NA	NA	NA	NA	NA	NA	NA	NA
SNP_Sugarbeet_1529	NA	NA	NA	NA	NA	NA	NA	NA	NA	NA	NA	NA	NA	NA	0	NA	NA	NA	NA	NA	NA	NA	NA	NA	0	NA	NA	NA	NA	0	NA	NA	NA	NA	0	NA	NA	NA	NA	NA	NA	NA	NA	NA	NA	NA	NA	NA	NA
SNP_Sugarbeet_1530	1	NA	1	1	1	0	NA	NA	0	NA	0.5	0.5	1	0	NA	1	0	NA	1	1	1	NA	NA	NA	NA	0	NA	1	0.5	NA	0.5	0	NA	NA	NA	NA	1	0.5	0	NA	0	1	NA	NA	1	1	0	NA	1
SNP_Sugarbeet_1531	1	1	NA	0	NA	1	0	1	1	1	1	0	1	0	NA	1	1	0	1	1	NA	NA	1	NA	NA	1	NA	1	1	NA	1	1	NA	NA	NA	1	NA	0	1	1	1	1	1	1	1	1	0	0	0
SNP_Sugarbeet_1532	0	0	0	0	NA	0	0	0	0	0	0	0	0	1	NA	0	0	NA	NA	NA	NA	0	0	NA	NA	0	NA	0	0	NA	0	0	NA	0	NA	NA	NA	NA	0	0	NA	NA	NA	NA	NA	NA	NA	NA	NA
SNP_Sugarbeet_1533	NA	NA	NA	NA	NA	NA	NA	NA	NA	NA	NA	NA	NA	NA	1	NA	NA	NA	NA	NA	NA	NA	NA	NA	0.5	NA	NA	NA	NA	1	NA	NA	NA	NA	1	NA	NA	NA	NA	NA	NA	NA	NA	NA	NA	NA	NA	NA	NA
SNP_Sugarbeet_1534	0	0	0	0	0	0	0	0	0	0	0	0	0	0	0	0	0	0	0	0	0	0	0	0	0	0	0	0	0	0	0	0	0	0	0.5	0	0	0	0	0	0	0	0	0	0	0	0	0	0
SNP_Sugarbeet_1535	NA	NA	NA	NA	NA	NA	NA	NA	NA	NA	NA	NA	NA	NA	0	NA	NA	NA	NA	NA	NA	NA	NA	NA	0	NA	NA	NA	NA	0	NA	NA	NA	NA	0	NA	NA	NA	NA	NA	NA	NA	NA	NA	NA	NA	NA	NA	NA
SNP_Sugarbeet_1536	NA	NA	NA	NA	NA	NA	NA	NA	NA	NA	NA	NA	NA	NA	NA	NA	NA	NA	0	NA	NA	NA	NA	NA	NA	NA	NA	NA	NA	NA	NA	NA	NA	NA	NA	NA	0	NA	0	NA	0	0	0	0	0	0	0.5	0	0
SNP_Sugarbeet_1537	0	0	NA	0	1	0	0	0	0	0	1	0	0	0	0	0	0	0	0	0	0	0	0	0	0	0	0	0	NA	0	0.5	0.5	0	0	0	0	NA	0	0	0	0	NA	0	0	0	1	0	0	0
SNP_Sugarbeet_1538	1	0	0	0	0	0	0	1	0	0	0	0	0	1	NA	1	0	1	0.5	0	1	NA	0	0	0	0	1	0	0	0	0	NA	0	0	0	0	0	0	0	0	0	0	1	0	0	1	0	0	0.5
SNP_Sugarbeet_1539	NA	NA	NA	NA	NA	NA	NA	NA	NA	NA	NA	NA	NA	NA	NA	NA	NA	NA	NA	NA	NA	NA	NA	NA	0	NA	NA	NA	NA	NA	NA	NA	NA	NA	NA	NA	NA	NA	NA	NA	NA	NA	NA	NA	NA	NA	NA	NA	NA
SNP_Sugarbeet_1540	0	0	NA	NA	1	0	0.5	NA	NA	NA	NA	1	0	NA	NA	1	NA	NA	0	0	0	0	0	0	NA	0	NA	0	0	NA	NA	NA	NA	0	NA	0	1	NA	0	1	0	0	NA	NA	0	0	0	0	NA
SNP_Sugarbeet_1541	NA	NA	NA	NA	NA	NA	NA	NA	NA	NA	NA	NA	NA	NA	1	NA	NA	NA	NA	NA	NA	NA	NA	NA	1	NA	NA	NA	NA	1	NA	NA	NA	NA	1	NA	NA	NA	NA	NA	NA	NA	NA	NA	NA	NA	NA	NA	NA
SNP_Sugarbeet_1542	0	1	1	1	0	1	NA	0	0	1	0.5	0	0.5	1	NA	0	0	1	0	0	1	1	0	0	NA	0	NA	1	NA	NA	0.5	NA	0	0	NA	0	1	NA	0	1	1	0	0	0	1	1	0	0	0
SNP_Sugarbeet_1543	NA	NA	NA	NA	NA	NA	NA	NA	NA	NA	NA	NA	NA	NA	0	NA	NA	NA	NA	NA	NA	NA	NA	NA	1	NA	NA	NA	NA	0	NA	NA	NA	NA	1	NA	NA	NA	NA	NA	NA	NA	NA	NA	NA	NA	NA	NA	NA
SNP_Sugarbeet_1544	NA	NA	NA	NA	NA	NA	NA	NA	NA	NA	NA	NA	NA	NA	0	NA	NA	NA	NA	NA	NA	NA	NA	NA	0	NA	NA	NA	NA	0	NA	NA	NA	NA	0	NA	NA	NA	NA	NA	NA	NA	NA	NA	NA	NA	NA	NA	NA
SNP_Sugarbeet_1545	NA	NA	NA	NA	NA	NA	NA	NA	NA	NA	NA	NA	NA	NA	0	NA	NA	NA	NA	NA	NA	NA	NA	NA	0	NA	NA	NA	NA	0	NA	NA	NA	NA	0	NA	NA	NA	NA	NA	NA	NA	NA	NA	NA	NA	NA	NA	NA
SNP_Sugarbeet_1546	0	0	1	1	0	0	1	0	0	1	0.5	1	0	0	0	0	1	0	0	0	0	0	1	1	1	0	0	0	0	0	0	0	0	1	0	1	1	1	1	0	0	1	0	0	1	1	0	0	0
SNP_Sugarbeet_1547	NA	NA	NA	NA	NA	NA	NA	NA	NA	NA	NA	NA	NA	NA	0	NA	NA	NA	NA	NA	NA	NA	NA	NA	0	NA	NA	NA	NA	0	NA	NA	NA	NA	0	NA	NA	NA	NA	NA	NA	NA	NA	NA	NA	NA	NA	NA	NA
SNP_Sugarbeet_1548	1	0.5	0	0	0	0	0	0	0	1	1	0	0	1	0	1	1	1	1	1	1	1	0	0	1	0	0	1	1	1	1	1	0	0	NA	0	0	0	1	0	0	1	0	0	1	0	1	1	1
SNP_Sugarbeet_1549	0	0	0	0	0	0	0	0	0	0	0	0	0	0	0	0	0	0	0	0	0	0	0	0	0	0	0	0	0	0	0	0	0	0	0	0	0	0	0	0	0	0	0	0	0	0	0	0	0
SNP_Sugarbeet_1550	NA	NA	NA	NA	NA	NA	NA	NA	NA	NA	NA	NA	NA	NA	0	NA	NA	NA	NA	NA	NA	NA	NA	NA	0	NA	NA	NA	NA	0	NA	NA	NA	NA	0	NA	NA	NA	NA	NA	NA	NA	NA	NA	NA	NA	NA	NA	NA
SNP_Sugarbeet_1551	0	0	0	0	0	0	0	0	0	0	0	0	0	0	0	0	0	0	0	0	0	0	0	0	NA	0	NA	0	0	0	0	0	NA	NA	0	0	0	0	0	0	0	0	0	0	0	0	0	0	0
SNP_Sugarbeet_1552	1	0.5	0	0	0	0.5	NA	0	NA	1	1	0	0.5	1	0	1	1	1	1	1	1	1	0	0	1	0	0	1	1	1	1	1	0	0	NA	0	0	0	1	0	NA	1	0	0	1	0	1	1	1
SNP_Sugarbeet_1553	NA	NA	NA	NA	NA	NA	NA	NA	NA	NA	NA	NA	NA	NA	1	NA	NA	NA	NA	NA	NA	NA	NA	NA	0	NA	NA	NA	NA	0.5	NA	NA	NA	NA	1	NA	NA	NA	NA	NA	NA	NA	NA	NA	NA	NA	NA	NA	NA
SNP_Sugarbeet_1554	NA	NA	NA	NA	NA	NA	NA	NA	NA	NA	NA	NA	NA	NA	0	NA	NA	NA	NA	NA	NA	NA	NA	NA	NA	NA	NA	NA	NA	0	NA	NA	NA	NA	0	NA	NA	NA	NA	NA	NA	NA	NA	NA	NA	NA	NA	NA	NA
SNP_Sugarbeet_1555	0	0	0	0	0	0	0	0	0	0	0	0	0	0	0	0	0	0	0	0	0	0	0	0	0	0	0	0	0	0	0	0	0	0	0	0	0	0	0	0	0	0	0	0	0	0	0	0	0
SNP_Sugarbeet_1556	0.5	0	1	1	1	0	1	1	1	0	1	1	0.5	0	0.5	NA	1	0	0	NA	0	0	0.5	0	0	0	1	0	0	0	1	1	0	0	0	0	1	1	1	1	0	0	1	1	0	NA	0	0	1
SNP_Sugarbeet_1557	NA	NA	NA	NA	NA	NA	NA	NA	NA	NA	NA	NA	NA	NA	0	NA	NA	NA	NA	NA	NA	NA	NA	NA	NA	NA	NA	NA	NA	0	NA	NA	NA	NA	0	NA	NA	NA	NA	NA	NA	NA	NA	NA	NA	NA	NA	NA	NA
SNP_Sugarbeet_1558	NA	0	1	1	0	0	1	0	NA	0	1	0	1	1	0	1	0	1	1	1	0	0.5	0	0	0	0	0	0.5	0	0	1	1	NA	1	NA	0	1	1	0	1	0	1	0	1	0	0	0	0	0.5
SNP_Sugarbeet_1559	0	0	0	0	1	0	NA	0	0.5	0	NA	0	1	0	NA	0	1	0	0	0	0	0	0	0	NA	0	NA	0	0	NA	1	0	NA	NA	NA	0	0	NA	1	1	0	1	0	1	0	0	1	0	NA
SNP_Sugarbeet_1560	NA	NA	NA	NA	NA	NA	NA	NA	NA	NA	NA	NA	NA	NA	1	NA	NA	NA	NA	NA	NA	NA	NA	NA	NA	NA	NA	NA	NA	1	NA	NA	NA	NA	1	NA	NA	NA	NA	NA	NA	NA	NA	NA	NA	NA	NA	NA	NA
SNP_Sugarbeet_1561	0	0	0	0	0	0	0	0	0	0	0	0	0	0	0	0.5	0	0	0	0	0	0	0	0	0	0	0	0	0	0	0	0	0	0	0	0	0	0	0	0	0	0	0	0	0	0	0	0	0
SNP_Sugarbeet_1562	0	0	0	0	0	0	0	0	0	0	0	0	0	0	0	0	0.5	0	0	0	0	0	0	0	0	0	0	0	0	0	NA	0	1	0	1	0	0	NA	1	0	0	0	0	0	0	0	0	0	0
SNP_Sugarbeet_1563	1	0	1	0	0	0	1	1	NA	1	1	0	1	1	NA	1	1	NA	0.5	0	1	0	NA	0	NA	0	NA	0	NA	NA	1	1	NA	NA	NA	0	1	0	1	NA	0	0	1	NA	1	1	0	1	1
SNP_Sugarbeet_1564	0	0.5	0	0	0	1	0	0	0	0	1	1	0	0	NA	0	1	NA	0	0	NA	0	0	NA	1	0	1	0	0.5	NA	0.5	1	1	0	NA	NA	0	0	1	0	0.5	0	0	0	0	0	0.5	0.5	0
SNP_Sugarbeet_1565	NA	NA	NA	NA	NA	NA	NA	NA	NA	NA	NA	NA	NA	NA	NA	NA	NA	NA	NA	NA	NA	NA	NA	NA	0	NA	NA	NA	NA	NA	NA	NA	NA	NA	NA	NA	NA	NA	NA	NA	NA	NA	NA	NA	NA	NA	NA	NA	NA
SNP_Sugarbeet_1566	0	0	1	0	1	0	0	0	0	1	0.5	1	0	0	0	0	0	0	0	0	0	0	0	0	0	0	0	0	0	0	0.5	NA	0	0	0	1	1	0	0	0	0	0	0	0	1	1	0	0	0
SNP_Sugarbeet_1567	0	0	0.5	0.5	0	0	0	0.5	0	0.5	0.5	NA	0	0	NA	0	1	0	0	0	NA	0	0.5	NA	0.5	0	NA	0	0.5	NA	0.5	0.5	NA	0.5	NA	NA	0.5	NA	1	0.5	0	0.5	0.5	0	0.5	1	1	NA	NA
SNP_Sugarbeet_1568	NA	NA	NA	NA	NA	NA	NA	NA	NA	NA	NA	NA	NA	NA	0	NA	NA	NA	NA	NA	NA	NA	NA	NA	NA	NA	NA	NA	NA	0	NA	NA	NA	NA	0	NA	NA	NA	NA	NA	NA	NA	NA	NA	NA	NA	NA	NA	NA
SNP_Sugarbeet_1569	0	0	0	0	0.5	0.5	0.5	0	0.5	0	0	0	0.5	0.5	NA	0.5	0	NA	NA	0.5	NA	0.5	0.5	NA	NA	NA	NA	NA	NA	NA	0	0	NA	NA	NA	NA	NA	NA	0	0	NA	NA	NA	NA	NA	NA	NA	NA	NA
SNP_Sugarbeet_1570	NA	NA	NA	NA	NA	NA	NA	NA	NA	NA	NA	NA	NA	NA	0	NA	NA	NA	NA	NA	NA	NA	NA	NA	1	NA	NA	NA	NA	1	NA	NA	NA	NA	1	NA	NA	NA	NA	NA	NA	NA	NA	NA	NA	NA	NA	NA	NA
SNP_Sugarbeet_1571	0	0	0.5	1	0	0	0.5	0	1	0	0.5	1	0.5	1	0	0	0	1	0	0	0	0	0	0	1	0	0	0	1	1	0	0	1	0	0	1	0.5	1	0	1	0	0	0	1	0	0.5	0	0	0
SNP_Sugarbeet_1572	NA	NA	NA	NA	NA	NA	NA	NA	NA	NA	NA	NA	NA	NA	0.5	NA	NA	NA	NA	NA	NA	NA	NA	NA	0	NA	NA	NA	NA	0	NA	NA	NA	NA	0	NA	NA	NA	NA	NA	NA	NA	NA	NA	NA	NA	NA	NA	NA
SNP_Sugarbeet_1573	1	0.5	0	0	0	0.5	NA	0	0.5	1	1	0	0.5	1	0	1	1	1	1	1	1	1	0	0	1	0	0	1	1	1	1	1	0	0	0.5	0	0	0	1	0	NA	1	0	0	1	0	1	1	1
SNP_Sugarbeet_1574	NA	NA	NA	NA	NA	NA	NA	NA	NA	NA	NA	NA	NA	NA	0.5	NA	NA	NA	NA	NA	NA	NA	NA	NA	0	NA	NA	NA	NA	0	NA	NA	NA	NA	0.5	NA	NA	NA	NA	NA	NA	NA	NA	NA	NA	NA	NA	NA	NA
SNP_Sugarbeet_1575	1	1	0.5	1	1	NA	1	1	0.5	1	0.5	1	0.5	1	NA	1	1	1	1	1	1	1	0	0	NA	1	NA	1	0	NA	1	NA	NA	NA	NA	1	0.5	1	1	1	NA	0	1	NA	1	1	0	0	1
SNP_Sugarbeet_1576	NA	NA	NA	NA	NA	NA	NA	NA	NA	NA	NA	NA	NA	NA	0	NA	NA	NA	NA	NA	NA	NA	NA	NA	0.5	NA	NA	NA	NA	0	NA	NA	NA	NA	1	NA	NA	NA	NA	NA	NA	NA	NA	NA	NA	NA	NA	NA	NA
SNP_Sugarbeet_1577	0.5	0	1	1	1	1	1	1	1	1	1	1	1	0	1	NA	1	0	0	0	0	0	1	1	NA	1	1	0	1	1	0	0	0	1	0	1	1	1	1	1	1	1	1	1	1	1	0	0	0
SNP_Sugarbeet_1578	NA	NA	NA	NA	NA	NA	NA	NA	NA	NA	NA	NA	NA	NA	0	NA	NA	NA	NA	NA	NA	NA	NA	NA	1	NA	NA	NA	NA	0	NA	NA	NA	NA	1	NA	NA	NA	NA	NA	NA	NA	NA	NA	NA	NA	NA	NA	NA
SNP_Sugarbeet_1579	NA	NA	NA	NA	NA	NA	NA	NA	NA	NA	NA	NA	NA	NA	NA	NA	NA	NA	NA	NA	NA	NA	NA	NA	NA	NA	NA	NA	NA	NA	NA	NA	NA	NA	NA	NA	NA	NA	NA	NA	NA	NA	NA	NA	NA	NA	NA	NA	NA
SNP_Sugarbeet_1580	NA	NA	NA	NA	NA	NA	NA	NA	NA	NA	NA	NA	NA	NA	NA	NA	NA	0	0	NA	NA	NA	NA	0	NA	NA	NA	NA	NA	NA	NA	NA	NA	NA	NA	0	0	0	0	NA	0	0	0	0	0	0	0	1	0
SNP_Sugarbeet_1581	NA	NA	NA	NA	NA	NA	NA	NA	NA	NA	NA	NA	NA	NA	0	NA	NA	NA	NA	NA	NA	NA	NA	NA	0	NA	NA	NA	NA	0	NA	NA	NA	NA	0	NA	NA	NA	NA	NA	NA	NA	NA	NA	NA	NA	NA	NA	NA
SNP_Sugarbeet_1582	0	0	0	0	0	0	0	0	0	0	0	0	0	0	NA	0	0	0	0	0	0	0	0	0	0	0	NA	0	0	NA	0	0	0	0	NA	1	0	0	0	0	0	1	0	0	0	0	0	0	0
SNP_Sugarbeet_1583	NA	NA	NA	NA	NA	NA	NA	NA	NA	NA	NA	NA	NA	NA	1	NA	NA	NA	NA	NA	NA	NA	NA	NA	0	NA	NA	NA	NA	0	NA	NA	NA	NA	1	NA	NA	NA	NA	NA	NA	NA	NA	NA	NA	NA	NA	NA	NA
SNP_Sugarbeet_1584	NA	NA	NA	NA	NA	NA	NA	NA	NA	NA	NA	NA	NA	NA	NA	NA	NA	NA	NA	NA	NA	NA	NA	NA	NA	NA	NA	NA	NA	NA	NA	NA	NA	NA	NA	NA	NA	NA	NA	NA	NA	NA	NA	NA	NA	NA	NA	NA	NA
SNP_Sugarbeet_1585	NA	NA	NA	NA	NA	NA	NA	NA	NA	NA	NA	NA	NA	NA	NA	NA	NA	NA	0	NA	NA	NA	NA	NA	NA	NA	NA	NA	NA	NA	NA	NA	NA	NA	NA	NA	0	NA	0	NA	0	0	0	0	0	0	0	0	0
SNP_Sugarbeet_1586	0	0	0	0	0	0	0	0	0	0	0	0	0	0	0	0	0	0	0	0	0	0	0	0	0	0	0	0	0	0	0	0	0	0	0	0	0	0	0	0	0	0	0	0	0	0	0	0	0
SNP_Sugarbeet_1587	NA	NA	NA	NA	NA	NA	NA	NA	NA	NA	NA	NA	NA	NA	0	NA	NA	NA	NA	NA	NA	NA	NA	NA	0	NA	NA	NA	NA	0	NA	NA	NA	NA	0	NA	NA	NA	NA	NA	NA	NA	NA	NA	NA	NA	NA	NA	NA
SNP_Sugarbeet_1588	0	0	0	0	0	0	0	0	0	0	0	0	0	0	NA	0	0	0	0	0	0	0	0	0	0	0	0	0	0	NA	0	0	0	0	NA	0	0	0	0	0	0	0	0	0	0	0	0	0	0
SNP_Sugarbeet_1589	0.5	0	0	0	0	0	0	0	NA	1	0	0	0.5	0	0	0	0	0	0.5	0	0	0	0.5	0.5	1	1	0	1	1	1	0.5	0	0	1	0	1	0	0	0	0	0	0.5	0	1	1	0	0	0	0
SNP_Sugarbeet_1590	NA	NA	NA	NA	NA	NA	NA	NA	NA	NA	NA	NA	NA	NA	0.5	NA	NA	NA	NA	NA	NA	NA	NA	NA	NA	NA	NA	NA	NA	0.5	NA	NA	NA	NA	0.5	NA	NA	NA	NA	NA	NA	NA	NA	NA	NA	NA	NA	NA	NA
SNP_Sugarbeet_1591	0	0	0	0	0	0	1	0	NA	0	0	0	0	0	0	0	NA	0	0	0	0	0	0	0	0	0	0	0	0	0	NA	0	0.5	0	0	0	0	NA	1	NA	0	0	0	0	0	0	0	1	0.5
SNP_Sugarbeet_1592	0	0	0	0	0	0	0.5	0	0.5	0	0	0	0	0	0	0	0	0	0	0	0	0	0	0	0	0	0	0	0	0	0	0	NA	0	0	0	0	0	0	1	0	0	0	0	0	0	0	0	0
SNP_Sugarbeet_1593	NA	NA	NA	NA	NA	NA	NA	NA	NA	NA	NA	NA	NA	NA	0	NA	NA	NA	NA	NA	NA	NA	NA	NA	0	NA	NA	NA	NA	0	NA	NA	NA	NA	0	NA	NA	NA	NA	NA	NA	NA	NA	NA	NA	NA	NA	NA	NA
SNP_Sugarbeet_1594	NA	NA	NA	NA	NA	NA	NA	NA	NA	NA	NA	NA	NA	NA	NA	NA	NA	NA	NA	NA	NA	NA	NA	NA	NA	NA	NA	NA	NA	NA	NA	NA	NA	NA	NA	NA	NA	NA	NA	NA	NA	NA	NA	NA	NA	NA	NA	NA	NA
SNP_Sugarbeet_1595	NA	NA	NA	NA	NA	NA	NA	NA	NA	NA	NA	NA	NA	NA	1	NA	NA	NA	NA	NA	NA	NA	NA	NA	1	NA	NA	NA	NA	1	NA	NA	NA	NA	1	NA	NA	NA	NA	NA	NA	NA	NA	NA	NA	NA	NA	NA	NA
SNP_Sugarbeet_1596	0	NA	0	1	0	0	1	0	0	0	0	1	0	0	0	0	1	0	0	0	0	0	0	0	0	0	0	0	0	0	0	0	0	0	0	0	0	1	0.5	0	0	0	0	0	0	0	0	0	0
SNP_Sugarbeet_1597	0	0	0	0	0	0	0	1	0	0	0	0	0.5	0	NA	0	0	0	0	0	0	0	1	1	0	0	0	0.5	0	NA	0	0	NA	0	NA	1	0	0	0	NA	0	0	1	0	0	0	1	0	0
SNP_Sugarbeet_1598	NA	NA	NA	NA	NA	NA	NA	NA	NA	NA	NA	NA	NA	NA	NA	NA	NA	NA	0	NA	NA	NA	NA	NA	NA	NA	NA	NA	NA	NA	NA	NA	NA	NA	NA	NA	NA	NA	0	NA	NA	0	0	0	NA	NA	0	0	0
SNP_Sugarbeet_1599	NA	NA	NA	NA	NA	NA	NA	NA	NA	NA	NA	NA	NA	NA	1	NA	NA	NA	NA	NA	NA	NA	NA	NA	1	NA	NA	NA	NA	1	NA	NA	NA	NA	1	NA	NA	NA	NA	NA	NA	NA	NA	NA	NA	NA	NA	NA	NA
SNP_Sugarbeet_1600	NA	NA	NA	NA	NA	NA	NA	NA	NA	NA	NA	NA	NA	NA	NA	NA	NA	NA	NA	NA	NA	NA	NA	NA	NA	NA	NA	NA	NA	NA	NA	NA	NA	NA	NA	NA	NA	NA	NA	NA	NA	NA	NA	NA	NA	NA	NA	NA	NA
SNP_Sugarbeet_1601	0	0	0	0	0	0	0	0	0	0	0	0	0	0	NA	0	0	0	0	0	0	0	0	0	NA	0	NA	0	0	NA	0	0	NA	NA	NA	0	0	0	0	0	0	0	0	0	0	0	0	0	0
SNP_Sugarbeet_1602	0	0	0	0	0	0	0	0	0	0	0	0	0	0	NA	0	0	0	0	0	0	0	0	0	NA	0	NA	0	0	NA	0	0	NA	NA	NA	0	0	0	0	0	0	0	0	0	0	0	0	0	0
SNP_Sugarbeet_1603	0	0	0	0	0	0	0	0	0	0	0	0	0	0	NA	0	0	NA	0	0	0	0	0	0	NA	0	NA	0	0	NA	0	0	NA	NA	NA	0	0	0	0	0	0	0	0	0	0	0	0	0	0
SNP_Sugarbeet_1604	1	0.5	0	0	1	0.5	0	0	0.5	0	0	0	1	0	1	1	0	0	1	1	1	1	0	0	0	0	0	1	1	1	0.5	0.5	1	0	0	1	0	0	0	0	0.5	0	0	0.5	0	0	1	0	1
SNP_Sugarbeet_1605	0	0	0	0	NA	0	0	0	0	0	0	NA	0	0	NA	0	0	NA	0.5	NA	NA	0	NA	NA	NA	0	NA	NA	0	NA	0	0	NA	NA	NA	NA	0	0	0	0	0	NA	NA	0	0	NA	NA	0.5	0
SNP_Sugarbeet_1606	NA	NA	NA	NA	NA	NA	NA	NA	NA	NA	NA	NA	NA	NA	NA	NA	NA	NA	0	NA	NA	NA	NA	NA	NA	NA	NA	NA	NA	NA	NA	NA	NA	NA	NA	NA	0	NA	0	NA	0	0	0	0	0	0	0	0	0
SNP_Sugarbeet_1607	0	0	0	0	0	0	1	0	0	0	0	0	0	0	0.5	0	1	1	0.5	0	0	0	0	0	0	0	0.5	0.5	0	0.5	0	0	1	0.5	0	1	0	0.5	1	1	0	0	0	0.5	0	0	1	1	0.5
SNP_Sugarbeet_1608	NA	NA	NA	NA	NA	NA	NA	NA	NA	NA	NA	NA	NA	NA	NA	NA	NA	NA	NA	NA	NA	NA	NA	NA	NA	NA	NA	NA	NA	NA	NA	NA	NA	NA	NA	NA	NA	NA	NA	NA	NA	NA	NA	NA	NA	NA	NA	NA	NA
SNP_Sugarbeet_1609	0	0	0	0	0	0	0	0	0	0	0	0	0	0	0	0	0	0	0	0	0	0	0	0	0	0	0	0	0	0	0	0	0	0	0	0	0	0	0	0	0	0	0	0	0	0	0	0	0
SNP_Sugarbeet_1610	NA	NA	NA	NA	NA	NA	NA	NA	NA	NA	NA	NA	NA	NA	1	NA	NA	NA	NA	NA	NA	NA	NA	NA	1	NA	NA	NA	NA	1	NA	NA	NA	NA	0	NA	NA	NA	NA	NA	NA	NA	NA	NA	NA	NA	NA	NA	NA
SNP_Sugarbeet_1611	NA	NA	NA	NA	NA	NA	NA	NA	NA	NA	NA	NA	NA	NA	1	NA	NA	NA	NA	NA	NA	NA	NA	NA	0	NA	NA	NA	NA	1	NA	NA	NA	NA	0	NA	NA	NA	NA	NA	NA	NA	NA	NA	NA	NA	NA	NA	NA
SNP_Sugarbeet_1612	NA	NA	NA	NA	NA	NA	NA	NA	NA	NA	NA	NA	NA	NA	0	NA	NA	NA	NA	NA	NA	NA	NA	NA	1	NA	NA	NA	NA	0	NA	NA	NA	NA	1	NA	NA	NA	NA	NA	NA	NA	NA	NA	NA	NA	NA	NA	NA
SNP_Sugarbeet_1613	NA	NA	NA	NA	NA	NA	NA	NA	NA	NA	NA	NA	NA	NA	0	NA	NA	NA	NA	NA	NA	NA	NA	NA	0	NA	NA	NA	NA	0	NA	NA	NA	NA	NA	NA	NA	NA	NA	NA	NA	NA	NA	NA	NA	NA	NA	NA	NA
SNP_Sugarbeet_1614	1	1	0.5	1	1	0	0	1	0.5	1	1	1	0.5	0.5	1	1	1	0.5	1	1	1	1	1	1	0	1	1	1	1	1	1	1	1	1	1	1	0.5	0.5	1	0	0.5	1	1	0	1	0.5	1	0	0
SNP_Sugarbeet_1615	0	1	0	1	0	0.5	0	0	0.5	0	0	1	0.5	0	0	0	0	0	0	0	0	0	0	0	1	0.5	0	0	0.5	0	0	0	1	0	0	1	0	1	0	NA	NA	0	0	0.5	0	0	1	0	0
SNP_Sugarbeet_1616	NA	NA	NA	NA	NA	NA	NA	NA	NA	NA	NA	NA	NA	NA	0	NA	NA	NA	NA	NA	NA	NA	NA	NA	0	NA	NA	NA	NA	0	NA	NA	NA	NA	0	NA	NA	NA	NA	NA	NA	NA	NA	NA	NA	NA	NA	NA	NA
SNP_Sugarbeet_1617	NA	NA	NA	NA	NA	NA	NA	NA	NA	NA	NA	NA	NA	NA	1	NA	NA	NA	NA	NA	NA	NA	NA	NA	1	NA	NA	NA	NA	1	NA	NA	NA	NA	1	NA	NA	NA	NA	NA	NA	NA	NA	NA	NA	NA	NA	NA	NA
SNP_Sugarbeet_1618	0	NA	0	0	0	0	0	0	0	0	0	0	0	0	NA	0	0	NA	0	0	NA	0	0	NA	0.5	0	0	0	0	NA	0	0	0.5	0	NA	NA	0	0	0	0	0	0	NA	0	0	NA	0	0	0
SNP_Sugarbeet_1619	0	0	0	1	NA	0	0	NA	1	0	0	0	1	0	NA	0	0	NA	0	0	0	0	0	0	NA	0	NA	0	NA	NA	0	0	0	NA	NA	NA	0	1	0	0	0	0	NA	1	0	0	0	0	0
SNP_Sugarbeet_1620	0	0	0	0	0	0	0	0	0	0	0	0	0	0	NA	0	0	0	0	0	0	0	0	0	NA	0	NA	0	0	NA	0	0	NA	NA	NA	0	0	0	0	0	0	0	0	0	0	0	0	0	0
SNP_Sugarbeet_1621	0	0	0	0	0	0	NA	0	0	0	1	1	0.5	0	0	NA	0	0	0	0	0	0	1	1	0	0	0	1	0	0	0.5	1	0	0	0	0	0	0	0.5	0	0	0	0	0	0	0	1	0	0
SNP_Sugarbeet_1622	NA	NA	NA	NA	NA	NA	NA	NA	NA	NA	NA	NA	NA	NA	0	NA	NA	NA	0	NA	NA	NA	NA	NA	0	NA	0	NA	NA	0	NA	NA	0	0	NA	NA	1	NA	0	NA	0	0	0	0	0	0	0	0	0
SNP_Sugarbeet_1623	0	NA	0	0	0	0.5	0	0	NA	0	0	0	0	0	0	0	0	0	0	0	0	0.5	0	0	0.5	0	0	0	0	0	0	0	0	0	0	0	0	0	0	0	0.5	0	0	0	0	0	0	0	0
SNP_Sugarbeet_1624	NA	NA	NA	NA	NA	NA	NA	NA	NA	NA	NA	NA	NA	NA	0	NA	NA	NA	NA	NA	NA	NA	NA	NA	0	NA	NA	NA	NA	0	NA	NA	NA	NA	0	NA	NA	NA	NA	NA	NA	NA	NA	NA	NA	NA	NA	NA	NA
SNP_Sugarbeet_1625	0	0	0	0	0	0	0.5	0	NA	0	0	0	0.5	0.5	NA	0	1	NA	0	0	0	0	0	0	NA	0	NA	0	0	NA	0	0	NA	NA	NA	0	0	0	1	0	0	0	0	1	0	0	0	1	0
SNP_Sugarbeet_1626	NA	NA	NA	NA	NA	NA	NA	NA	NA	NA	NA	NA	NA	NA	0	NA	NA	NA	NA	NA	NA	NA	NA	NA	1	NA	NA	NA	NA	0.5	NA	NA	NA	NA	0	NA	NA	NA	NA	NA	NA	NA	NA	NA	NA	NA	NA	NA	NA
SNP_Sugarbeet_1627	1	1	NA	0	1	1	0	1	0	NA	NA	0	0	1	NA	1	NA	0.5	NA	0	NA	1	0.5	1	NA	1	NA	1	NA	NA	NA	1	NA	NA	NA	1	NA	NA	0	0	NA	0	1	0	NA	NA	NA	NA	0
SNP_Sugarbeet_1628	0	0	0	0	0	1	NA	0	NA	0	0	0	0	NA	0	0	0	1	0	0	0	0.5	0	0	0	0.5	NA	0	0.5	0.5	0	0	0	0	0	NA	0	0	0	0	1	0	0	0	0	0	0.5	1	0
SNP_Sugarbeet_1629	NA	NA	NA	NA	NA	NA	NA	NA	NA	NA	NA	NA	NA	NA	NA	NA	NA	NA	NA	NA	NA	NA	NA	NA	0	NA	NA	NA	NA	0	NA	NA	NA	NA	0	NA	NA	NA	NA	NA	NA	NA	NA	NA	NA	NA	NA	NA	NA
SNP_Sugarbeet_1630	NA	NA	NA	NA	NA	NA	NA	NA	NA	NA	NA	NA	NA	NA	0	NA	NA	NA	NA	NA	NA	NA	NA	NA	0	NA	NA	NA	NA	0	NA	NA	NA	NA	0	NA	NA	NA	NA	NA	NA	NA	NA	NA	NA	NA	NA	NA	NA
SNP_Sugarbeet_1631	0	0	0	1	0	0	0	0	1	0	0	1	1	0	0	0	1	NA	0	0	0	0	0	0	1	0	0	0	0	0	0	0	0	0	0	1	0	1	1	0	0	0	0	1	0	0	0	0	0
SNP_Sugarbeet_1632	NA	0	0.5	0	0.5	0	0	0.5	0	0.5	NA	0	0	NA	1	NA	0	0.5	0.5	0.5	0.5	0.5	0	0	0	0.5	0	0	0	0	0.5	0.5	1	0	0.5	0	NA	0	0	0	0	0.5	NA	0	1	NA	0	0	0.5
SNP_Sugarbeet_1633	0	0.5	0	1	NA	0	NA	0	0	0	0	0	0.5	0	NA	0	1	0	0	0	0	0	NA	1	1	0	NA	NA	NA	NA	0	0	NA	NA	NA	0.5	0	1	0.5	0	0	1	0	0	0	0	1	1	NA
SNP_Sugarbeet_1634	0	0	0	0	0	0	0	0	0	0	0	0	0	0	NA	0	0	0	0	0	0	0	0	0	NA	0	NA	0	0	NA	0	0	NA	NA	NA	0	0	0	0	0	0	0	0	0	0	0	0	0	0
SNP_Sugarbeet_1635	0	0	0	0	0	0	0	0	0	0	0	0	0	0	0	0	0	0	0	0	0	0	0	0	0	0	0	0	0	0	0	0	0	0	0	0	0	0	0	0	0	0	0	0	0	0	0	0	0
SNP_Sugarbeet_1636	0.5	0.5	0.5	0	0	0.5	0.5	0.5	NA	0.5	0.5	0	0	0.5	0	0.5	NA	1	0.5	0.5	NA	0.5	0.5	1	1	0.5	1	0	0.5	NA	0.5	0.5	0	0	1	1	1	0	0.5	0	0.5	0	1	0	1	1	0	0.5	0.5
SNP_Sugarbeet_1637	NA	NA	NA	NA	NA	NA	NA	NA	NA	NA	NA	NA	NA	NA	1	NA	NA	NA	NA	NA	NA	NA	NA	NA	0	NA	NA	NA	NA	0	NA	NA	NA	NA	1	NA	NA	NA	NA	NA	NA	NA	NA	NA	NA	NA	NA	NA	NA
SNP_Sugarbeet_1638	NA	NA	NA	NA	NA	NA	NA	NA	NA	NA	NA	NA	NA	NA	0	NA	NA	NA	NA	NA	NA	NA	NA	NA	0	NA	NA	NA	NA	0	NA	NA	NA	NA	0	NA	NA	NA	NA	NA	NA	NA	NA	NA	NA	NA	NA	NA	NA
SNP_Sugarbeet_1639	0	0	0	0	0	0	0	0	0	0	0	0	0	0	NA	0	0	0.5	0	0	NA	0	NA	0.5	0	0	NA	0.5	NA	NA	0	0	NA	0	NA	0.5	0	0	0	0	0	0	0	0	0	0	0.5	0	0
SNP_Sugarbeet_1640	0	1	0	1	1	0.5	1	0	0	0	0	1	0	0	1	0.5	0.5	0	1	1	0	0.5	0.5	0.5	1	0	0	1	1	1	0	0	1	0	0	1	0	1	1	1	NA	0.5	0	0	0	0	0	1	1
SNP_Sugarbeet_1641	NA	NA	NA	NA	NA	NA	NA	NA	NA	NA	NA	NA	NA	NA	1	NA	NA	NA	NA	NA	NA	NA	NA	NA	1	NA	NA	NA	NA	1	NA	NA	NA	NA	1	NA	NA	NA	NA	NA	NA	NA	NA	NA	NA	NA	NA	NA	NA
SNP_Sugarbeet_1642	NA	NA	NA	NA	NA	NA	NA	NA	NA	NA	NA	NA	NA	NA	0	NA	NA	NA	NA	NA	NA	NA	NA	NA	1	NA	NA	NA	NA	0.5	NA	NA	NA	NA	0	NA	NA	NA	NA	NA	NA	NA	NA	NA	NA	NA	NA	NA	NA
SNP_Sugarbeet_1643	NA	NA	NA	NA	NA	NA	NA	NA	NA	NA	NA	NA	NA	NA	1	NA	NA	NA	NA	NA	NA	NA	NA	NA	1	NA	NA	NA	NA	1	NA	NA	NA	NA	0	NA	NA	NA	NA	NA	NA	NA	NA	NA	NA	NA	NA	NA	NA
SNP_Sugarbeet_1644	NA	NA	NA	NA	NA	NA	NA	NA	NA	NA	NA	NA	NA	NA	0	NA	NA	NA	NA	NA	NA	NA	NA	NA	0	NA	NA	NA	NA	0	NA	NA	NA	NA	0	NA	NA	NA	NA	NA	NA	NA	NA	NA	NA	NA	NA	NA	NA
SNP_Sugarbeet_1645	NA	NA	NA	NA	NA	NA	NA	NA	NA	NA	NA	NA	NA	NA	0	NA	NA	NA	NA	NA	NA	NA	NA	NA	0	NA	NA	NA	NA	1	NA	NA	NA	NA	0	NA	NA	NA	NA	NA	NA	NA	NA	NA	NA	NA	NA	NA	NA
SNP_Sugarbeet_1646	0.5	0.5	0	1	0	0.5	0.5	0.5	0	1	0	0	0	0	0	0.5	1	0	0	0	1	1	1	1	0	0	1	0	0	0	0	0.5	1	1	1	0	0	1	1	0	NA	0.5	0.5	0	1	1	0	1	1
SNP_Sugarbeet_1647	0.5	0.5	0	0.5	NA	0.5	NA	NA	0.5	0	0.5	NA	0	0.5	NA	0.5	0	NA	NA	0.5	NA	0.5	0.5	NA	NA	1	NA	0.5	0	NA	0.5	0.5	NA	NA	NA	NA	NA	NA	0	0.5	NA	NA	NA	NA	NA	NA	NA	NA	NA
SNP_Sugarbeet_1648	NA	NA	NA	NA	NA	NA	NA	NA	NA	NA	NA	NA	NA	NA	0	NA	NA	NA	NA	NA	NA	NA	NA	NA	0	NA	NA	NA	NA	0.5	NA	NA	NA	NA	0	NA	NA	NA	NA	NA	NA	NA	NA	NA	NA	NA	NA	NA	NA
SNP_Sugarbeet_1649	0	0	0	0	0	0	0	0	0	0	0	0	0	0	0	0	0	0	0	0	0	0	0	0	0	0	0	0	0	0	0	0	0	0	0	0	0	0	0	0	0	0	0	0	0	0	0	0	0
SNP_Sugarbeet_1650	0	0	0	0	0	0	0	0	0	0	0	NA	0	0	NA	0	NA	NA	NA	0	0	0	0	0	NA	0	NA	0	0	NA	0	0	NA	NA	NA	0	0	0	0	0	0	0	0	0	0	0	0	0	0
SNP_Sugarbeet_1651	NA	NA	NA	NA	NA	NA	NA	NA	NA	NA	NA	NA	NA	NA	NA	NA	NA	NA	NA	NA	NA	NA	NA	NA	0.5	NA	NA	NA	NA	NA	NA	NA	NA	NA	NA	NA	NA	NA	NA	NA	NA	NA	NA	NA	NA	NA	NA	NA	NA
SNP_Sugarbeet_1652	NA	NA	NA	NA	NA	NA	NA	NA	NA	NA	NA	NA	NA	NA	NA	NA	NA	NA	NA	NA	NA	NA	NA	NA	NA	NA	NA	NA	NA	NA	NA	NA	NA	NA	NA	NA	NA	NA	NA	NA	NA	NA	NA	NA	NA	NA	NA	NA	NA
SNP_Sugarbeet_1653	NA	NA	NA	NA	NA	NA	NA	NA	NA	NA	NA	NA	NA	NA	0	NA	NA	NA	NA	NA	NA	NA	NA	NA	0	NA	NA	NA	NA	0	NA	NA	NA	NA	0	NA	NA	NA	NA	NA	NA	NA	NA	NA	NA	NA	NA	NA	NA
SNP_Sugarbeet_1654	0	0	0	0	0	0	0	0	0	0	0	0	0	0	NA	0	0	0	0	0	0	0	0	0	NA	0	NA	0	0	NA	0	0	NA	NA	NA	0	0	0	0	0	0	0	0	0	0	0	0	0	0
SNP_Sugarbeet_1655	NA	NA	NA	NA	NA	NA	NA	NA	NA	NA	NA	NA	NA	NA	0	NA	NA	NA	NA	NA	NA	NA	NA	NA	1	NA	NA	NA	NA	0	NA	NA	NA	NA	0	NA	NA	NA	NA	NA	NA	NA	NA	NA	NA	NA	NA	NA	NA
SNP_Sugarbeet_1656	NA	NA	NA	NA	NA	NA	NA	NA	NA	NA	NA	NA	NA	NA	1	NA	NA	NA	NA	NA	NA	NA	NA	NA	1	NA	NA	NA	NA	1	NA	NA	NA	NA	1	NA	NA	NA	NA	NA	NA	NA	NA	NA	NA	NA	NA	NA	NA
SNP_Sugarbeet_1657	NA	NA	NA	NA	NA	NA	NA	NA	NA	NA	NA	NA	NA	NA	0	NA	NA	NA	NA	NA	NA	NA	NA	NA	1	NA	NA	NA	NA	0	NA	NA	NA	NA	0	NA	NA	NA	NA	NA	NA	NA	NA	NA	NA	NA	NA	NA	NA
SNP_Sugarbeet_1658	1	1	1	1	0	0	0	1	0.5	1	1	1	0.5	0	1	0.5	1	0	0	0	0	0	0.5	0	0.5	0	1	0.5	0	0	1	1	0	1	0	0	1	1	1	1	0	0	1	0.5	1	1	0	0	0
SNP_Sugarbeet_1659	0	0	0	0	0	0	0	0	0	0	0	1	0	0	0	0	0	0	0	0	0	0	0	0	0	0	0	0	0	0	0	0	0	0	0	0	0	0	0	0	0	0	0	0	0	0	0	0	0
SNP_Sugarbeet_1660	NA	NA	NA	NA	NA	NA	NA	NA	NA	NA	NA	NA	NA	NA	NA	NA	NA	NA	NA	NA	NA	NA	NA	NA	NA	NA	NA	NA	NA	NA	NA	NA	NA	NA	NA	NA	NA	NA	NA	NA	NA	NA	NA	NA	NA	NA	NA	NA	NA
SNP_Sugarbeet_1661	0	0	0	0	0.5	0	0.5	0	0	0	0	0.5	0	0	NA	0	0.5	0	0	0	NA	0	0.5	0	NA	0	NA	0	0	NA	0	0	NA	NA	NA	0	0	0.5	0.5	0	0	0	NA	0	0	NA	0	0	0.5
SNP_Sugarbeet_1662	NA	NA	NA	NA	NA	NA	NA	NA	NA	NA	NA	NA	NA	NA	NA	NA	NA	NA	NA	NA	NA	NA	NA	NA	NA	NA	NA	NA	NA	NA	NA	NA	NA	NA	NA	NA	NA	NA	NA	NA	NA	NA	NA	NA	NA	NA	NA	NA	NA
SNP_Sugarbeet_1663	NA	NA	NA	NA	NA	NA	NA	NA	NA	NA	NA	NA	NA	NA	NA	NA	NA	0	0	NA	NA	NA	NA	0	NA	NA	NA	NA	NA	NA	NA	NA	NA	NA	NA	0	0	0	0	NA	0	0	0	0	0	0	0	0	0
SNP_Sugarbeet_1664	NA	NA	NA	NA	NA	NA	NA	NA	NA	NA	NA	NA	NA	NA	0	NA	NA	NA	NA	NA	NA	NA	NA	NA	0	NA	NA	NA	NA	0	NA	NA	NA	NA	0	NA	NA	NA	NA	NA	NA	NA	NA	NA	NA	NA	NA	NA	NA
SNP_Sugarbeet_1665	NA	NA	NA	NA	NA	NA	NA	NA	NA	NA	NA	NA	NA	NA	1	NA	NA	NA	NA	NA	NA	NA	NA	NA	1	NA	NA	NA	NA	1	NA	NA	NA	NA	0	NA	NA	NA	NA	NA	NA	NA	NA	NA	NA	NA	NA	NA	NA
SNP_Sugarbeet_1666	NA	NA	NA	NA	NA	NA	NA	NA	NA	NA	NA	NA	NA	NA	NA	NA	NA	NA	NA	NA	NA	NA	NA	NA	0.5	NA	NA	NA	NA	NA	NA	NA	NA	NA	NA	NA	NA	NA	NA	NA	NA	NA	NA	NA	NA	NA	NA	NA	NA
SNP_Sugarbeet_1667	NA	NA	NA	NA	NA	NA	NA	NA	NA	NA	NA	NA	NA	NA	NA	NA	NA	NA	NA	NA	NA	NA	NA	NA	NA	NA	NA	NA	NA	NA	NA	NA	NA	NA	NA	NA	NA	NA	NA	NA	NA	NA	NA	NA	NA	NA	NA	NA	NA
SNP_Sugarbeet_1668	NA	NA	NA	NA	NA	NA	NA	NA	NA	NA	NA	NA	NA	NA	1	NA	NA	NA	NA	NA	NA	NA	NA	NA	1	NA	NA	NA	NA	1	NA	NA	NA	NA	0	NA	NA	NA	NA	NA	NA	NA	NA	NA	NA	NA	NA	NA	NA
SNP_Sugarbeet_1669	0	0	0	0	0	0	0	0	0.5	0	0	0	0	0	0	0	0	0	0	0	0	0	0	0	0	0	0	0	0	0	0	0	0	0	0	0	0	0	0	0	0	0	0	0	0	0	1	0.5	0
SNP_Sugarbeet_1670	NA	NA	NA	NA	NA	NA	NA	NA	NA	NA	NA	NA	NA	NA	0	NA	NA	NA	0	NA	NA	NA	NA	NA	0	NA	0	NA	NA	0	NA	NA	0	1	0	NA	1	NA	0	NA	0	0	0	0	1	0.5	0	0	0
SNP_Sugarbeet_1671	NA	NA	NA	NA	NA	NA	NA	NA	NA	NA	NA	NA	NA	NA	0	NA	NA	NA	NA	NA	NA	NA	NA	NA	NA	NA	NA	NA	NA	0	NA	NA	NA	NA	0	NA	NA	NA	NA	NA	NA	NA	NA	NA	NA	NA	NA	NA	NA
SNP_Sugarbeet_1672	NA	NA	NA	NA	NA	NA	NA	NA	NA	NA	NA	NA	NA	NA	1	NA	NA	NA	NA	NA	NA	NA	NA	NA	1	NA	NA	NA	NA	1	NA	NA	NA	NA	1	NA	NA	NA	NA	NA	NA	NA	NA	NA	NA	NA	NA	NA	NA
SNP_Sugarbeet_1673	NA	NA	NA	NA	NA	NA	NA	NA	NA	NA	NA	NA	NA	NA	0	NA	NA	NA	NA	NA	NA	NA	NA	NA	0	NA	NA	NA	NA	0	NA	NA	NA	NA	0	NA	NA	NA	NA	NA	NA	NA	NA	NA	NA	NA	NA	NA	NA
SNP_Sugarbeet_1674	NA	NA	NA	NA	NA	NA	NA	NA	NA	NA	NA	NA	NA	NA	NA	NA	NA	NA	NA	NA	NA	NA	NA	NA	0.5	NA	NA	NA	NA	NA	NA	NA	NA	NA	NA	NA	NA	NA	NA	NA	NA	NA	NA	NA	NA	NA	NA	NA	NA
SNP_Sugarbeet_1675	1	0	0	0.5	0	0.5	0	0	NA	0	0	0	NA	0	0	1	0	0	0.5	NA	1	0.5	0	0	0	1	0	0	1	1	0	0.5	0	1	0	1	0	0.5	0	0	0.5	0	0	1	0	1	0	0	1
SNP_Sugarbeet_1676	NA	NA	NA	NA	NA	NA	NA	NA	NA	NA	NA	NA	NA	NA	0	NA	NA	NA	NA	NA	NA	NA	NA	NA	0	NA	NA	NA	NA	0	NA	NA	NA	NA	0	NA	NA	NA	NA	NA	NA	NA	NA	NA	NA	NA	NA	NA	NA
SNP_Sugarbeet_1677	NA	NA	NA	NA	NA	NA	NA	NA	NA	NA	NA	NA	NA	NA	1	NA	NA	NA	NA	NA	NA	NA	NA	NA	0	NA	NA	NA	NA	0	NA	NA	NA	NA	1	NA	NA	NA	NA	NA	NA	NA	NA	NA	NA	NA	NA	NA	NA
SNP_Sugarbeet_1678	1	1	0	1	0	1	0	1	0	0	0	0	0	1	NA	1	NA	NA	NA	1	NA	1	1	NA	1	1	1	1	1	NA	0	1	0	0	NA	NA	0	NA	0	1	NA	NA	NA	0	0	0	0	1	0.5
SNP_Sugarbeet_1679	NA	NA	NA	NA	NA	NA	NA	NA	NA	NA	NA	NA	NA	NA	0	NA	NA	NA	NA	NA	NA	NA	NA	NA	NA	NA	NA	NA	NA	0	NA	NA	NA	NA	0	NA	NA	NA	NA	NA	NA	NA	NA	NA	NA	NA	NA	NA	NA
SNP_Sugarbeet_1680	NA	NA	NA	NA	NA	NA	NA	NA	NA	NA	NA	NA	NA	NA	1	NA	NA	NA	NA	NA	NA	NA	NA	NA	1	NA	NA	NA	NA	1	NA	NA	NA	NA	1	NA	NA	NA	NA	NA	NA	NA	NA	NA	NA	NA	NA	NA	NA
SNP_Sugarbeet_1681	NA	NA	NA	NA	NA	NA	NA	NA	NA	NA	NA	NA	NA	NA	0	NA	NA	NA	NA	NA	NA	NA	NA	NA	0.5	NA	NA	NA	NA	0	NA	NA	NA	NA	0	NA	NA	NA	NA	NA	NA	NA	NA	NA	NA	NA	NA	NA	NA
SNP_Sugarbeet_1682	NA	NA	NA	NA	NA	NA	NA	NA	NA	NA	NA	NA	NA	NA	0.5	NA	NA	NA	NA	NA	NA	NA	NA	NA	1	NA	NA	NA	NA	0.5	NA	NA	NA	NA	0.5	NA	NA	NA	NA	NA	NA	NA	NA	NA	NA	NA	NA	NA	NA
SNP_Sugarbeet_1683	0	0	0	0	0	0	0	0	0	0	0	0.5	0	0	0	0	NA	0	0	0	0	0	0	0	0	0	0	0	0	0	0	0	0	0	0	0	0	NA	1	0	0	0	0	0	0	0	1	0	0
SNP_Sugarbeet_1684	NA	NA	NA	NA	NA	NA	NA	NA	NA	NA	NA	NA	NA	NA	0	NA	NA	NA	NA	NA	NA	NA	NA	NA	NA	NA	NA	NA	NA	0	NA	NA	NA	NA	0	NA	NA	NA	NA	NA	NA	NA	NA	NA	NA	NA	NA	NA	NA
SNP_Sugarbeet_1685	0	0	0	0	0	0	0	0	0	0	0	0	0	0	NA	0	0	0	0	0	0	0	0	0	NA	0	NA	0	0	NA	0	0	NA	NA	NA	0	0	0	0	0	0	0	0	0	0	0	0	0	0
SNP_Sugarbeet_1686	NA	NA	NA	NA	NA	NA	NA	NA	NA	NA	NA	NA	NA	NA	NA	NA	NA	NA	NA	NA	NA	NA	NA	NA	NA	NA	NA	NA	NA	NA	NA	NA	NA	NA	NA	NA	NA	NA	NA	NA	NA	NA	NA	NA	NA	NA	NA	NA	NA
SNP_Sugarbeet_1687	0	0	0	0	1	0	NA	0	0.5	0	0	0	NA	0.5	0	0	0	0.5	0	NA	0	0	0	0	0	0	0	0	0	0	0	0	0	0	0	1	0	0	0	1	0	0	0	1	0	0	0	0	1
SNP_Sugarbeet_1688	NA	NA	NA	NA	NA	NA	NA	NA	NA	NA	NA	NA	NA	NA	0	NA	NA	NA	NA	NA	NA	NA	NA	NA	0	NA	NA	NA	NA	0	NA	NA	NA	NA	0	NA	NA	NA	NA	NA	NA	NA	NA	NA	NA	NA	NA	NA	NA
SNP_Sugarbeet_1689	1	0	0	0	0	1	0	NA	0	0	0	0	0	0.5	NA	NA	0	NA	NA	NA	NA	1	0	NA	0	1	NA	1	NA	NA	0	1	NA	0	NA	NA	NA	NA	0	0.5	NA	NA	NA	NA	NA	NA	NA	NA	NA
SNP_Sugarbeet_1690	NA	NA	NA	NA	NA	NA	NA	NA	NA	NA	NA	NA	NA	NA	0.5	NA	NA	NA	NA	NA	NA	NA	NA	NA	0.5	NA	NA	NA	NA	0.5	NA	NA	NA	NA	0	NA	NA	NA	NA	NA	NA	NA	NA	NA	NA	NA	NA	NA	NA
SNP_Sugarbeet_1691	NA	NA	NA	NA	NA	NA	NA	NA	NA	NA	NA	NA	NA	NA	0	NA	NA	NA	NA	NA	NA	NA	NA	NA	0	NA	NA	NA	NA	1	NA	NA	NA	NA	1	NA	NA	NA	NA	NA	NA	NA	NA	NA	NA	NA	NA	NA	NA
SNP_Sugarbeet_1692	0.5	0.5	1	0	1	0	0	0	NA	1	1	1	0.5	0	1	NA	0.5	0	1	1	1	0.5	0	0	1	0	0	0.5	0	0	0.5	0.5	0	1	0	0	1	0	0	0	0	1	0	1	1	1	0	0	0.5
SNP_Sugarbeet_1693	NA	NA	NA	NA	NA	NA	NA	NA	NA	NA	NA	NA	NA	NA	NA	NA	NA	NA	NA	NA	NA	NA	NA	NA	NA	NA	NA	NA	NA	NA	NA	NA	NA	NA	NA	NA	NA	NA	NA	NA	NA	NA	NA	NA	NA	NA	NA	NA	NA
SNP_Sugarbeet_1694	0	0	0	0	0	0	0	0	0	0	0	1	0	0	0	0	0	0	0	0	0	0	0	0	0	1	0	0	0	0	0	0	0	0	0	0	0	0	0	0	0	0	0	0	0	0	1	0	0
SNP_Sugarbeet_1695	0	0.5	1	1	1	0	NA	0	0	0.5	1	0	0.5	0	1	0	0	0	0	0	0	0	NA	NA	1	0	0	0	0.5	0.5	0.5	1	1	0.5	0	1	1	1	0	0.5	0	0.5	0	0	0.5	0	0.5	1	0
SNP_Sugarbeet_1696	NA	NA	NA	NA	NA	NA	NA	NA	NA	NA	NA	NA	NA	NA	0	NA	NA	NA	NA	NA	NA	NA	NA	NA	0	NA	NA	NA	NA	0	NA	NA	NA	NA	NA	NA	NA	NA	NA	NA	NA	NA	NA	NA	NA	NA	NA	NA	NA
SNP_Sugarbeet_1697	0	0.5	0.5	1	0	0.5	0	0	0.5	0	0	0	0	0	0	0	1	0	0	0	1	1	0	0	0	0	0	0	0	0	0	0	0	0	0	0	0.5	1	0	0	NA	0	0	0	0	0	0	0.5	0
SNP_Sugarbeet_1698	NA	NA	NA	NA	NA	NA	NA	NA	NA	NA	NA	NA	NA	NA	1	NA	NA	NA	NA	NA	NA	NA	NA	NA	1	NA	NA	NA	NA	1	NA	NA	NA	NA	1	NA	NA	NA	NA	NA	NA	NA	NA	NA	NA	NA	NA	NA	NA
SNP_Sugarbeet_1699	NA	NA	NA	NA	NA	NA	NA	NA	NA	NA	NA	NA	NA	NA	0	NA	NA	NA	NA	NA	NA	NA	NA	NA	0	NA	NA	NA	NA	0	NA	NA	NA	NA	0	NA	NA	NA	NA	NA	NA	NA	NA	NA	NA	NA	NA	NA	NA
SNP_Sugarbeet_1700	NA	NA	NA	NA	NA	NA	NA	NA	NA	NA	NA	NA	NA	NA	0	NA	NA	NA	NA	NA	NA	NA	NA	NA	1	NA	NA	NA	NA	1	NA	NA	NA	NA	0	NA	NA	NA	NA	NA	NA	NA	NA	NA	NA	NA	NA	NA	NA
SNP_Sugarbeet_1701	1	0.5	1	0	1	0.5	0	1	0.5	NA	1	1	0.5	0.5	1	1	0.5	0	1	NA	1	1	1	1	1	1	1	1	0.5	0	NA	1	0	1	0	1	1	0	0	0	0.5	0.5	1	0	1	1	0.5	1	0
SNP_Sugarbeet_1702	0	0	0	0	0	0	0	0	0	0	0	0	0.5	0	1	0	0	0	0	0	0	0	0	0	0	0	0	0	0	0	0	0	0	0	0	0	0	0	0	NA	0	0.5	0	0	0	0	0	NA	0
SNP_Sugarbeet_1703	NA	NA	NA	NA	NA	NA	NA	NA	NA	NA	NA	NA	NA	NA	0	NA	NA	NA	NA	NA	NA	NA	NA	NA	1	NA	NA	NA	NA	1	NA	NA	NA	NA	1	NA	NA	NA	NA	NA	NA	NA	NA	NA	NA	NA	NA	NA	NA
SNP_Sugarbeet_1704	0	0.5	0	0	0.5	0.5	0	0	0	NA	0	1	0.5	0	0	NA	1	0	0.5	0	0	0	0	0	1	1	0	0	1	1	0	0	0	0	0	1	0	0.5	1	0	0.5	0	0	0	0	0	0	0	0
SNP_Sugarbeet_1705	NA	NA	NA	NA	NA	NA	NA	NA	NA	NA	NA	NA	NA	NA	NA	NA	NA	NA	NA	NA	NA	NA	NA	NA	1	NA	NA	NA	NA	NA	NA	NA	NA	NA	NA	NA	NA	NA	NA	NA	NA	NA	NA	NA	NA	NA	NA	NA	NA
SNP_Sugarbeet_1706	0	0	0.5	0	0	0	0	0	0.5	0.5	0.5	0	NA	NA	1	0	NA	0	0	0	0	0	0	0	0	0.5	0	0	0	0	NA	0	0	1	0	0	1	0	0	0	0	0	0	0.5	1	NA	0	0	0
SNP_Sugarbeet_1707	NA	NA	NA	NA	NA	NA	NA	NA	NA	NA	NA	NA	NA	NA	0	NA	NA	NA	NA	NA	NA	NA	NA	NA	0	NA	NA	NA	NA	0	NA	NA	NA	NA	0	NA	NA	NA	NA	NA	NA	NA	NA	NA	NA	NA	NA	NA	NA
SNP_Sugarbeet_1708	NA	NA	NA	NA	NA	NA	NA	NA	NA	NA	NA	NA	NA	NA	1	NA	NA	NA	NA	NA	NA	NA	NA	NA	0	NA	NA	NA	NA	0.5	NA	NA	NA	NA	0	NA	NA	NA	NA	NA	NA	NA	NA	NA	NA	NA	NA	NA	NA
SNP_Sugarbeet_1709	0	1	0	0	0	0.5	0.5	0	0	NA	0	0	0	0	1	0	1	0	0	0	1	1	0	0	0.5	0	0	0	0.5	1	0	0	0	0	1	0	0	NA	1	0	0.5	0	0	0	0	0	0	0	1
SNP_Sugarbeet_1710	1	0	0	1	0	1	NA	1	1	1	0	0	0.5	1	1	NA	1	1	1	1	1	1	0	0	1	1	1	0	1	1	0.5	0	0.5	1	1	1	0	1	0	1	1	1	1	1	1	1	0	0	1
SNP_Sugarbeet_1711	NA	NA	NA	NA	NA	NA	NA	NA	NA	NA	NA	NA	NA	NA	0	NA	NA	NA	NA	NA	NA	NA	NA	NA	0	NA	NA	NA	NA	0	NA	NA	NA	NA	0	NA	NA	NA	NA	NA	NA	NA	NA	NA	NA	NA	NA	NA	NA
SNP_Sugarbeet_1712	0	0	0	0	0	0	0	1	0	0	0	0	0	0	0.5	0	0	0	NA	0	0	0	0	0	0	0	0	0	0	0	0	0	0	0	0	0	0	0	0	0	0	1	1	0	0	0	0	0	0
SNP_Sugarbeet_1713	0.5	0	NA	0	0	0	0.5	0	0	0	0	0	0	0	NA	0.5	1	0	0	0	0	0	0	0	NA	0	NA	0	0	NA	NA	0.5	NA	NA	NA	1	0.5	NA	0.5	1	0	0	0	0	0	0	1	1	1
SNP_Sugarbeet_1714	NA	NA	NA	NA	NA	NA	NA	NA	NA	NA	NA	NA	NA	NA	1	NA	NA	NA	NA	NA	NA	NA	NA	NA	NA	NA	NA	NA	NA	1	NA	NA	NA	NA	1	NA	NA	NA	NA	NA	NA	NA	NA	NA	NA	NA	NA	NA	NA
SNP_Sugarbeet_1715	0	0	0	0	0	0	0	0	0	0	0	0	0	0	0	0	0	0	0	0	0	0	0	0	0	0	0	0	0	0	0	0	0	0	0	0	0	0	0	0	0	0	0	0	0	0	0	0	0
SNP_Sugarbeet_1716	0.5	0.5	0	0	0	0	1	0	0	0	0	0	0	NA	1	0	1	0	0.5	0.5	0	1	1	1	0	0	0	0	0	0	NA	0.5	0	0	1	1	0	0	1	0	0	NA	0	0	0	0.5	1	0.5	1
SNP_Sugarbeet_1717	NA	0	0.5	1	1	0.5	0.5	1	1	1	0	0	0.5	0	0.5	NA	0	0	0	0	1	NA	0	0	1	0	0	0	1	1	1	1	1	0	0	1	NA	NA	0	1	NA	1	1	1	1	1	1	1	0
SNP_Sugarbeet_1718	0	0	1	0	1	0	0	1	0	0	1	0	NA	1	NA	NA	0	NA	0	0	NA	0	1	1	NA	0	NA	0	0	NA	1	1	NA	NA	NA	0	1	0	0	0	0	1	1	0	0	0	0	NA	0
SNP_Sugarbeet_1719	NA	NA	NA	NA	NA	NA	NA	NA	NA	NA	NA	NA	NA	NA	1	NA	NA	NA	NA	NA	NA	NA	NA	NA	NA	NA	NA	NA	NA	1	NA	NA	NA	NA	1	NA	NA	NA	NA	NA	NA	NA	NA	NA	NA	NA	NA	NA	NA
SNP_Sugarbeet_1720	0.5	0	0	0	0	0	0	0	1	1	0	0	0.5	0	NA	0	0	NA	NA	0	NA	0	0.5	NA	NA	1	NA	1	1	NA	0.5	0	0.5	NA	NA	NA	0	NA	0	0	NA	0.5	0	1	1	0	NA	NA	0.5
SNP_Sugarbeet_1721	0	1	1	1	0	1	NA	0	0.5	NA	1	0	0.5	0	NA	NA	0	0	0.5	0.5	NA	1	0	0	NA	0	NA	0	1	NA	0.5	1	NA	NA	NA	0	1	1	0	1	1	0.5	0	NA	0	0.5	1	0	0
SNP_Sugarbeet_1722	0	0	0	0	1	0	NA	0	0.5	0	0	NA	0	0	NA	0	1	NA	0	0	0	0	0	0	NA	0	0	0	0	NA	0	0	0	0	NA	0	0	0	1	0	0	0	0	0.5	0	0	0	0	1
SNP_Sugarbeet_1723	NA	NA	NA	NA	NA	NA	NA	NA	NA	NA	NA	NA	NA	NA	0	NA	NA	NA	NA	NA	NA	NA	NA	NA	0	NA	NA	NA	NA	0	NA	NA	NA	NA	0	NA	NA	NA	NA	NA	NA	NA	NA	NA	NA	NA	NA	NA	NA
SNP_Sugarbeet_1724	NA	NA	NA	NA	NA	NA	NA	NA	NA	NA	NA	NA	NA	NA	0	NA	NA	NA	NA	NA	NA	NA	NA	NA	0	NA	NA	NA	NA	0	NA	NA	NA	NA	1	NA	NA	NA	NA	NA	NA	NA	NA	NA	NA	NA	NA	NA	NA
SNP_Sugarbeet_1725	NA	NA	NA	NA	NA	NA	NA	NA	NA	NA	NA	NA	NA	NA	NA	NA	NA	NA	NA	NA	NA	NA	NA	NA	NA	NA	NA	NA	NA	NA	NA	NA	NA	NA	NA	NA	NA	NA	NA	NA	NA	NA	NA	NA	NA	NA	NA	NA	NA
SNP_Sugarbeet_1726	0	0	0	0	0	0	0	0	0	0	0	0	0	0	0	0	0	0	0	0	0	0	0	0	0	0	0	0	0	0	0	0	0	0	0	0	0	0	0	0	0	0	0	0	0	0	0	0	0
SNP_Sugarbeet_1727	NA	NA	NA	NA	NA	NA	NA	NA	NA	NA	NA	NA	NA	NA	NA	NA	NA	NA	NA	NA	NA	NA	NA	NA	NA	NA	NA	NA	NA	NA	NA	NA	NA	NA	NA	NA	NA	NA	NA	NA	NA	NA	NA	NA	NA	NA	NA	NA	NA
SNP_Sugarbeet_1728	NA	NA	NA	NA	NA	NA	NA	NA	NA	NA	NA	NA	NA	NA	0.5	NA	NA	NA	NA	NA	NA	NA	NA	NA	NA	NA	NA	NA	NA	0	NA	NA	NA	NA	0	NA	NA	NA	NA	NA	NA	NA	NA	NA	NA	NA	NA	NA	NA
SNP_Sugarbeet_1729	1	1	1	1	1	1	1	1	1	1	1	1	1	0.5	NA	1	1	0	1	1	1	1	1	1	1	0.5	1	1	1	NA	1	1	0	1	NA	0	1	1	1	NA	1	1	1	1	1	1	1	1	1
SNP_Sugarbeet_1730	NA	NA	NA	NA	NA	NA	NA	NA	NA	NA	NA	NA	NA	NA	0	NA	NA	NA	NA	NA	NA	NA	NA	NA	0	NA	NA	NA	NA	0.5	NA	NA	NA	NA	0	NA	NA	NA	NA	NA	NA	NA	NA	NA	NA	NA	NA	NA	NA
SNP_Sugarbeet_1731	NA	NA	NA	NA	NA	NA	NA	NA	NA	NA	NA	NA	NA	NA	NA	NA	NA	NA	NA	NA	NA	NA	NA	NA	0	NA	NA	NA	NA	NA	NA	NA	NA	NA	NA	NA	NA	NA	NA	NA	NA	NA	NA	NA	NA	NA	NA	NA	NA
SNP_Sugarbeet_1732	0	0	0	0	0	0	0	0	0	0	0	0	0	1	0	0	0	1	0	NA	0	0	0	0	0	0	0	0	0	0	0	0	1	0	1	0	0	0	0	0	0	0	0	0	0	0	0	0.5	0
SNP_Sugarbeet_1733	NA	NA	NA	NA	NA	NA	NA	NA	NA	NA	NA	NA	NA	NA	0	NA	NA	NA	NA	NA	NA	NA	NA	NA	0	NA	NA	NA	NA	0	NA	NA	NA	NA	0	NA	NA	NA	NA	NA	NA	NA	NA	NA	NA	NA	NA	NA	NA
SNP_Sugarbeet_1734	NA	NA	NA	NA	NA	NA	NA	NA	NA	NA	NA	NA	NA	NA	1	NA	NA	NA	NA	NA	NA	NA	NA	NA	1	NA	NA	NA	NA	1	NA	NA	NA	NA	1	NA	NA	NA	NA	NA	NA	NA	NA	NA	NA	NA	NA	NA	NA
SNP_Sugarbeet_1735	0	1	0	1	1	1	0.5	0	0	0	0	0	0.5	0	0	0	0	0	0	0	0.5	0	0	0	1	1	1	0	1	1	NA	0	0	0	0	0	0	1	0	0.5	1	0	0	0	0	0	1	NA	0
SNP_Sugarbeet_1736	NA	NA	NA	NA	NA	NA	NA	NA	NA	NA	NA	NA	NA	NA	1	NA	NA	NA	NA	NA	NA	NA	NA	NA	0.5	NA	NA	NA	NA	0	NA	NA	NA	NA	0.5	NA	NA	NA	NA	NA	NA	NA	NA	NA	NA	NA	NA	NA	NA
SNP_Sugarbeet_1737	NA	NA	0	NA	0	NA	NA	NA	0.5	0	0	NA	0	0	NA	NA	NA	NA	NA	0	NA	NA	0	NA	NA	NA	NA	NA	NA	NA	0	0	NA	NA	NA	NA	NA	1	1	NA	NA	NA	NA	NA	NA	NA	NA	NA	NA
SNP_Sugarbeet_1738	0	0	0	0	0	0	0	0	0	0	0	0	0	0	0	0	0	0	0	0	0	0	0	0	0	0	0	0	0	0	0	0	0	0	0	0	0	0	0	0	0	0	0	0	0	0	0	0	0
SNP_Sugarbeet_1739	NA	NA	NA	NA	NA	NA	NA	NA	NA	NA	NA	NA	NA	NA	0	NA	NA	NA	NA	NA	NA	NA	NA	NA	NA	NA	NA	NA	NA	0	NA	NA	NA	NA	0	NA	NA	NA	NA	NA	NA	NA	NA	NA	NA	NA	NA	NA	NA
SNP_Sugarbeet_1740	0	0	0	0	0	0	0	0	0	0	0	0	0	0	0	0	0	0	0	0	0	0	0	0	0	0	0	0	0	0	0	0	0	0	0	0	0	0	0	0	0	0	0	0	0	0	1	0	0
SNP_Sugarbeet_1741	NA	0	0	1	NA	NA	1	1	1	0	NA	NA	1	NA	NA	1	NA	NA	NA	NA	NA	NA	NA	NA	NA	NA	NA	NA	1	NA	NA	NA	NA	NA	NA	1	0	1	NA	NA	NA	1	1	1	NA	NA	NA	0	NA
SNP_Sugarbeet_1742	0	1	1	1	1	0.5	0	0	NA	0.5	NA	1	1	0	NA	0	0	0	0	0	0	0	1	1	NA	1	NA	0	0.5	NA	0	0	NA	NA	NA	1	1	1	0	1	0.5	0.5	0	1	0.5	1	1	0	0
SNP_Sugarbeet_1743	0	0	0	0	0	0	0	0	0	0	0	0	0	0	NA	0	0	0	0	0	0	0	0	0	NA	0	NA	0	0	NA	0	0	NA	NA	NA	0	0	0	0	0	0	0	0	0	0	0	0	0	0
SNP_Sugarbeet_1744	NA	NA	NA	NA	NA	NA	NA	NA	NA	NA	NA	NA	NA	NA	0	NA	NA	NA	NA	NA	NA	NA	NA	NA	0	NA	NA	NA	NA	0.5	NA	NA	NA	NA	0	NA	NA	NA	NA	NA	NA	NA	NA	NA	NA	NA	NA	NA	NA
SNP_Sugarbeet_1745	0	1	1	0	1	0	0	0	0	0	0	0	0	0	0	0	0	0	0	0	0	0	0	0	0	0	NA	0	0	0	0	0	0	0	0	0	1	0	0.5	0	0	0	0	0	0	0	0	1	0
SNP_Sugarbeet_1746	NA	NA	NA	NA	NA	NA	NA	NA	NA	NA	NA	NA	NA	NA	1	NA	NA	NA	NA	NA	NA	NA	NA	NA	0.5	NA	NA	NA	NA	1	NA	NA	NA	NA	0.5	NA	NA	NA	NA	NA	NA	NA	NA	NA	NA	NA	NA	NA	NA
SNP_Sugarbeet_1747	NA	NA	NA	NA	NA	NA	NA	NA	NA	NA	NA	NA	NA	NA	NA	NA	NA	NA	NA	NA	NA	NA	NA	NA	0.5	NA	NA	NA	NA	NA	NA	NA	NA	NA	NA	NA	NA	NA	NA	NA	NA	NA	NA	NA	NA	NA	NA	NA	NA
SNP_Sugarbeet_1748	NA	NA	NA	NA	NA	NA	NA	NA	NA	NA	NA	NA	NA	NA	1	NA	NA	NA	NA	NA	NA	NA	NA	NA	0.5	NA	NA	NA	NA	0	NA	NA	NA	NA	1	NA	NA	NA	NA	NA	NA	NA	NA	NA	NA	NA	NA	NA	NA
SNP_Sugarbeet_1749	NA	NA	NA	NA	NA	NA	NA	NA	NA	NA	NA	NA	NA	NA	NA	NA	NA	NA	NA	NA	NA	NA	NA	NA	0.5	NA	NA	NA	NA	1	NA	NA	NA	NA	0	NA	NA	NA	NA	NA	NA	NA	NA	NA	NA	NA	NA	NA	NA
SNP_Sugarbeet_1750	NA	NA	NA	NA	NA	NA	NA	NA	NA	NA	NA	NA	NA	NA	NA	NA	NA	NA	NA	NA	NA	NA	NA	NA	0	NA	NA	NA	NA	NA	NA	NA	NA	NA	NA	NA	NA	NA	NA	NA	NA	NA	NA	NA	NA	NA	NA	NA	NA
SNP_Sugarbeet_1751	0	1	1	1	1	1	0	0	0.5	NA	0	0	0	0	NA	0	0	0	0.5	0.5	1	1	0	0	NA	0	NA	0	1	NA	0	0	NA	0	NA	1	1	NA	0	0	1	0	0	NA	0	0.5	1	0	0
SNP_Sugarbeet_1752	0	0	0	0	0	0	0	0	0	0	0	0	0	0	0	0	0	0	0	0	0	0	0	0	0	0	0	0	0	0	0	0	0	0	0	0	0	0	0	0	0	0	0	0	0	0	0.5	0	0
SNP_Sugarbeet_1753	0	0	0	0	0	0	0.5	1	0.5	0	0	0	0.5	0	0	0	0	0	0	0	0	0	0	0	0	0	0	0	0	0	0	0	0	0.5	1	0	0	0	0	0.5	0	1	1	1	0	0	0	0	0
SNP_Sugarbeet_1754	0	0.5	1	0.5	0.5	0.5	0.5	0	0.5	1	NA	0.5	0	0	NA	0	0	0	NA	0	0	0	0	0	0	0.5	1	0	0	NA	NA	0	1	1	NA	1	1	NA	0	NA	0.5	0	0	0.5	1	1	0.5	0	0
SNP_Sugarbeet_1755	NA	NA	NA	NA	NA	NA	NA	NA	NA	NA	NA	NA	NA	NA	1	NA	NA	NA	NA	NA	NA	NA	NA	NA	1	NA	NA	NA	NA	1	NA	NA	NA	NA	1	NA	NA	NA	NA	NA	NA	NA	NA	NA	NA	NA	NA	NA	NA
SNP_Sugarbeet_1756	1	0	0	0	0	1	0	0	NA	0	0	1	0	NA	NA	1	1	0	0.5	0.5	0	1	1	1	1	0	1	1	0.5	1	0.5	0.5	1	1	0	1	0	0	0.5	0	1	0	0	0	0	0	1	0	0
SNP_Sugarbeet_1757	0	0	0	0	0	0	0	0	0	0	0	0	0	0	NA	0	0	0	0	0	0	0	0	0	NA	0	NA	0	0	NA	0	0	NA	NA	NA	0	0	0	0	0	0	0	0	0	0	0	0	0	0
SNP_Sugarbeet_1758	0.5	0.5	1	0	1	0	1	1	NA	1	1	0	1	0	1	0	1	NA	0	0	1	1	0	0	0	0.5	0	0	0	0	1	0.5	1	1	0.5	0	1	NA	1	0	0	1	1	1	1	1	1	0.5	1
SNP_Sugarbeet_1759	NA	NA	NA	NA	NA	NA	NA	NA	NA	NA	NA	NA	NA	NA	1	NA	NA	NA	NA	NA	NA	NA	NA	NA	1	NA	NA	NA	NA	1	NA	NA	NA	NA	0	NA	NA	NA	NA	NA	NA	NA	NA	NA	NA	NA	NA	NA	NA
SNP_Sugarbeet_1760	NA	NA	NA	NA	NA	NA	NA	NA	NA	NA	NA	NA	NA	NA	1	NA	NA	NA	NA	NA	NA	NA	NA	NA	0	NA	NA	NA	NA	0	NA	NA	NA	NA	0	NA	NA	NA	NA	NA	NA	NA	NA	NA	NA	NA	NA	NA	NA
SNP_Sugarbeet_1761	0.5	0	1	0	1	0	0	0	1	1	1	0	0.5	0	NA	0	0	0	0.5	0	0	0	0.5	0.5	NA	1	NA	1	1	NA	NA	0.5	NA	NA	NA	0	1	0	0	0	0	1	0	1	1	1	0	0	0
SNP_Sugarbeet_1762	0	0	0	0	0	0	0.5	0	0	0	0	1	0	0	0	0	0	0	0	0	0	0	0	0	0	0	0	0	0	0	0	0	0	0	0	0	0	0	1	0	0	0	0	0	0	0	0	0	1
SNP_Sugarbeet_1763	NA	1	0	1	1	1	0	0	1	1	0	0	1	1	0	0.5	0	1	0	0	NA	1	NA	0.5	1	1	0	0	1	1	0.5	0	0	NA	0.5	0	0	0.5	0	0	1	0.5	0	1	1	0.5	0.5	0.5	0
SNP_Sugarbeet_1764	NA	NA	NA	NA	NA	NA	NA	NA	NA	NA	NA	NA	NA	NA	0	NA	NA	NA	NA	NA	NA	NA	NA	NA	NA	NA	NA	NA	NA	0	NA	NA	NA	NA	0	NA	NA	NA	NA	NA	NA	NA	NA	NA	NA	NA	NA	NA	NA
SNP_Sugarbeet_1765	0	0	0	NA	0	0	0	0	0	0	0	NA	0	0	NA	0	0	0	0	0	0	0	0	0	0	0	NA	0	0	NA	0	0	NA	NA	NA	0	0	NA	NA	0	0	0	0	0	NA	0	NA	0	0
SNP_Sugarbeet_1766	NA	NA	NA	NA	NA	NA	NA	NA	NA	NA	NA	NA	NA	NA	0	NA	NA	NA	NA	NA	NA	NA	NA	NA	0	NA	NA	NA	NA	0	NA	NA	NA	NA	0	NA	NA	NA	NA	NA	NA	NA	NA	NA	NA	NA	NA	NA	NA
SNP_Sugarbeet_1767	0	0	0	0	0	0	1	0	0	0	0	0	0	0	NA	0	1	NA	0	0	0	0	0	0	NA	0	NA	0	0	NA	NA	0	NA	NA	NA	0	0	NA	1	0	0	0	0	0	0	0	0	0	1
SNP_Sugarbeet_1768	NA	NA	NA	NA	NA	NA	NA	NA	NA	NA	NA	NA	NA	NA	1	NA	NA	NA	NA	NA	NA	NA	NA	NA	NA	NA	NA	NA	NA	0.5	NA	NA	NA	NA	0	NA	NA	NA	NA	NA	NA	NA	NA	NA	NA	NA	NA	NA	NA
SNP_Sugarbeet_1769	NA	NA	NA	NA	NA	NA	NA	NA	NA	NA	NA	NA	NA	NA	0.5	NA	NA	NA	NA	NA	NA	NA	NA	NA	0	NA	NA	NA	NA	0	NA	NA	NA	NA	0	NA	NA	NA	NA	NA	NA	NA	NA	NA	NA	NA	NA	NA	NA
SNP_Sugarbeet_1770	1	NA	0	0	1	1	1	0	1	NA	0	1	0.5	NA	1	1	NA	0	1	1	1	1	0.5	0	0	0	1	0	0.5	1	0.5	0.5	1	0	1	0	0	0	1	0.5	1	0.5	0	1	0	0.5	0.5	0	1
SNP_Sugarbeet_1771	0	0	0	0	0	0	0	0	0	0	0	0	0	0	0	0	0	0	0	0	0	0	0	0	0	0	0	0	0	0	0	0	NA	0	0	0	0	0	0	0	0	0	0	0	0	0	0.5	0	0
SNP_Sugarbeet_1772	0	0	0	1	0	0.5	0	1	0	0	0.5	1	0	0	NA	0	0	NA	NA	0	0	0	0	0	NA	1	NA	NA	0.5	NA	0	0	NA	NA	NA	0	NA	NA	0	0	NA	NA	NA	NA	NA	NA	NA	NA	NA
SNP_Sugarbeet_1773	NA	NA	NA	NA	NA	NA	NA	NA	NA	NA	NA	NA	NA	NA	0	NA	NA	NA	0	NA	NA	NA	NA	NA	0	NA	0	NA	NA	0	NA	NA	1	0	0	NA	0	NA	1	NA	0	0	0	1	0	0	0	0	1
SNP_Sugarbeet_1774	NA	NA	NA	NA	NA	NA	NA	NA	NA	NA	NA	NA	NA	NA	NA	NA	NA	NA	NA	NA	NA	NA	NA	NA	NA	NA	NA	NA	NA	NA	NA	NA	NA	NA	NA	NA	NA	NA	NA	NA	NA	NA	NA	NA	NA	NA	NA	NA	NA
SNP_Sugarbeet_1775	1	NA	1	NA	1	NA	1	0	0.5	1	1	1	1	1	NA	1	1	1	0.5	0.5	1	1	1	1	NA	1	NA	NA	NA	NA	1	1	NA	NA	NA	1	1	NA	1	1	NA	0	0	0	1	1	1	0	1
SNP_Sugarbeet_1776	NA	NA	NA	NA	NA	NA	NA	NA	NA	NA	NA	NA	NA	NA	NA	NA	NA	NA	NA	NA	NA	NA	NA	NA	1	NA	NA	NA	NA	NA	NA	NA	NA	NA	NA	NA	NA	NA	NA	NA	NA	NA	NA	NA	NA	NA	NA	NA	NA
SNP_Sugarbeet_1777	NA	NA	NA	NA	NA	NA	NA	NA	NA	NA	NA	NA	NA	NA	0	NA	NA	NA	NA	NA	NA	NA	NA	NA	NA	NA	NA	NA	NA	0	NA	NA	NA	NA	0	NA	NA	NA	NA	NA	NA	NA	NA	NA	NA	NA	NA	NA	NA
SNP_Sugarbeet_1778	NA	NA	NA	NA	NA	NA	NA	NA	NA	NA	NA	NA	NA	NA	0	NA	NA	NA	NA	NA	NA	NA	NA	NA	0	NA	NA	NA	NA	0.5	NA	NA	NA	NA	1	NA	NA	NA	NA	NA	NA	NA	NA	NA	NA	NA	NA	NA	NA
SNP_Sugarbeet_1779	0.5	NA	1	1	0	1	1	1	1	0	1	0	0.5	1	0	1	NA	NA	0	0	0	0.5	1	1	0	1	1	0.5	1	1	1	1	1	1	1	0	1	1	1	NA	1	0	1	1	0	0	0	1	0
SNP_Sugarbeet_1780	0	0	0.5	0	0	0	0	1	0	0	0.5	0	0	0	0	0.5	0	0	0	0	0	0	0	0	1	0	0	0	NA	0	0.5	1	1	0	1	0	0.5	0.5	0	0	0	1	1	0	0	0	0	0	0
SNP_Sugarbeet_1781	NA	NA	NA	NA	NA	NA	NA	NA	NA	NA	NA	NA	NA	NA	0	NA	NA	NA	NA	NA	NA	NA	NA	NA	0	NA	NA	NA	NA	0	NA	NA	NA	NA	0	NA	NA	NA	NA	NA	NA	NA	NA	NA	NA	NA	NA	NA	NA
SNP_Sugarbeet_1782	NA	NA	NA	NA	NA	NA	NA	NA	NA	NA	NA	NA	NA	NA	0	NA	NA	NA	NA	NA	NA	NA	NA	NA	0	NA	NA	NA	NA	0	NA	NA	NA	NA	0	NA	NA	NA	NA	NA	NA	NA	NA	NA	NA	NA	NA	NA	NA
SNP_Sugarbeet_1783	NA	NA	NA	NA	NA	NA	NA	NA	NA	NA	NA	NA	NA	NA	1	NA	NA	NA	NA	NA	NA	NA	NA	NA	NA	NA	NA	NA	NA	1	NA	NA	NA	NA	1	NA	NA	NA	NA	NA	NA	NA	NA	NA	NA	NA	NA	NA	NA
SNP_Sugarbeet_1784	0	0	0	0	0	0	0	0	0	0	0	0	0	0.5	NA	0	0	NA	NA	0	NA	0	0	NA	NA	0	NA	0	0	NA	0	0	NA	NA	NA	NA	0	0	0	0	0	0	0	0	0	0	0	0.5	0
SNP_Sugarbeet_1785	NA	NA	NA	NA	NA	NA	NA	NA	NA	NA	NA	NA	NA	NA	1	NA	NA	NA	NA	NA	NA	NA	NA	NA	0	NA	NA	NA	NA	1	NA	NA	NA	NA	0	NA	NA	NA	NA	NA	NA	NA	NA	NA	NA	NA	NA	NA	NA
SNP_Sugarbeet_1786	NA	NA	NA	NA	NA	NA	NA	NA	NA	NA	NA	NA	NA	NA	1	NA	NA	NA	NA	NA	NA	NA	NA	NA	0	NA	NA	NA	NA	1	NA	NA	NA	NA	1	NA	NA	NA	NA	NA	NA	NA	NA	NA	NA	NA	NA	NA	NA
SNP_Sugarbeet_1787	0	0	0	0	0	0	0	0	0	0	0	0	0	0	NA	0	0	0	0	0	NA	0	0	0	NA	0	NA	0	0	NA	0	0	0	NA	NA	0	0	0	0	NA	0	0	0	0	0	0	0	0	0
SNP_Sugarbeet_1788	0	0.5	0	0	0	0	0	1	0	0	0	0	0.5	0	0.5	0	0	0	0.5	1	0	0	1	1	0	0	0	0.5	0	0	0	0	0	1	0	0	0	0	0	0	0	0.5	1	0	0	0	0	1	0
SNP_Sugarbeet_1789	NA	NA	NA	NA	NA	NA	NA	NA	NA	NA	NA	NA	NA	NA	0	NA	NA	NA	0	NA	NA	NA	NA	NA	0	NA	0	NA	NA	0	NA	NA	0	0	0	NA	0	NA	0	NA	0	0	0	0	0	0	0	0	0
SNP_Sugarbeet_1790	0	0	0	0	0	0	0	0	0	0	0	0	0	0	0	0	0	1	0	0	0	0	0	NA	0	0	0	0	0	0	0	0	NA	NA	0	NA	0	0	0	0	0	0	0	0	0	0	0	0	0
SNP_Sugarbeet_1791	NA	NA	NA	NA	NA	NA	NA	NA	NA	NA	NA	NA	NA	NA	1	NA	NA	NA	NA	NA	NA	NA	NA	NA	1	NA	NA	NA	NA	1	NA	NA	NA	NA	1	NA	NA	NA	NA	NA	NA	NA	NA	NA	NA	NA	NA	NA	NA
SNP_Sugarbeet_1792	NA	NA	NA	NA	NA	NA	NA	NA	NA	NA	NA	NA	NA	NA	0	NA	NA	NA	NA	NA	NA	NA	NA	NA	0	NA	NA	NA	NA	0	NA	NA	NA	NA	0	NA	NA	NA	NA	NA	NA	NA	NA	NA	NA	NA	NA	NA	NA
SNP_Sugarbeet_1793	NA	NA	NA	NA	NA	NA	NA	NA	NA	NA	NA	NA	NA	NA	0	NA	NA	NA	NA	NA	NA	NA	NA	NA	0	NA	NA	NA	NA	0	NA	NA	NA	NA	0	NA	NA	NA	NA	NA	NA	NA	NA	NA	NA	NA	NA	NA	NA
SNP_Sugarbeet_1794	NA	NA	NA	NA	NA	NA	NA	NA	NA	NA	NA	NA	NA	NA	0	NA	NA	NA	NA	NA	NA	NA	NA	NA	0.5	NA	NA	NA	NA	1	NA	NA	NA	NA	1	NA	NA	NA	NA	NA	NA	NA	NA	NA	NA	NA	NA	NA	NA
SNP_Sugarbeet_1795	NA	NA	NA	NA	NA	NA	NA	NA	NA	NA	NA	NA	NA	NA	0	NA	NA	NA	NA	NA	NA	NA	NA	NA	0	NA	NA	NA	NA	0	NA	NA	NA	NA	0	NA	NA	NA	NA	NA	NA	NA	NA	NA	NA	NA	NA	NA	NA
SNP_Sugarbeet_1796	0	0	0	0	0	0	0	0	0	0	0	0	NA	0	NA	0	0	NA	0	0	0	0	0	0	NA	0	NA	0	0	NA	0	0	NA	NA	NA	0	0	0	0	0	0	0	0	0	0	0	0	0	0
SNP_Sugarbeet_1797	0	0	0	0	0	0	0	0	0	0	0	0	0	0	0	0	0	0	0	0	0	0	0	0	0	0	0	0	0	0	0	0	0	0	0	0	0	0	0	0	0	0	0	0	0	0	0.5	0	0
SNP_Sugarbeet_1798	NA	NA	NA	NA	NA	NA	NA	NA	NA	NA	NA	NA	NA	NA	0	NA	NA	NA	NA	NA	NA	NA	NA	NA	0	NA	NA	NA	NA	0	NA	NA	NA	NA	0	NA	NA	NA	NA	NA	NA	NA	NA	NA	NA	NA	NA	NA	NA
SNP_Sugarbeet_1799	0	0.5	0	1	0	1	0	0	0.5	0	0	0	0	0	0	0	0	0	0	0	0	0.5	0	0	NA	1	NA	0	1	1	0	0	NA	NA	0	1	0	NA	0	1	1	0	0	0	0	0	NA	1	0
SNP_Sugarbeet_1800	0	0	0	0	0	0	0	0.5	0	0	0	0.5	0	0	NA	0	0.5	NA	0	0	NA	0	0	NA	NA	NA	NA	NA	NA	NA	0	0	NA	NA	NA	NA	0	NA	0.5	0	0	0	1	0	0	0	0	0	0
SNP_Sugarbeet_1801	0.5	1	0.5	0	0	0.5	0	0	0	0	1	0	0	0	0	0.5	0	0	0.5	1	1	0	0	0	0	1	0	0	0	0	NA	1	0	0	0	0	0.5	0	0	0	NA	1	0	0	0	0.5	0	0	0
SNP_Sugarbeet_1802	0	0.5	0	0	0	0	0	0	0	0	0	0	0	0	0	0	0	0	0	0	0	0	0	0	0	0	0	0	0	0	0	0	0	0	0	0	0	0	0	0	0	0	0	0	0	0	0	0	0
SNP_Sugarbeet_1803	NA	NA	NA	NA	NA	NA	NA	NA	NA	NA	NA	NA	NA	NA	0	NA	NA	NA	NA	NA	NA	NA	NA	NA	1	NA	NA	NA	NA	1	NA	NA	NA	NA	1	NA	NA	NA	NA	NA	NA	NA	NA	NA	NA	NA	NA	NA	NA
SNP_Sugarbeet_1804	NA	NA	NA	NA	NA	NA	NA	NA	NA	NA	NA	NA	NA	NA	0	NA	NA	NA	NA	NA	NA	NA	NA	NA	0	NA	NA	NA	NA	0.5	NA	NA	NA	NA	0	NA	NA	NA	NA	NA	NA	NA	NA	NA	NA	NA	NA	NA	NA
SNP_Sugarbeet_1805	0	0.5	0.5	0	0	0.5	0	0	0.5	0	0	0	0	0	NA	0	1	0	0	0	1	1	0	0	NA	0	0	0	0	NA	0	0	NA	0	NA	0	0.5	0	0	0	NA	0	0	0	0	0	0	0.5	0
SNP_Sugarbeet_1806	1	0	0	0	0	0	1	0	NA	0	0	1	1	0.5	0.5	1	NA	0	0.5	1	1	0.5	0	0	0	0	0	0	0	0	0.5	0.5	1	0	0	0	0	0	1	0	0	0	0	1	0	0	0	1	1
SNP_Sugarbeet_1807	NA	NA	NA	NA	NA	NA	NA	NA	NA	NA	NA	NA	NA	NA	NA	NA	NA	NA	NA	NA	NA	NA	NA	NA	0	NA	NA	NA	NA	NA	NA	NA	NA	NA	NA	NA	NA	NA	NA	NA	NA	NA	NA	NA	NA	NA	NA	NA	NA
SNP_Sugarbeet_1808	NA	NA	NA	NA	NA	NA	NA	NA	NA	NA	NA	NA	NA	NA	0	NA	NA	NA	NA	NA	NA	NA	NA	NA	0	NA	NA	NA	NA	0	NA	NA	NA	NA	0	NA	NA	NA	NA	NA	NA	NA	NA	NA	NA	NA	NA	NA	NA
SNP_Sugarbeet_1809	NA	NA	NA	NA	NA	NA	NA	NA	NA	NA	NA	NA	NA	NA	0	NA	NA	NA	NA	NA	NA	NA	NA	NA	0	NA	NA	NA	NA	0	NA	NA	NA	NA	0	NA	NA	NA	NA	NA	NA	NA	NA	NA	NA	NA	NA	NA	NA
SNP_Sugarbeet_1810	NA	NA	NA	NA	NA	NA	NA	NA	NA	NA	NA	NA	NA	NA	NA	NA	NA	NA	0	NA	NA	NA	NA	NA	NA	NA	NA	NA	NA	NA	NA	NA	NA	NA	NA	NA	NA	NA	NA	NA	NA	NA	NA	0	NA	NA	0	0	0
SNP_Sugarbeet_1811	NA	NA	NA	NA	NA	NA	NA	NA	NA	NA	NA	NA	NA	NA	0	NA	NA	NA	NA	NA	NA	NA	NA	NA	NA	NA	NA	NA	NA	0	NA	NA	NA	NA	0	NA	NA	NA	NA	NA	NA	NA	NA	NA	NA	NA	NA	NA	NA
SNP_Sugarbeet_1812	NA	0	0	1	1	NA	0.5	1	0.5	0	0	0.5	0.5	0	NA	NA	0.5	NA	NA	0	0	0	0	0.5	0	0	NA	0	NA	NA	0	NA	NA	1	NA	1	0	NA	0.5	1	NA	NA	NA	0.5	0	0	NA	NA	0.5
SNP_Sugarbeet_1813	NA	NA	NA	NA	NA	NA	NA	NA	NA	NA	NA	NA	NA	NA	1	NA	NA	NA	NA	NA	NA	NA	NA	NA	0	NA	NA	NA	NA	0.5	NA	NA	NA	NA	0	NA	NA	NA	NA	NA	NA	NA	NA	NA	NA	NA	NA	NA	NA
SNP_Sugarbeet_1814	NA	NA	NA	NA	NA	NA	NA	NA	NA	NA	NA	NA	NA	NA	1	NA	NA	NA	NA	NA	NA	NA	NA	NA	0	NA	NA	NA	NA	1	NA	NA	NA	NA	0	NA	NA	NA	NA	NA	NA	NA	NA	NA	NA	NA	NA	NA	NA
SNP_Sugarbeet_1815	0	0	0	0	1	0	NA	0	0	0	0	1	0	0	NA	0	1	NA	0.5	0	NA	0	NA	NA	NA	0	0	0	0	NA	0	0	0	0	NA	NA	0	0	1	0	0	0	0	0	0	0	1	0	0
SNP_Sugarbeet_1816	0	0.5	NA	0	0	1	1	0	0	0.5	0	1	NA	0	0.5	0	1	0	0	0	1	0	0	0	0.5	1	0	0	0.5	0	NA	0	0.5	0	1	0	0.5	NA	1	0	1	0	0	0	1	0	0	0	0.5
SNP_Sugarbeet_1817	NA	NA	NA	NA	NA	NA	NA	NA	NA	NA	NA	NA	NA	NA	1	NA	NA	NA	NA	NA	NA	NA	NA	NA	0.5	NA	NA	NA	NA	1	NA	NA	NA	NA	0	NA	NA	NA	NA	NA	NA	NA	NA	NA	NA	NA	NA	NA	NA
SNP_Sugarbeet_1818	NA	NA	NA	NA	NA	NA	NA	NA	NA	NA	NA	NA	NA	NA	1	NA	NA	NA	NA	NA	NA	NA	NA	NA	1	NA	NA	NA	NA	1	NA	NA	NA	NA	1	NA	NA	NA	NA	NA	NA	NA	NA	NA	NA	NA	NA	NA	NA
SNP_Sugarbeet_1819	1	0	1	1	1	0	0	0	0	1	1	0	0	0.5	NA	1	NA	NA	0.5	1	1	0.5	0.5	1	0	1	0	0	0	0	1	1	1	1	0	0	1	1	0	0	0	0.5	0	0	1	1	0.5	0	0
SNP_Sugarbeet_1820	0	0	0	0	0	0	0	0	0.5	0	0	0	1	0.5	0	0	0	1	0	0	0	0	0	0	0	NA	0	0	0	0	0	0	1	0	0	0	0	0	0	NA	0	0	0	1	0	0	0.5	0	0
SNP_Sugarbeet_1821	0	0	0	0	0	0	0	0	0.5	0	0	0	1	0	NA	0	0	0	0	0	0	0	0	0	0	0	NA	0	0	NA	0	0	0	NA	NA	0	0	0	0	0	0	0	0	1	0	0	0	0	0
SNP_Sugarbeet_1822	NA	NA	NA	NA	NA	NA	NA	NA	NA	NA	NA	NA	NA	NA	0	NA	NA	NA	NA	NA	NA	NA	NA	NA	0	NA	NA	NA	NA	0	NA	NA	NA	NA	0	NA	NA	NA	NA	NA	NA	NA	NA	NA	NA	NA	NA	NA	NA
SNP_Sugarbeet_1823	NA	NA	NA	NA	NA	NA	NA	NA	NA	NA	NA	NA	NA	NA	0	NA	NA	NA	NA	NA	NA	NA	NA	NA	1	NA	NA	NA	NA	1	NA	NA	NA	NA	1	NA	NA	NA	NA	NA	NA	NA	NA	NA	NA	NA	NA	NA	NA
SNP_Sugarbeet_1824	0	0	0	NA	0	0	0	0	0	0	0	0	0	0	NA	0	0	0	0	0	0	0	0	0	NA	0	NA	0	0	NA	0	0	NA	NA	NA	0	0	0	0	0	0	0	0	0	0	0	0	0	0
SNP_Sugarbeet_1825	NA	NA	NA	NA	NA	NA	NA	NA	NA	NA	NA	NA	NA	NA	1	NA	NA	NA	NA	NA	NA	NA	NA	NA	1	NA	NA	NA	NA	0	NA	NA	NA	NA	1	NA	NA	NA	NA	NA	NA	NA	NA	NA	NA	NA	NA	NA	NA
SNP_Sugarbeet_1826	0	0	0	0	0	0	0	0	0	0	0	0	0	0	NA	0	0	0	0	0	0	0	0	0	NA	0	NA	0	0	NA	0	0	NA	NA	NA	0	0	0	0	0	0	0	0	0	0	0	0	0	0
SNP_Sugarbeet_1827	NA	NA	NA	NA	NA	NA	NA	NA	NA	NA	NA	NA	NA	NA	NA	NA	NA	NA	NA	NA	NA	NA	NA	NA	NA	NA	NA	NA	NA	NA	NA	NA	NA	NA	NA	NA	NA	NA	NA	NA	NA	NA	NA	NA	NA	NA	NA	NA	NA
SNP_Sugarbeet_1828	1	0	1	1	1	0	0	0.5	0	NA	1	1	0	0	1	1	1	0	0	0	1	1	1	1	0.5	0	1	0	0	0	1	1	0	0	0	0	1	NA	0	0	0	1	0.5	0	1	1	0	0	0
SNP_Sugarbeet_1829	0	0	0	1	1	0	0	0	0	0	0	NA	0	1	1	0	0	1	0.5	0	0	0	1	1	NA	1	1	1	0.5	1	0	0	0	1	0	0	0	1	0	0	0	0	0	0	0	0	0	0	0
SNP_Sugarbeet_1830	NA	NA	NA	NA	NA	NA	NA	NA	NA	NA	NA	NA	NA	NA	NA	NA	NA	NA	NA	NA	NA	NA	NA	NA	NA	NA	NA	NA	NA	NA	NA	NA	NA	NA	NA	NA	NA	NA	NA	NA	NA	NA	NA	NA	NA	NA	NA	NA	NA
SNP_Sugarbeet_1831	NA	NA	NA	NA	NA	NA	NA	NA	NA	NA	NA	NA	NA	NA	0	NA	NA	NA	NA	NA	NA	NA	NA	NA	NA	NA	NA	NA	NA	NA	NA	NA	NA	NA	1	NA	NA	NA	NA	NA	NA	NA	NA	NA	NA	NA	NA	NA	NA
SNP_Sugarbeet_1832	0	0	0	0	0	0	NA	0	0	0	0	0	0	0	NA	0	NA	0	0	0	0	0	0	0	NA	0	0	0	0	NA	0	0	NA	0	NA	0	0	0	0	0	0	0	0	0	0	0	0	0	NA
SNP_Sugarbeet_1833	0	0	0	0	0	0	0	0	0	0	0	0	0	0	NA	0	0	0	0	0	0	0	0	0	0	0	NA	0	0	NA	0	0	0	0	NA	0	0	0	0	0	0	0	0	0	0	0	0	0	0
SNP_Sugarbeet_1834	NA	NA	NA	NA	NA	NA	NA	NA	NA	NA	NA	NA	NA	NA	1	NA	NA	NA	NA	NA	NA	NA	NA	NA	0	NA	NA	NA	NA	1	NA	NA	NA	NA	1	NA	NA	NA	NA	NA	NA	NA	NA	NA	NA	NA	NA	NA	NA
SNP_Sugarbeet_1835	1	0	0	0.5	0	0.5	0	0	1	0	0	0	NA	0	0	1	NA	0	0.5	NA	1	0.5	0	0	0	1	0	0	1	1	0	0.5	0	1	0	1	0	0.5	0	0	0.5	0	0	1	0	1	0	0	1
SNP_Sugarbeet_1836	NA	NA	NA	NA	NA	NA	NA	NA	NA	NA	NA	NA	NA	NA	1	NA	NA	NA	NA	NA	NA	NA	NA	NA	0	NA	NA	NA	NA	0.5	NA	NA	NA	NA	0	NA	NA	NA	NA	NA	NA	NA	NA	NA	NA	NA	NA	NA	NA
SNP_Sugarbeet_1837	0	1	1	0	0	0	0	0	0	0.5	NA	1	0	0	NA	0	0	NA	NA	0	NA	0	1	NA	NA	0	NA	0.5	NA	NA	0.5	1	NA	NA	NA	NA	NA	NA	0	0	NA	NA	NA	NA	NA	NA	NA	NA	NA
SNP_Sugarbeet_1838	1	0	1	0	1	0	0	1	NA	1	1	0	0	1	NA	NA	NA	NA	0	0	NA	0	NA	NA	NA	0	0	0	NA	NA	1	1	0	NA	NA	NA	0.5	0	0	0	0	0	1	0	NA	1	0	0	0
SNP_Sugarbeet_1839	0	0	0	0	0	0	1	0	0	0	0	0	0	0	0	0	1	0	0	0	0	0	0	0	0	0	0	0	0	0	NA	0	0	0	0	0	0	0	1	0	0	0.5	0	0	0	0	0	0	1
SNP_Sugarbeet_1840	NA	NA	NA	NA	NA	NA	NA	NA	NA	NA	NA	NA	NA	NA	0	NA	NA	NA	NA	NA	NA	NA	NA	NA	0.5	NA	NA	NA	NA	1	NA	NA	NA	NA	0	NA	NA	NA	NA	NA	NA	NA	NA	NA	NA	NA	NA	NA	NA
SNP_Sugarbeet_1841	1	0	0	0	0	0	0	0	NA	0	0.5	0	0	NA	1	1	0	0	0.5	1	1	0.5	0	0	0	0	0.5	0	0	0	0.5	0.5	0	0	0	1	0	0	0	0	0	0	0	0	0	0	0	0	0
SNP_Sugarbeet_1842	NA	NA	NA	NA	NA	NA	NA	NA	NA	NA	NA	NA	NA	NA	1	NA	NA	NA	NA	NA	NA	NA	NA	NA	1	NA	NA	NA	NA	1	NA	NA	NA	NA	1	NA	NA	NA	NA	NA	NA	NA	NA	NA	NA	NA	NA	NA	NA
SNP_Sugarbeet_1843	NA	NA	NA	NA	NA	NA	NA	NA	NA	NA	NA	NA	NA	NA	0	NA	NA	NA	NA	NA	NA	NA	NA	NA	0.5	NA	NA	NA	NA	0	NA	NA	NA	NA	0	NA	NA	NA	NA	NA	NA	NA	NA	NA	NA	NA	NA	NA	NA
SNP_Sugarbeet_1844	0	0	0	0	0	0	0	0	0	0	0	0	0	0	0	0	0	0	0	0	0	0	0	0	0	0	0	0	0	0	0	0	0	0	0	0	0	0	0	0	0	0	0	0	0	0	0	0	0
SNP_Sugarbeet_1845	NA	NA	NA	NA	NA	NA	NA	NA	NA	NA	NA	NA	NA	NA	0	NA	NA	NA	NA	NA	NA	NA	NA	NA	0	NA	NA	NA	NA	0	NA	NA	NA	NA	0	NA	NA	NA	NA	NA	NA	NA	NA	NA	NA	NA	NA	NA	NA
SNP_Sugarbeet_1846	0	NA	0	0	1	1	0.5	0	0	0	0	0	0.5	0.5	0.5	0.5	0	0	0.5	0.5	1	1	0	0	1	0.5	1	0	0.5	1	0	0	0	0	1	0	0	0	0	1	1	0.5	0	0	0	0	0	0	0
SNP_Sugarbeet_1847	NA	0	0.5	0	1	0	0.5	0	0	1	1	0	0	1	0	NA	1	1	0	NA	0	0	0	0	0	NA	0	0	0	0	0	0	0	0	0	0.5	0.5	0.5	1	0	0	0	0	0	1	1	0	0	1
SNP_Sugarbeet_1848	NA	NA	NA	NA	NA	NA	NA	NA	NA	NA	NA	NA	NA	NA	0	NA	NA	NA	NA	NA	NA	NA	NA	NA	1	NA	NA	NA	NA	1	NA	NA	NA	NA	1	NA	NA	NA	NA	NA	NA	NA	NA	NA	NA	NA	NA	NA	NA
SNP_Sugarbeet_1849	0	1	1	1	0	1	1	0	0.5	1	0.5	0	0.5	1	NA	0	NA	1	0	0	1	1	0	0	NA	0	NA	1	1	NA	0.5	1	NA	0	NA	0	1	1	1	1	1	0	0	0.5	1	1	0	0	1
SNP_Sugarbeet_1850	NA	NA	NA	NA	NA	NA	NA	NA	NA	NA	NA	NA	NA	NA	0	NA	NA	NA	NA	NA	NA	NA	NA	NA	NA	NA	NA	NA	NA	1	NA	NA	NA	NA	1	NA	NA	NA	NA	NA	NA	NA	NA	NA	NA	NA	NA	NA	NA
SNP_Sugarbeet_1851	1	1	0	1	0.5	1	NA	1	NA	0.5	0.5	0	0	0.5	NA	1	0	NA	1	1	1	1	0.5	0.5	NA	1	NA	1	1	NA	1	1	NA	NA	NA	0	0	1	0	NA	1	0.5	1	0	0.5	0	1	1	0
SNP_Sugarbeet_1852	NA	NA	NA	NA	NA	NA	NA	NA	NA	NA	NA	NA	NA	NA	0.5	NA	NA	NA	NA	NA	NA	NA	NA	NA	NA	NA	NA	NA	NA	0	NA	NA	NA	NA	0.5	NA	NA	NA	NA	NA	NA	NA	NA	NA	NA	NA	NA	NA	NA
SNP_Sugarbeet_1853	NA	NA	NA	NA	NA	NA	NA	NA	NA	NA	NA	NA	NA	NA	1	NA	NA	NA	NA	NA	NA	NA	NA	NA	1	NA	NA	NA	NA	1	NA	NA	NA	NA	1	NA	NA	NA	NA	NA	NA	NA	NA	NA	NA	NA	NA	NA	NA
SNP_Sugarbeet_1854	0	0.5	0	0	0	0	0	0	0	NA	1	1	0.5	0	0	0	1	0	0	0	0	0	0	0	0	0	1	0	0	0	0.5	1	0	0	0	0	0	0	1	0	0	0	0	0	0	0	1	0.5	0
SNP_Sugarbeet_1855	0	0	0	0	0	0	0	0	0	0	0	0	0	0	NA	0	0	NA	NA	0	NA	0	0	NA	0	0	0	0	0	NA	NA	0	0	0	NA	NA	NA	NA	0	0	NA	NA	NA	NA	NA	NA	NA	NA	NA
SNP_Sugarbeet_1856	0	0	0	0	0	0	0	0	0	0	0	0	0	0	0	0	0	0	0	0	0	0	0	0	0	0	0	0	0	0	0	0	0	0	0	0	0	0	0	0	0	0	0	0	0	0	0	0	0
SNP_Sugarbeet_1857	NA	NA	NA	NA	NA	NA	NA	NA	NA	NA	NA	NA	NA	NA	0	NA	NA	NA	NA	NA	NA	NA	NA	NA	NA	NA	NA	NA	NA	0.5	NA	NA	NA	NA	0	NA	NA	NA	NA	NA	NA	NA	NA	NA	NA	NA	NA	NA	NA
SNP_Sugarbeet_1858	1	1	0.5	1	0	1	0	1	0.5	1	0	1	0	1	0	1	0	1	1	1	1	1	0.5	1	1	1	0	1	1	1	0	0.5	0	0	1	1	NA	NA	0	0	1	0	1	0	1	1	0	1	0
SNP_Sugarbeet_1859	NA	NA	NA	NA	NA	NA	NA	NA	NA	NA	NA	NA	NA	NA	NA	NA	NA	NA	NA	NA	NA	NA	NA	NA	NA	NA	NA	NA	NA	NA	NA	NA	NA	NA	NA	NA	0	NA	0	NA	NA	0	1	0	0	0	NA	NA	0
SNP_Sugarbeet_1860	NA	NA	NA	NA	NA	NA	NA	NA	NA	NA	NA	NA	NA	NA	1	NA	NA	NA	NA	NA	NA	NA	NA	NA	0.5	NA	NA	NA	NA	0	NA	NA	NA	NA	0	NA	NA	NA	NA	NA	NA	NA	NA	NA	NA	NA	NA	NA	NA
SNP_Sugarbeet_1861	1	0.5	0.5	1	1	0	1	0.5	1	NA	0.5	1	0.5	1	NA	1	1	1	0	NA	0	1	0	0	1	0	0	0	0.5	1	1	1	NA	0	0	1	0.5	1	1	1	0	0.5	0.5	1	0	0.5	1	1	1
SNP_Sugarbeet_1862	NA	NA	NA	NA	NA	NA	NA	NA	NA	NA	NA	NA	NA	NA	0.5	NA	NA	NA	NA	NA	NA	NA	NA	NA	0	NA	NA	NA	NA	0	NA	NA	NA	NA	0	NA	NA	NA	NA	NA	NA	NA	NA	NA	NA	NA	NA	NA	NA
SNP_Sugarbeet_1863	0	0	0	0	0	0	0	0	0	0	NA	0	0	NA	0	0	0	1	0	0	0	0	0	0	0	1	0	1	0	0	0	0	0	0	0	1	0	0	0	0	0	0	0	0	0	0	0	1	0
SNP_Sugarbeet_1864	0	0	0	0	0	0	0	0	0	0	0	0	0	0	NA	0	0	NA	NA	0	NA	0	0	NA	NA	0	NA	0	0	NA	0	0	NA	NA	NA	NA	NA	NA	0	0	NA	NA	NA	NA	NA	NA	NA	NA	NA
SNP_Sugarbeet_1865	NA	NA	NA	NA	NA	NA	NA	NA	NA	NA	NA	NA	NA	NA	0	NA	NA	NA	NA	NA	NA	NA	NA	NA	0.5	NA	NA	NA	NA	0	NA	NA	NA	NA	1	NA	NA	NA	NA	NA	NA	NA	NA	NA	NA	NA	NA	NA	NA
SNP_Sugarbeet_1866	0	NA	0	0	0	0	0.5	0	1	0	0	1	0.5	0	0	NA	1	0	0	0	0	0	0	0	0	0	0	0	0	0	NA	0	0	0	0	0	0	NA	1	0	0	0	0	1	0	0	1	1	0
SNP_Sugarbeet_1867	NA	NA	NA	NA	NA	NA	NA	NA	NA	NA	NA	NA	NA	NA	1	NA	NA	NA	NA	NA	NA	NA	NA	NA	1	NA	NA	NA	NA	1	NA	NA	NA	NA	1	NA	NA	NA	NA	NA	NA	NA	NA	NA	NA	NA	NA	NA	NA
SNP_Sugarbeet_1868	0	0.5	0	0	0	0	0	0	0	0	0	0	0	0	0	0	0	0	0	0	0	0	0	0	0	0	0	0	0	0	0	0	0	0	0	0	0	0	0	0	0	0	0	0	0	0	0	0	0
SNP_Sugarbeet_1869	NA	NA	NA	NA	NA	NA	NA	NA	NA	NA	NA	NA	NA	NA	0	NA	NA	NA	NA	NA	NA	NA	NA	NA	1	NA	NA	NA	NA	1	NA	NA	NA	NA	0	NA	NA	NA	NA	NA	NA	NA	NA	NA	NA	NA	NA	NA	NA
SNP_Sugarbeet_1870	0	0	0	0	0	0	0	0	0	0	0	0	0	NA	0	0	0	0	0	NA	0	0	0	0	0	0	0	0	0	0	0	0	0	0	0	0	0	0	0	0	0	0	0	0	0	0	0	0	0
SNP_Sugarbeet_1871	NA	NA	NA	NA	NA	NA	NA	NA	NA	NA	NA	NA	NA	NA	NA	NA	NA	0	NA	NA	NA	NA	NA	0	NA	NA	NA	NA	NA	NA	NA	NA	NA	NA	NA	0	NA	NA	0	NA	NA	NA	NA	NA	NA	NA	NA	NA	NA
SNP_Sugarbeet_1872	NA	NA	NA	NA	NA	NA	NA	NA	NA	NA	NA	NA	NA	NA	0	NA	NA	NA	NA	NA	NA	NA	NA	NA	1	NA	NA	NA	NA	1	NA	NA	NA	NA	1	NA	NA	NA	NA	NA	NA	NA	NA	NA	NA	NA	NA	NA	NA
SNP_Sugarbeet_1873	1	0.5	0	0	0	NA	NA	0	NA	1	1	0	NA	1	0	1	1	1	1	1	1	1	0	0	1	0	0	1	1	1	1	1	0	0	NA	0	0	NA	1	0	NA	1	0	0	1	0	1	1	1
SNP_Sugarbeet_1874	NA	NA	NA	NA	NA	NA	NA	NA	NA	NA	NA	NA	NA	NA	0	NA	NA	NA	NA	NA	NA	NA	NA	NA	NA	NA	NA	NA	NA	0.5	NA	NA	NA	NA	0.5	NA	NA	NA	NA	NA	NA	NA	NA	NA	NA	NA	NA	NA	NA
SNP_Sugarbeet_1875	1	1	1	1	1	1	0.5	1	1	1	1	0	1	1	1	1	1	1	1	1	1	1	1	1	1	1	1	1	1	1	1	1	0	1	0	0	1	1	0	1	1	1	1	1	1	1	1	1	1
SNP_Sugarbeet_1876	NA	NA	NA	NA	NA	NA	NA	NA	NA	NA	NA	NA	NA	NA	0	NA	NA	NA	NA	NA	NA	NA	NA	NA	0	NA	NA	NA	NA	0	NA	NA	NA	NA	0	NA	NA	NA	NA	NA	NA	NA	NA	NA	NA	NA	NA	NA	NA
SNP_Sugarbeet_1877	NA	NA	NA	NA	NA	NA	NA	NA	NA	NA	NA	NA	NA	NA	0	NA	NA	NA	NA	NA	NA	NA	NA	NA	1	NA	NA	NA	NA	1	NA	NA	NA	NA	0.5	NA	NA	NA	NA	NA	NA	NA	NA	NA	NA	NA	NA	NA	NA
SNP_Sugarbeet_1878	0	1	1	1	1	0.5	1	1	1	0	1	1	0.5	0	1	0	1	0	0.5	1	0	0.5	1	1	0	0	0	1	1	1	1	0.5	0	1	0	1	1	1	1	1	0.5	0.5	1	1	0	0	1	0	1
SNP_Sugarbeet_1879	NA	NA	NA	NA	NA	NA	NA	NA	NA	NA	NA	NA	NA	NA	1	NA	NA	NA	NA	NA	NA	NA	NA	NA	1	NA	NA	NA	NA	1	NA	NA	NA	NA	0	NA	NA	NA	NA	NA	NA	NA	NA	NA	NA	NA	NA	NA	NA
SNP_Sugarbeet_1880	NA	NA	NA	NA	NA	NA	NA	NA	NA	NA	NA	NA	NA	NA	0	NA	NA	NA	NA	NA	NA	NA	NA	NA	0	NA	NA	NA	NA	0	NA	NA	NA	NA	0	NA	NA	NA	NA	NA	NA	NA	NA	NA	NA	NA	NA	NA	NA
SNP_Sugarbeet_1881	NA	NA	NA	NA	NA	NA	NA	NA	NA	NA	NA	NA	NA	NA	0	NA	NA	NA	NA	NA	NA	NA	NA	NA	0	NA	NA	NA	NA	0	NA	NA	NA	NA	0	NA	NA	NA	NA	NA	NA	NA	NA	NA	NA	NA	NA	NA	NA
SNP_Sugarbeet_1882	0	NA	NA	NA	NA	NA	NA	NA	0	0	0	NA	0	NA	NA	0	NA	NA	0	0	0	0	0	0	NA	NA	NA	0	NA	NA	0	0	NA	NA	NA	0	NA	NA	NA	NA	NA	0	NA	0	0	0	NA	NA	NA
SNP_Sugarbeet_1883	NA	NA	NA	NA	NA	NA	NA	NA	NA	NA	NA	NA	NA	NA	0	NA	NA	NA	NA	NA	NA	NA	NA	NA	0	NA	NA	NA	NA	0	NA	NA	NA	NA	1	NA	NA	NA	NA	NA	NA	NA	NA	NA	NA	NA	NA	NA	NA
SNP_Sugarbeet_1884	1	0.5	0	0	0	0.5	0	0	0	0	0	0	0	0	0	1	0	0	1	1	1	1	0	0	0	0	0	1	0	0	0.5	0.5	NA	0	1	0	0	0	0	0	0.5	0	0	0	0	NA	0	0	1
SNP_Sugarbeet_1885	0	0	0	0	0	0	0	0	0	0	0	0	0	0	0	0	0	0	0	0	0	0	0	0	0	0	0	0	0	0	0	0	0	0	0	0	0	0	0	0	0	0	0	0	0	0	0	0	0
SNP_Sugarbeet_1886	0	0	NA	NA	1	0	0.5	NA	NA	0	NA	1	0	NA	NA	0	NA	NA	0	0	0	0	0	0	NA	0	NA	0	0	NA	NA	NA	NA	NA	NA	0	1	NA	0	1	0	0	NA	NA	0	0	0	0	NA
SNP_Sugarbeet_1887	NA	NA	NA	NA	NA	NA	NA	NA	NA	NA	NA	NA	NA	NA	1	NA	NA	NA	NA	NA	NA	NA	NA	NA	0	NA	NA	NA	NA	0	NA	NA	NA	NA	1	NA	NA	NA	NA	NA	NA	NA	NA	NA	NA	NA	NA	NA	NA
SNP_Sugarbeet_1888	NA	NA	NA	NA	NA	NA	NA	NA	NA	NA	NA	NA	NA	NA	1	NA	NA	NA	0	NA	NA	NA	NA	NA	1	NA	0	NA	NA	1	NA	NA	0	0	0	NA	0	NA	1	NA	1	0.5	0	0.5	0	0	0	0	1
SNP_Sugarbeet_1889	1	0	1	1	0	0	1	0	0	NA	1	1	0	1	NA	1	1	1	1	1	NA	1	0.5	1	0	0	0	1	0	NA	1	1	0	0	NA	0	1	1	1	1	0	1	0	0	1	1	0	1	1
SNP_Sugarbeet_1890	0	0	0	0	0	0	0	0	0	0	0	0	0	0	0	0	0	0	0	0	0	0	0	0	0	0	0	0	0	0	0	0	0	0	0	0	0	0	0	0	0	0	0	0	0	0	0	0	0
SNP_Sugarbeet_1891	0	1	1	1	NA	1	1	0	0.5	NA	0.5	1	0.5	0	0	0	1	0	0	0	0	0	0	0	1	1	1	1	1	1	0	0	0	0	0	0.5	0.5	1	1	1	1	0	0	0.5	0	0	1	1	1
SNP_Sugarbeet_1892	NA	NA	NA	NA	NA	NA	NA	NA	NA	NA	NA	NA	NA	NA	NA	NA	NA	NA	NA	NA	NA	NA	NA	NA	NA	NA	NA	NA	NA	NA	NA	NA	NA	NA	NA	NA	NA	NA	NA	NA	NA	NA	NA	NA	NA	NA	NA	NA	NA
SNP_Sugarbeet_1893	1	0.5	0	0	0	0	0	0	NA	0	0	NA	0	NA	NA	NA	0	NA	NA	NA	0	1	1	1	0	0	0	0	0	NA	0	0.5	0	0	NA	0	0	0	0	0	0	NA	0	NA	0	0.5	0	0	NA
SNP_Sugarbeet_1894	NA	NA	NA	NA	NA	NA	NA	NA	NA	NA	NA	NA	NA	NA	0	NA	NA	NA	NA	NA	NA	NA	NA	NA	0	NA	NA	NA	NA	0.5	NA	NA	NA	NA	0	NA	NA	NA	NA	NA	NA	NA	NA	NA	NA	NA	NA	NA	NA
SNP_Sugarbeet_1895	1	1	1	1	0	1	1	0	NA	1	0	1	1	NA	1	1	1	NA	1	1	1	1	NA	1	1	1	1	1	1	1	0.5	0	1	1	1	1	1	1	1	1	1	1	0	1	1	1	1	0	1
SNP_Sugarbeet_1896	NA	NA	NA	NA	NA	NA	NA	NA	NA	NA	NA	NA	NA	NA	0	NA	NA	NA	NA	NA	NA	NA	NA	NA	0	NA	NA	NA	NA	0	NA	NA	NA	NA	0.5	NA	NA	NA	NA	NA	NA	NA	NA	NA	NA	NA	NA	NA	NA
SNP_Sugarbeet_1897	NA	NA	NA	NA	NA	NA	NA	NA	NA	NA	NA	NA	NA	NA	1	NA	NA	NA	NA	NA	NA	NA	NA	NA	1	NA	NA	NA	NA	1	NA	NA	NA	NA	NA	NA	NA	NA	NA	NA	NA	NA	NA	NA	NA	NA	NA	NA	NA
SNP_Sugarbeet_1898	0	0	0	1	0	0	1	0	0	NA	0	1	0	0	0	0	1	0	0	0	0	0	0	0	1	0	0	0	0	0	0	0	0	0	NA	1	0	1	1	0	0	1	0	0	0	0	0	0	0
SNP_Sugarbeet_1899	1	0	0	1	1	0	1	1	0	0	0	NA	0.5	0	NA	1	NA	NA	NA	NA	NA	0	0	NA	NA	0	NA	0	NA	NA	0	0	NA	NA	NA	NA	NA	NA	NA	0	NA	1	1	0	NA	1	NA	NA	NA
SNP_Sugarbeet_1900	0	0	0	0	0	0	0	0	0	0	0	0	0	0	NA	0	0	0	0	0	0	0	0	0	NA	0	NA	0	0	NA	0	0	NA	NA	NA	0	0	0	0	0	0	0	0	0	0	0	0	0	0
SNP_Sugarbeet_1901	NA	NA	NA	NA	NA	NA	NA	NA	NA	NA	NA	NA	NA	NA	0	NA	NA	NA	NA	NA	NA	NA	NA	NA	NA	NA	NA	NA	NA	1	NA	NA	NA	NA	1	NA	NA	NA	NA	NA	NA	NA	NA	NA	NA	NA	NA	NA	NA
SNP_Sugarbeet_1902	0	0	0	0	0	0	0	0	0	0	0	0	0	0	0	NA	0	0	0	0	0	0	0	0	0	0	0	0	0	0	0	0	0	0	0	0	0	0	0	0	0	0	0	0	0	0	0	0	0
SNP_Sugarbeet_1903	NA	NA	NA	NA	NA	NA	NA	NA	NA	NA	NA	NA	NA	NA	1	NA	NA	NA	NA	NA	NA	NA	NA	NA	0	NA	NA	NA	NA	0.5	NA	NA	NA	NA	1	NA	NA	NA	NA	NA	NA	NA	NA	NA	NA	NA	NA	NA	NA
SNP_Sugarbeet_1904	0	0	0	0	1	0	1	0	0	0	0	1	NA	0	NA	0	1	0	0	0	0	0	0	0	NA	0	NA	0	0	NA	NA	0	NA	NA	NA	0	0.5	NA	1	0	0	0	0	0	0	0	0	0.5	0
SNP_Sugarbeet_1905	NA	NA	NA	NA	NA	NA	NA	NA	NA	NA	NA	NA	NA	NA	0	NA	NA	NA	NA	NA	NA	NA	NA	NA	1	NA	NA	NA	NA	1	NA	NA	NA	NA	0.5	NA	NA	NA	NA	NA	NA	NA	NA	NA	NA	NA	NA	NA	NA
SNP_Sugarbeet_1906	NA	NA	NA	NA	NA	NA	NA	NA	NA	NA	NA	NA	NA	NA	0	NA	NA	NA	NA	NA	NA	NA	NA	NA	0	NA	NA	NA	NA	0	NA	NA	NA	NA	0	NA	NA	NA	NA	NA	NA	NA	NA	NA	NA	NA	NA	NA	NA
SNP_Sugarbeet_1907	NA	NA	NA	NA	NA	NA	NA	NA	NA	NA	NA	NA	NA	NA	0	NA	NA	NA	NA	NA	NA	NA	NA	NA	1	NA	NA	NA	NA	0	NA	NA	NA	NA	0	NA	NA	NA	NA	NA	NA	NA	NA	NA	NA	NA	NA	NA	NA
SNP_Sugarbeet_1908	0	0	0	0.5	0	0	0	0	0	0	0	0	0	0	NA	0	0	0	0	0	0	0	0	0	NA	0	NA	0	0	NA	0	0	NA	NA	NA	0	0	0.5	0	0.5	0	0.5	0	0	0	0	0	0	0
SNP_Sugarbeet_1909	0	1	0.5	1	1	0	0.5	1	0.5	0.5	0.5	1	0.5	0	NA	0	0.5	0	0	0	0	0	0.5	0.5	NA	0	NA	0.5	0.5	NA	0	0.5	NA	0.5	NA	0	0	1	0.5	0.5	0	0.5	1	0.5	0	0	1	0	0.5
SNP_Sugarbeet_1910	1	1	0	1	0	0	1	1	0.5	0.5	0	1	0	0.5	0	1	1	0.5	1	1	1	0.5	0.5	NA	1	0	0	1	0.5	0	NA	0	0	1	0.5	0	0	1	1	1	0	0.5	1	0	0.5	0	0	0	1
SNP_Sugarbeet_1911	0	NA	NA	NA	1	NA	1	NA	NA	0	NA	1	NA	0	NA	0	1	0	NA	0	NA	NA	1	NA	NA	NA	NA	NA	NA	NA	0	0	NA	NA	NA	NA	0	1	1	0	NA	NA	NA	NA	NA	NA	NA	NA	1
SNP_Sugarbeet_1912	0	0	0	0	0	0	0	0	0	0	0	0	0	0	NA	0	0	0	0	0	0	0	0	0	0	0	0	0	0	NA	0	0	0	0	NA	0	0	0	0	0	0	0	0	0	0	0	0	0	0
SNP_Sugarbeet_1913	NA	NA	NA	NA	NA	NA	NA	NA	NA	NA	NA	NA	NA	NA	NA	NA	NA	NA	NA	NA	NA	NA	NA	NA	NA	NA	NA	NA	NA	NA	NA	NA	NA	NA	NA	NA	NA	NA	NA	NA	NA	NA	NA	NA	NA	NA	NA	NA	NA
SNP_Sugarbeet_1914	0	0	0	0	0	0	0	0	0	0	0	0	0	0	0	NA	0	NA	0.5	0	0	0	0	0	0	NA	NA	0	0	0	0	0	0	0	0	0	0	0	0	0	0	0	0	0	0	0	1	0	0
SNP_Sugarbeet_1915	NA	NA	NA	NA	NA	NA	NA	NA	NA	NA	NA	NA	NA	NA	0	NA	NA	NA	NA	NA	NA	NA	NA	NA	0	NA	NA	NA	NA	0	NA	NA	NA	NA	0	NA	NA	NA	NA	NA	NA	NA	NA	NA	NA	NA	NA	NA	NA
SNP_Sugarbeet_1916	0	0	0	0	0	0	0	0	0	0	0	0	0	0	0	0	0	0	0	0	0	0	0	0	0	0	0	0	0	0	0	0	0	0	0	0	0	0	0	0	0	0	0	0	0	0	1	0	0
SNP_Sugarbeet_1917	0	0	0	0	0	0	0	0	NA	0	0	0	0	0	0	0	0	NA	0	0	0	0	0	0	0	0	0	0	0	0	0	0	0	0	0	0	0	0	0	0	0	0	0	0	0	0	1	0.5	0
SNP_Sugarbeet_1918	NA	NA	NA	NA	NA	NA	NA	NA	NA	NA	NA	NA	NA	NA	0	NA	NA	NA	NA	NA	NA	NA	NA	NA	0	NA	NA	NA	NA	0	NA	NA	NA	NA	0	NA	NA	NA	NA	NA	NA	NA	NA	NA	NA	NA	NA	NA	NA
SNP_Sugarbeet_1919	0	0	0	0	0	0	0	0	0	0	0	0	0	0	NA	0	0	0	0	0	0	0	0	0	NA	0	NA	0	0	NA	0	0	NA	NA	NA	0	0	0	0	0	0	0	0	0	0	0	0	0	0
SNP_Sugarbeet_1920	NA	NA	NA	NA	NA	NA	NA	NA	NA	NA	NA	NA	NA	NA	1	NA	NA	NA	NA	NA	NA	NA	NA	NA	0	NA	NA	NA	NA	0.5	NA	NA	NA	NA	0	NA	NA	NA	NA	NA	NA	NA	NA	NA	NA	NA	NA	NA	NA
SNP_Sugarbeet_1921	NA	NA	NA	NA	NA	NA	NA	NA	NA	NA	NA	NA	NA	NA	NA	NA	NA	NA	NA	NA	NA	NA	NA	NA	NA	NA	NA	NA	NA	NA	NA	NA	NA	NA	NA	NA	NA	NA	NA	NA	NA	NA	NA	NA	NA	NA	NA	NA	NA
SNP_Sugarbeet_1922	NA	NA	NA	NA	NA	NA	NA	NA	NA	NA	NA	NA	NA	NA	1	NA	NA	NA	NA	NA	NA	NA	NA	NA	0	NA	NA	NA	NA	0	NA	NA	NA	NA	1	NA	NA	NA	NA	NA	NA	NA	NA	NA	NA	NA	NA	NA	NA
SNP_Sugarbeet_1923	NA	NA	NA	NA	NA	NA	NA	NA	NA	NA	NA	NA	NA	NA	1	NA	NA	NA	NA	NA	NA	NA	NA	NA	1	NA	NA	NA	NA	1	NA	NA	NA	NA	1	NA	NA	NA	NA	NA	NA	NA	NA	NA	NA	NA	NA	NA	NA
SNP_Sugarbeet_1924	1	NA	1	0	0	1	1	0	0.5	1	1	0	0.5	1	1	1	1	NA	1	1	1	1	1	1	1	1	NA	1	1	1	1	1	0	1	0	0	1	NA	1	0	1	0	0	0.5	1	1	0	0	1
SNP_Sugarbeet_1925	0	NA	0	0	0	1	0	0	0	0	1	1	0	0	0	0	0	NA	0	0	0	0	0	0	1	0	1	0	0.5	1	0.5	1	0	0	1	0	0	0	0	0	1	0	0	0	0	0	0	0	0
SNP_Sugarbeet_1926	NA	NA	NA	NA	NA	NA	NA	NA	NA	NA	NA	NA	NA	NA	0	NA	NA	NA	NA	NA	NA	NA	NA	NA	0	NA	NA	NA	NA	0	NA	NA	NA	NA	1	NA	NA	NA	NA	NA	NA	NA	NA	NA	NA	NA	NA	NA	NA
SNP_Sugarbeet_1927	NA	NA	NA	NA	NA	NA	NA	NA	NA	NA	NA	NA	NA	NA	0	NA	NA	NA	NA	NA	NA	NA	NA	NA	0	NA	NA	NA	NA	0	NA	NA	NA	NA	0	NA	NA	NA	NA	NA	NA	NA	NA	NA	NA	NA	NA	NA	NA
SNP_Sugarbeet_1928	NA	1	0	1	0	1	0	0	0	1	0	0	0	1	0	0.5	0	1	1	1	0	1	0	0	NA	0.5	0	1	0.5	0.5	0	0.5	1	0	1	0	0	0.5	0	0	1	0	0	0	1	1	1	1	0
SNP_Sugarbeet_1929	NA	NA	NA	NA	NA	NA	NA	NA	NA	NA	NA	NA	NA	NA	0	NA	NA	NA	NA	NA	NA	NA	NA	NA	0	NA	NA	NA	NA	0	NA	NA	NA	NA	0	NA	NA	NA	NA	NA	NA	NA	NA	NA	NA	NA	NA	NA	NA
SNP_Sugarbeet_1930	0	0	0	1	0	0.5	1	0	0.5	0	0	0	0	0.5	0	0	NA	NA	0	0	0	0.5	NA	0.5	1	0	1	0	1	1	0	0	0	0.5	0	1	0	1	1	0.5	NA	0.5	0	0.5	0	0	1	0	1
SNP_Sugarbeet_1931	NA	NA	NA	NA	NA	NA	NA	NA	NA	NA	NA	NA	NA	NA	1	NA	NA	NA	NA	NA	NA	NA	NA	NA	1	NA	NA	NA	NA	0	NA	NA	NA	NA	1	NA	NA	NA	NA	NA	NA	NA	NA	NA	NA	NA	NA	NA	NA
SNP_Sugarbeet_1932	NA	NA	NA	NA	NA	NA	NA	NA	NA	NA	NA	NA	NA	NA	NA	NA	NA	NA	NA	NA	NA	NA	NA	NA	0	NA	NA	NA	NA	NA	NA	NA	NA	NA	NA	NA	NA	NA	NA	NA	NA	NA	NA	NA	NA	NA	NA	NA	NA
SNP_Sugarbeet_1933	0	0.5	0.5	1	0	0	0	0	0	0	0.5	0	0	0	NA	0	NA	NA	NA	NA	NA	0	0	NA	1	0	0	0	0	NA	0	0	0	0	NA	NA	NA	NA	0.5	0	NA	NA	NA	NA	NA	NA	NA	NA	NA
SNP_Sugarbeet_1934	NA	NA	NA	NA	NA	NA	NA	NA	NA	NA	NA	NA	NA	NA	0	NA	NA	NA	NA	NA	NA	NA	NA	NA	0	NA	NA	NA	NA	0	NA	NA	NA	NA	0	NA	NA	NA	NA	NA	NA	NA	NA	NA	NA	NA	NA	NA	NA
SNP_Sugarbeet_1935	NA	NA	NA	NA	NA	NA	NA	NA	NA	NA	NA	NA	NA	NA	NA	NA	NA	NA	NA	NA	NA	NA	NA	NA	0	NA	NA	NA	NA	NA	NA	NA	NA	NA	NA	NA	NA	NA	NA	NA	NA	NA	NA	NA	NA	NA	NA	NA	NA
SNP_Sugarbeet_1936	1	0	0	1	1	0	1	0	0	1	0	0	0.5	0	1	1	0	0	1	1	1	0	0	0	0	0	0	0.5	0.5	0	0.5	0	0	0	0	0	0	1	0	1	0	1	0	0	1	0	0	1	1
SNP_Sugarbeet_1937	0	0	0	0	0	0	0	0	0	0	0	0	0	1	0	0	0	1	0	NA	0	0	0	0	0	0	0	0	0	0	0	0	1	0	1	0	0	0	0	0	0	0	0	0	0	0	0	0.5	0
SNP_Sugarbeet_1938	NA	NA	NA	NA	NA	NA	NA	NA	NA	NA	NA	NA	NA	NA	0	NA	NA	NA	NA	NA	NA	NA	NA	NA	NA	NA	NA	NA	NA	1	NA	NA	NA	NA	1	NA	NA	NA	NA	NA	NA	NA	NA	NA	NA	NA	NA	NA	NA
SNP_Sugarbeet_1939	NA	NA	NA	NA	NA	NA	NA	NA	NA	NA	NA	NA	NA	NA	NA	NA	NA	NA	NA	NA	NA	NA	NA	NA	0	NA	NA	NA	NA	NA	NA	NA	NA	NA	NA	NA	NA	NA	NA	NA	NA	NA	NA	NA	NA	NA	NA	NA	NA
SNP_Sugarbeet_1940	NA	NA	NA	NA	NA	NA	NA	NA	NA	NA	NA	NA	NA	NA	NA	NA	NA	NA	NA	NA	NA	NA	NA	NA	NA	NA	NA	NA	NA	NA	NA	NA	NA	NA	NA	NA	NA	NA	NA	NA	NA	NA	NA	NA	NA	NA	NA	NA	NA
SNP_Sugarbeet_1941	NA	NA	NA	NA	NA	NA	NA	NA	NA	NA	NA	NA	NA	NA	1	NA	NA	NA	NA	NA	NA	NA	NA	NA	1	NA	NA	NA	NA	1	NA	NA	NA	NA	1	NA	NA	NA	NA	NA	NA	NA	NA	NA	NA	NA	NA	NA	NA
SNP_Sugarbeet_1942	NA	NA	NA	NA	NA	NA	NA	NA	NA	NA	NA	NA	NA	NA	0	NA	NA	NA	NA	NA	NA	NA	NA	NA	0	NA	NA	NA	NA	0	NA	NA	NA	NA	0	NA	NA	NA	NA	NA	NA	NA	NA	NA	NA	NA	NA	NA	NA
SNP_Sugarbeet_1943	NA	NA	NA	NA	NA	NA	NA	NA	NA	NA	NA	NA	NA	NA	1	NA	NA	NA	NA	NA	NA	NA	NA	NA	NA	NA	NA	NA	NA	1	NA	NA	NA	NA	0.5	NA	NA	NA	NA	NA	NA	NA	NA	NA	NA	NA	NA	NA	NA
SNP_Sugarbeet_1944	0	0	0	0	0	0	0	0	0	0	0	0	0	0	0	0	0	0	0	0	0	0	0	0	0	0	0	0	0	0	0	0	0	0	0	0	0	0	0	0	0	0	0	0	0	0	0	0	0
SNP_Sugarbeet_1945	0	0	0	0	0	1	0	0	0	0	0	0	0	0	0	0	0	0	0	0	0	0	0	0	0	1	1	0	1	1	0	0	0	0	0	0	0	0	0	0	1	0	0	0	0	0	0	0	0
SNP_Sugarbeet_1946	0.5	0.5	0	0	0	0	0	0	0	1	0	0	0	0	1	NA	0.5	NA	1	1	1	0.5	0	0	1	0	0	0.5	0	0	0	0	0	0	0	0	0	0	0	0	0	1	0	0	1	1	0	0	0.5
SNP_Sugarbeet_1947	NA	NA	NA	NA	NA	NA	NA	NA	NA	NA	NA	NA	NA	NA	NA	NA	NA	NA	NA	NA	NA	NA	NA	NA	0	NA	NA	NA	NA	NA	NA	NA	NA	NA	NA	NA	NA	NA	NA	NA	NA	NA	NA	NA	NA	NA	NA	NA	NA
SNP_Sugarbeet_1948	NA	NA	NA	NA	NA	NA	NA	NA	NA	NA	NA	NA	NA	NA	NA	NA	NA	NA	NA	NA	NA	NA	NA	NA	0	NA	NA	NA	NA	NA	NA	NA	NA	NA	NA	NA	NA	NA	NA	NA	NA	NA	NA	NA	NA	NA	NA	NA	NA
SNP_Sugarbeet_1949	NA	NA	NA	NA	NA	NA	NA	NA	NA	NA	NA	NA	NA	NA	0	NA	NA	NA	NA	NA	NA	NA	NA	NA	0	NA	NA	NA	NA	1	NA	NA	NA	NA	0	NA	NA	NA	NA	NA	NA	NA	NA	NA	NA	NA	NA	NA	NA
SNP_Sugarbeet_1950	1	1	1	1	0	1	1	0	1	1	1	0	0.5	1	1	1	1	1	0.5	0	1	1	0	0	1	1	0	0	1	1	1	1	1	1	1	0	1	1	1	0.5	1	0	0	1	1	1	0	1	1
SNP_Sugarbeet_1951	NA	NA	NA	NA	NA	NA	NA	NA	NA	NA	NA	NA	NA	NA	1	NA	NA	NA	NA	NA	NA	NA	NA	NA	1	NA	NA	NA	NA	0.5	NA	NA	NA	NA	0.5	NA	NA	NA	NA	NA	NA	NA	NA	NA	NA	NA	NA	NA	NA
SNP_Sugarbeet_1952	0	0	0	0	1	0.5	1	0	1	0	0	0	1	0	1	0	NA	0	0.5	1	0	0.5	0	0	1	1	1	1	0	0	0	0	1	1	1	0	0	0	1	1	0.5	0	0	1	0	0	1	1	1
SNP_Sugarbeet_1953	NA	NA	NA	NA	NA	NA	NA	NA	NA	NA	NA	NA	NA	NA	0	NA	NA	NA	NA	NA	NA	NA	NA	NA	0	NA	NA	NA	NA	0	NA	NA	NA	NA	0	NA	NA	NA	NA	NA	NA	NA	NA	NA	NA	NA	NA	NA	NA
SNP_Sugarbeet_1954	1	0	1	0	0	0	0.5	1	1	1	1	0	0.5	1	1	0.5	1	NA	0.5	0.5	0	0	1	1	0	0.5	0	0	0	0	NA	1	1	1	1	1	1	0	0	1	0	0.5	1	1	1	1	0	0	0
SNP_Sugarbeet_1955	0	0	0	0	0.5	0	0	0	0	0	0	0	0	0	0	0	0	0	0	0	0	0	0	0	0	0	0	0	0	0	0	0	1	0	0	0	0	0	0.5	0	0	0	0	0	0	0	0	0	0
SNP_Sugarbeet_1956	NA	NA	NA	NA	NA	NA	NA	NA	NA	NA	NA	NA	NA	NA	0	NA	NA	NA	NA	NA	NA	NA	NA	NA	0	NA	NA	NA	NA	0	NA	NA	NA	NA	0	NA	NA	NA	NA	NA	NA	NA	NA	NA	NA	NA	NA	NA	NA
SNP_Sugarbeet_1957	NA	NA	NA	NA	NA	NA	NA	NA	NA	NA	NA	NA	NA	NA	1	NA	NA	NA	NA	NA	NA	NA	NA	NA	NA	NA	NA	NA	NA	0	NA	NA	NA	NA	1	NA	NA	NA	NA	NA	NA	NA	NA	NA	NA	NA	NA	NA	NA
SNP_Sugarbeet_1958	0	0	0	0	1	0	NA	0	NA	0	0.5	1	0	0	0	0	NA	NA	0	0	0	0	0	0	0	0	0	0	0	0	0	0	0	0	0	0	0	0	1	0	0	0.5	0	0.5	0	0	0	0	1
SNP_Sugarbeet_1959	0	0	0	0	0	0	0	0	0	0	0	0	0	0	NA	0	0	0	0	0	0	0	0	0	NA	0	NA	0	0	NA	0	0	NA	NA	NA	0	0	0	0	0	0	0	0	0	0	0	0	NA	0
SNP_Sugarbeet_1960	NA	NA	NA	NA	NA	NA	NA	NA	NA	NA	NA	NA	NA	NA	1	NA	NA	NA	NA	NA	NA	NA	NA	NA	1	NA	NA	NA	NA	1	NA	NA	NA	NA	1	NA	NA	NA	NA	NA	NA	NA	NA	NA	NA	NA	NA	NA	NA
SNP_Sugarbeet_1961	0	0	0	0	0.5	0	0	1	0	0	NA	0	0	NA	0	0	0	1	0	0	0	0	0.5	1	0	1	0	0	0	0	0	0	0	1	1	1	0	0	0	1	0	0.5	1	0	0	0	0.5	1	0
SNP_Sugarbeet_1962	0.5	0	1	0	1	0	NA	1	1	1	0.5	0	0.5	0	1	NA	0	0	0	0	0	1	1	1	0	0	0	0	0	0	0	0	1	1	1	0	1	0	0	0.5	0	1	1	1	1	1	0	0	0
SNP_Sugarbeet_1963	0	0	0	0	0	0	0	1	0	0	0	0	0.5	0	NA	0	0	NA	0	0	0	0	0	0	NA	0	NA	0	0	NA	0	0	NA	NA	NA	0	0	0	0	0	0	0	1	0	0	0	0	0	0
SNP_Sugarbeet_1964	NA	NA	NA	NA	NA	NA	NA	NA	NA	NA	NA	NA	NA	NA	NA	NA	NA	NA	NA	NA	NA	NA	NA	NA	NA	NA	NA	NA	NA	NA	NA	NA	NA	NA	NA	NA	NA	NA	NA	NA	NA	NA	NA	NA	NA	NA	NA	NA	NA
SNP_Sugarbeet_1965	NA	NA	NA	NA	NA	NA	NA	NA	NA	NA	NA	NA	NA	NA	1	NA	NA	NA	NA	NA	NA	NA	NA	NA	0.5	NA	NA	NA	NA	1	NA	NA	NA	NA	1	NA	NA	NA	NA	NA	NA	NA	NA	NA	NA	NA	NA	NA	NA
SNP_Sugarbeet_1966	NA	NA	NA	NA	NA	NA	NA	NA	NA	NA	NA	NA	NA	NA	NA	NA	NA	NA	NA	NA	NA	NA	NA	NA	NA	NA	NA	NA	NA	NA	NA	NA	NA	NA	NA	NA	NA	NA	NA	NA	NA	NA	NA	NA	NA	NA	NA	NA	NA
SNP_Sugarbeet_1967	NA	NA	NA	NA	NA	NA	NA	NA	NA	NA	NA	NA	NA	NA	NA	NA	NA	NA	NA	NA	NA	NA	NA	NA	0	NA	NA	NA	NA	NA	NA	NA	NA	NA	NA	NA	NA	NA	NA	NA	NA	NA	NA	NA	NA	NA	NA	NA	NA
SNP_Sugarbeet_1968	0	0.5	0.5	0	0	1	0	0	0	0	0	0	0	0	0	0.5	0	0	0.5	0	0	0	0	0	0	1	0	0	0.5	0	0	0	0	0	0	0	NA	0	0	0	1	0	0	0	0	0.5	1	0	0
SNP_Sugarbeet_1969	NA	NA	NA	NA	NA	NA	NA	NA	NA	NA	NA	NA	NA	NA	0	NA	NA	NA	NA	NA	NA	NA	NA	NA	1	NA	NA	NA	NA	1	NA	NA	NA	NA	0	NA	NA	NA	NA	NA	NA	NA	NA	NA	NA	NA	NA	NA	NA
SNP_Sugarbeet_1970	NA	NA	NA	NA	NA	NA	NA	NA	NA	NA	NA	NA	NA	NA	1	NA	NA	NA	NA	NA	NA	NA	NA	NA	NA	NA	NA	NA	NA	0	NA	NA	NA	NA	0	NA	NA	NA	NA	NA	NA	NA	NA	NA	NA	NA	NA	NA	NA
SNP_Sugarbeet_1971	0	1	0	0	0	1	0.5	0	NA	0	0	0	NA	0	1	0	1	0	0.5	0	0.5	0	1	1	0	1	1	1	0	0	0	0	0	1	0	1	0	0	1	1	1	0.5	0	1	0	0	0	0	0.5
SNP_Sugarbeet_1972	NA	NA	NA	NA	NA	NA	NA	NA	NA	NA	NA	NA	NA	NA	0	NA	NA	NA	NA	NA	NA	NA	NA	NA	NA	NA	NA	NA	NA	0	NA	NA	NA	NA	0	NA	NA	NA	NA	NA	NA	NA	NA	NA	NA	NA	NA	NA	NA
SNP_Sugarbeet_1973	NA	NA	NA	NA	NA	NA	NA	NA	NA	NA	NA	NA	NA	NA	NA	NA	NA	NA	0	NA	NA	NA	NA	NA	NA	NA	NA	NA	NA	NA	NA	NA	NA	NA	NA	NA	0	NA	0	NA	0	0	0	0	0	0	0	0	0
SNP_Sugarbeet_1974	NA	NA	NA	NA	NA	NA	NA	NA	NA	NA	NA	NA	NA	NA	NA	NA	NA	NA	NA	NA	NA	NA	NA	NA	NA	NA	NA	NA	NA	NA	NA	NA	NA	NA	NA	NA	NA	NA	NA	NA	NA	NA	NA	NA	NA	NA	NA	NA	NA
SNP_Sugarbeet_1975	NA	NA	NA	NA	NA	NA	NA	NA	NA	NA	NA	NA	NA	NA	0	NA	NA	NA	NA	NA	NA	NA	NA	NA	0	NA	NA	NA	NA	0	NA	NA	NA	NA	0	NA	NA	NA	NA	NA	NA	NA	NA	NA	NA	NA	NA	NA	NA
SNP_Sugarbeet_1976	NA	NA	NA	NA	NA	NA	NA	NA	NA	NA	NA	NA	NA	NA	1	NA	NA	NA	NA	NA	NA	NA	NA	NA	0	NA	NA	NA	NA	0	NA	NA	NA	NA	1	NA	NA	NA	NA	NA	NA	NA	NA	NA	NA	NA	NA	NA	NA
SNP_Sugarbeet_1977	0	0	0	0	0	0	0	0	0	0	0	0	0	0	0	0	0	0	0	0	0	0	0	0	0	0	0	0	0	0	0	0	0	0	0	0	0	0	0	0	0	0	0	0	0	0	0	0	0
SNP_Sugarbeet_1978	NA	NA	NA	NA	NA	NA	NA	NA	NA	NA	NA	NA	NA	NA	0	NA	NA	NA	NA	NA	NA	NA	NA	NA	0	NA	NA	NA	NA	0	NA	NA	NA	NA	0	NA	NA	NA	NA	NA	NA	NA	NA	NA	NA	NA	NA	NA	NA
SNP_Sugarbeet_1979	NA	NA	NA	NA	NA	NA	NA	NA	NA	NA	NA	NA	NA	NA	0	NA	NA	NA	NA	NA	NA	NA	NA	NA	NA	NA	NA	NA	NA	0.5	NA	NA	NA	NA	0	NA	NA	NA	NA	NA	NA	NA	NA	NA	NA	NA	NA	NA	NA
SNP_Sugarbeet_1980	0	0	0	0	0	0	0	0	0	0	0	0	0	0	0	0	0	0	0	0	0	0	0	0	0	0	0	0	0.5	0	0	0	0	0	0	0.5	0	0.5	0	0	0	0	0	0	0	0	0	0	0
SNP_Sugarbeet_1981	0	0	0	0	0	0	0	0	0	0	0	0	0	0	0	0	0	0	0	0	0	0	0	0	0	0	0	0	0	0	0	0	0	0	0	0	0	0	0	0	0	0	0	0	0	0	0	0	0
SNP_Sugarbeet_1982	0.5	0.5	1	1	0.5	0.5	0	0.5	0.5	NA	NA	0	0.5	0.5	NA	0.5	0	NA	0.5	0.5	0.5	0.5	1	1	NA	0.5	NA	0.5	0.5	NA	0.5	0.5	NA	NA	NA	0.5	NA	0.5	0	0.5	0.5	0.5	0.5	0.5	1	0.5	1	0	0.5
SNP_Sugarbeet_1983	0	0	0	0	0	0	0	0	0	0	0	0	0	0	0	0	0	0	0	0	0	0	0	0	0	0	0	0	0	0	0	0	0	0	0	0	0	0	0	0	0	0	0	0	0	0	0	0	0
SNP_Sugarbeet_1984	NA	NA	NA	NA	NA	NA	NA	NA	NA	NA	NA	NA	NA	NA	1	NA	NA	NA	NA	NA	NA	NA	NA	NA	NA	NA	NA	NA	NA	1	NA	NA	NA	NA	1	NA	NA	NA	NA	NA	NA	NA	NA	NA	NA	NA	NA	NA	NA
SNP_Sugarbeet_1985	NA	NA	NA	NA	NA	NA	NA	NA	NA	NA	NA	NA	NA	NA	0	NA	NA	NA	NA	NA	NA	NA	NA	NA	1	NA	NA	NA	NA	0	NA	NA	NA	NA	0	NA	NA	NA	NA	NA	NA	NA	NA	NA	NA	NA	NA	NA	NA
SNP_Sugarbeet_1986	NA	NA	NA	NA	NA	NA	NA	NA	NA	NA	NA	NA	NA	NA	0	NA	NA	NA	NA	NA	NA	NA	NA	NA	NA	NA	NA	NA	NA	0	NA	NA	NA	NA	0	NA	NA	NA	NA	NA	NA	NA	NA	NA	NA	NA	NA	NA	NA
SNP_Sugarbeet_1987	0	0	0	0	0	0	0	0	0	0	0	0	0	0	NA	0	0	0	0	0	0	0	0	0	0	0	0	0	0	NA	0	0	NA	0	NA	0	0	0	0	0	0	0	0	0	0	0	0	0	0
SNP_Sugarbeet_1988	NA	NA	NA	NA	NA	NA	NA	NA	NA	NA	NA	NA	NA	NA	NA	NA	NA	NA	NA	NA	NA	NA	NA	NA	0.5	NA	NA	NA	NA	NA	NA	NA	NA	NA	NA	NA	NA	NA	NA	NA	NA	NA	NA	NA	NA	NA	NA	NA	NA
SNP_Sugarbeet_1989	1	0	0	1	1	0.5	0	0	0	0	0	0	0	1	NA	1	0	1	NA	0	NA	1	0	0	0.5	1	NA	0.5	0.5	NA	0	0.5	NA	0	NA	NA	0	NA	0	NA	0.5	0	0	0	0	1	0	0	1
SNP_Sugarbeet_1990	0	0	0	0	0	0	1	0	0.5	NA	0	0	0.5	0	0	0	NA	0	0	0	0	0	0	0	0	0	0	0	0	0	0	0	0	0	0	0	0	0.5	1	0	0	0	0	0.5	0	0	0	0	0.5
SNP_Sugarbeet_1991	0	0	0	0	0	0	0	0	0	0	0	0	0	0	NA	0	0	0	0	0	0	0	0	0	NA	0	NA	0	0	NA	0	0	NA	NA	NA	0	0	0	0	0	0	0	0	0	0	0	0	0	0
SNP_Sugarbeet_1992	0	0	0	0	0	0	0	0	0	0	0	0	0	0	NA	0	0	0	0	0	0	0	0	0	NA	0	NA	0	0	NA	0	0	NA	NA	NA	0	0.5	0	0	0	0	0	NA	0	0	0	0	0	0
SNP_Sugarbeet_1993	1	0	0	0	0	1	0	0	0.5	0	0	1	0	0.5	0	1	0	1	1	1	1	1	0	0	0	1	0	0.5	0.5	1	NA	0	0.5	0	1	1	0	0	0	0.5	1	0.5	0	0.5	0	1	0	0	0
SNP_Sugarbeet_1994	NA	NA	NA	NA	NA	NA	NA	NA	NA	NA	NA	NA	NA	NA	NA	NA	NA	NA	NA	NA	NA	NA	NA	NA	NA	NA	NA	NA	NA	NA	NA	NA	NA	NA	NA	NA	NA	NA	NA	NA	NA	NA	NA	NA	NA	NA	NA	NA	NA
SNP_Sugarbeet_1995	NA	NA	NA	NA	NA	NA	NA	NA	NA	NA	NA	NA	NA	NA	1	NA	NA	NA	NA	NA	NA	NA	NA	NA	0.5	NA	NA	NA	NA	1	NA	NA	NA	NA	0	NA	NA	NA	NA	NA	NA	NA	NA	NA	NA	NA	NA	NA	NA
SNP_Sugarbeet_1996	1	0	1	0	1	1	1	1	0	NA	1	0	0	1	1	1	0	1	1	1	1	1	1	1	0	1	1	1	1	1	NA	1	1	1	1	0	1	0	0	0	1	1	1	0	1	1	1	0	1
SNP_Sugarbeet_1997	0	0	0	0	0	0.5	0	0	1	0	0	1	0.5	0	0	0	1	0	0.5	0	0	0	0	0	0	1	0	0	0.5	0.5	NA	0	0	0.5	0	1	0	0	1	0	0.5	0	0	NA	0	0	1	1	0
SNP_Sugarbeet_1998	1	1	NA	1	0	1	0.5	0	NA	0	NA	1	0.5	1	1	1	1	1	0.5	0.5	1	1	0	0	1	0.5	1	0	1	1	NA	0	0	1	1	1	0.5	1	1	NA	1	0	0	1	0	0	1	0	1
[truncated: 20,837 more rows]
[truncated: 249 more columns]
